# Supplementary material for: Genomic Variations in SARS-CoV-2 Genomes From Gujarat: Underlying Role of Variants in Disease Epidemiology
Source: Front Genet. 2021 Mar 19;12:586569. doi: 10.3389/fgene.2021.586569 (PMC8017293; doi:10.3389/fgene.2021.586569)
Supplement: Supplementary file 3 [file Table_1.XLSX]

## Sheet: Gujrat-502
sample_id	seq_type	GBRC_id	Patient_age	Patient_gender	Pt_st	Location	District	Clade	lineage	GISAID_acc	NCBI_acc	SRA_acc	Hospital_Name	Collection_date
S20	PE	GBRC1	37	Male	Recovered	Rajkot	Rajkot	G	B.1	EPI_ISL_426414	MT358637	SRR11558553	Sir M P Shah Government Medical College, Jamnagar	2020-04-05
S20	PE	GBRC1s	37	Male	Recovered	Rajkot	Rajkot	G	B.1	EPI_ISL_426415		SRR11558553	Sir M P Shah Government Medical College, Jamnagar	2020-04-05
BJ1	SE	GBRC2	45	Male	Recovered	Ahmedabad	Ahmedabad	G	B.1	EPI_ISL_435049	MT435079	SRR11668447	B.J. Medical College and Civil hospital, Ahmedabad	2020-04-13
BJ2	SE	GBRC3	42	Female	Recovered	Ahmedabad	Ahmedabad	G	B.1	EPI_ISL_435050	MT435080	SRR11668446	B.J. Medical College and Civil hospital, Ahmedabad	2020-04-13
BJ3	SE	GBRC4	66	Male	Deceased	Ahmedabad	Ahmedabad	GH	B.1	EPI_ISL_435051	MT435081	SRR11668445	B.J. Medical College and Civil hospital, Ahmedabad	2020-04-13
BJ4	SE	GBRC5	66	Female	Recovered	Ahmedabad	Ahmedabad	GH	B.1	EPI_ISL_435052	MT435082	SRR11668444	B.J. Medical College and Civil hospital, Ahmedabad	2020-04-13
BJ5	SE	GBRC6	60	Female	Recovered	Ahmedabad	Ahmedabad	G	B.1	EPI_ISL_435053	MT435083	SRR11668443	B.J. Medical College and Civil hospital, Ahmedabad	2020-04-07
BJ7	SE	GBRC7	54	Male	Hospitalized	Ahmedabad	Ahmedabad	G	B.1	EPI_ISL_435054	MT435084	SRR11668442	B.J. Medical College and Civil hospital, Ahmedabad	2020-04-14
S406	SE	GBRC8	33	Male	Recovered	Gandhinagar	Gandhinagar	GH	B.1.36	EPI_ISL_435055	MT435085	SRR11668441	Gujarat Biotechnology Research Centre, Gandhinagar	2020-04-22
S329	SE	GBRC9	65	Male	Recovered	Mansa	Gandhinagar	G	B.1	EPI_ISL_435056	MT435086	SRR11668440	Gujarat Biotechnology Research Centre, Gandhinagar	2020-04-21
Surat2	SE	GBRC10	26	Male	Unknown	Surat	Surat	O	B.6	EPI_ISL_437438	MT451874	SRR11745212	Department of MicroBiology, Government Medical College, Surat	2020-04-24
Surat4	SE	GBRC11	41	Male	Recovered	Surat	Surat	S	A	EPI_ISL_437439	MT451875	SRR11745211	Department of MicroBiology, Government Medical College, Surat	2020-04-23
Surat6	SE	GBRC12	7	Male	Recovered	Surat	Surat	GH	B.1.36	EPI_ISL_437440	MT451876	SRR11745205	Department of MicroBiology, Government Medical College, Surat	2020-04-26
Surat7	SE	GBRC13	17	Male	Unknown	Surat	Surat	S	A	EPI_ISL_437441	MT451877	SRR11745204	Department of MicroBiology, Government Medical College, Surat	2020-04-26
Surat8	SE	GBRC14	7	Female	Recovered	Surat	Surat	O	B.6	EPI_ISL_437442	MT451878	SRR11745203	Department of MicroBiology, Government Medical College, Surat	2020-04-27
Surat9	SE	GBRC15	35	Female	Unknown	Surat	Surat	S	A	EPI_ISL_437443	MT451879	SRR11745202	Department of MicroBiology, Government Medical College, Surat	2020-04-27
Surat10	SE	GBRC16	50	Female	Unknown	Surat	Surat	O	B.6	EPI_ISL_437444	MT451880	SRR11745201	Department of MicroBiology, Government Medical College, Surat	2020-04-26
BJ22	SE	GBRC17a	29	Female	Recovered	Ahmedabad	Ahmedabad	GH	B.1.36	EPI_ISL_437445	MT451881	SRR11745200	B.J. Medical College and Civil hospital, Ahmedabad	2020-04-26
BJ22	SE	GBRC17b	29	Female	Recovered	Ahmedabad	Ahmedabad	GH	B.1.36	EPI_ISL_437446	MT451882	SRR11745200	B.J. Medical College and Civil hospital, Ahmedabad	2020-04-26
BJ23	SE	GBRC18	42	Male	Recovered	Ahmedabad	Ahmedabad	G	B.1	EPI_ISL_437447	MT451883	SRR11745199	B.J. Medical College and Civil hospital, Ahmedabad	2020-04-26
BJ24	SE	GBRC19	40	Female	Recovered	Ahmedabad	Ahmedabad	G	B.1	EPI_ISL_437448	MT451884	SRR11745198	B.J. Medical College and Civil hospital, Ahmedabad	2020-04-26
BJ25	SE	GBRC20	17	Female	Recovered	Ahmedabad	Ahmedabad	GH	B.1.36	EPI_ISL_437449	MT451885	SRR11745210	B.J. Medical College and Civil hospital, Ahmedabad	2020-04-26
BJ26	SE	GBRC21	36	Female	Recovered	Ahmedabad	Ahmedabad	G	B.1	EPI_ISL_437450	MT451886	SRR11745209	B.J. Medical College and Civil hospital, Ahmedabad	2020-04-26
BJ27	SE	GBRC22	20	Female	Unknown	Ahmedabad	Ahmedabad	G	B.1	EPI_ISL_437451	MT451887	SRR11745208	B.J. Medical College and Civil hospital, Ahmedabad	2020-04-26
BJ28	SE	GBRC23	12	Female	Recovered	Ahmedabad	Ahmedabad	GH	B.1.36	EPI_ISL_437452	MT451888	SRR11745207	B.J. Medical College and Civil hospital, Ahmedabad	2020-04-26
BJ29	SE	GBRC24a	52	Female	Deceased	Ahmedabad	Ahmedabad	L	B.6	EPI_ISL_437453	MT451889	SRR11745206	B.J. Medical College and Civil hospital, Ahmedabad	2020-04-26
BJ29	SE	GBRC24b	52	Female	Deceased	Ahmedabad	Ahmedabad	O	B.6	EPI_ISL_437454	MT451890	SRR11745206	B.J. Medical College and Civil hospital, Ahmedabad	2020-04-26
BJ30	SE	GBRC25	43	Female	Recovered	Ahmedabad	Ahmedabad	GH	B.1.36	EPI_ISL_444456	MT467237	SRR11788210	B.J. Medical College and Civil hospital, Ahmedabad	2020-04-26
BJ31	SE	GBRC26	40	Male	Recovered	Ahmedabad	Ahmedabad	GH	B.1.36	EPI_ISL_444457	MT467239	SRR11788209	B.J. Medical College and Civil hospital, Ahmedabad	2020-04-26
BJ32	SE	GBRC27	35	Male	Recovered	Ahmedabad	Ahmedabad	G	B.1	EPI_ISL_444458	MT467241	SRR11788203	B.J. Medical College and Civil hospital, Ahmedabad	2020-04-26
BJ33	SE	GBRC28	48	Male	Recovered	Ahmedabad	Ahmedabad	GH	B.1.36	EPI_ISL_444459	MT467243	SRR11788195	B.J. Medical College and Civil hospital, Ahmedabad	2020-04-30
BJ34	SE	GBRC29	37	Male	Recovered	Ahmedabad	Ahmedabad	G	B.1	EPI_ISL_444460	MT467244	SRR11788194	B.J. Medical College and Civil hospital, Ahmedabad	2020-04-30
BJ35	SE	GBRC30	63	Male	Unknown	Ahmedabad	Ahmedabad	GH	B.1.36	EPI_ISL_444461	MT467245	SRR11788187	B.J. Medical College and Civil hospital, Ahmedabad	2020-04-29
BJ36	SE	GBRC31	28	Female	Recovered	Ahmedabad	Ahmedabad	G	B.1	EPI_ISL_444462	MT467247	SRR11788186	B.J. Medical College and Civil hospital, Ahmedabad	2020-04-29
BJ37	SE	GBRC32	68	Male	Unknown	Ahmedabad	Ahmedabad	G	B.1	EPI_ISL_444463	MT467249	SRR11788185	B.J. Medical College and Civil hospital, Ahmedabad	2020-04-29
BJ38	SE	GBRC33	30	Female	Unknown	Ahmedabad	Ahmedabad	GH	B.1.36	EPI_ISL_444464	MT467254	SRR11788184	B.J. Medical College and Civil hospital, Ahmedabad	2020-04-29
BJ39	SE	GBRC34	53	Male	Recovered	Ahmedabad	Ahmedabad	GH	B.1.36	EPI_ISL_444465	MT467256	SRR11788183	B.J. Medical College and Civil hospital, Ahmedabad	2020-04-29
BJ40	SE	GBRC35	35	Male	Recovered	Ahmedabad	Ahmedabad	GH	B.1.36	EPI_ISL_444466	MT467258	SRR11788182	B.J. Medical College and Civil hospital, Ahmedabad	2020-04-29
BJ41	SE	GBRC36	55	Female	Unknown	Ahmedabad	Ahmedabad	GH	B.1.36	EPI_ISL_444467	MT496972	SRR11788181	B.J. Medical College and Civil hospital, Ahmedabad	2020-04-29
BJ42	SE	GBRC37	60	Female	Recovered	Ahmedabad	Ahmedabad	G	B.1	EPI_ISL_444468	MT496973	SRR11788180	B.J. Medical College and Civil hospital, Ahmedabad	2020-04-29
BJ43	SE	GBRC38	37	Male	Recovered	Ahmedabad	Ahmedabad	GH	B.1.36	EPI_ISL_444469	MT496974	SRR11788193	B.J. Medical College and Civil hospital, Ahmedabad	2020-04-29
BJ44	SE	GBRC39	56	Male	Unknown	Ahmedabad	Ahmedabad	GH	B.1.36	EPI_ISL_444470	MT496975	SRR11788192	B.J. Medical College and Civil hospital, Ahmedabad	2020-04-29
BJ45	SE	GBRC40	34	Female	Recovered	Ahmedabad	Ahmedabad	GH	B.1.36	EPI_ISL_444471	MT467246	SRR11788191	B.J. Medical College and Civil hospital, Ahmedabad	2020-04-29
BJ46	SE	GBRC41	29	Female	Unknown	Ahmedabad	Ahmedabad	GH	B.1.36	EPI_ISL_444472	MT467248	SRR11788190	B.J. Medical College and Civil hospital, Ahmedabad	2020-04-29
BJ47	SE	GBRC42	34	Male	Unknown	Ahmedabad	Ahmedabad	G	B.1	EPI_ISL_444473	MT467250	SRR11788189	B.J. Medical College and Civil hospital, Ahmedabad	2020-04-29
BJ48	SE	GBRC43	52	Female	Recovered	Ahmedabad	Ahmedabad	GH	B.1.36	EPI_ISL_444474	MT467251	SRR11788188	B.J. Medical College and Civil hospital, Ahmedabad	2020-04-29
BJ49	SE	GBRC44	20	Male	Recovered	Ahmedabad	Ahmedabad	G	B.1	EPI_ISL_444475	MT467252	SRR11788202	B.J. Medical College and Civil hospital, Ahmedabad	2020-04-29
BJ50	SE	GBRC45	24	Female	Recovered	Ahmedabad	Ahmedabad	GH	B.1.36	EPI_ISL_444476	MT467253	SRR11788201	B.J. Medical College and Civil hospital, Ahmedabad	2020-04-29
BJ51	SE	GBRC46	60	Male	Deceased	Ahmedabad	Ahmedabad	G	B.1	EPI_ISL_444477	MT467238	SRR11788200	B.J. Medical College and Civil hospital, Ahmedabad	2020-04-29
BJ52	SE	GBRC47	60	Male	Unknown	Ahmedabad	Ahmedabad	G	B.1	EPI_ISL_444478	MT467240	SRR11788199	B.J. Medical College and Civil hospital, Ahmedabad	2020-04-30
BJ53	SE	GBRC48	51	Male	Unknown	Ahmedabad	Ahmedabad	G	B.1	EPI_ISL_444479	MT467242	SRR11788198	B.J. Medical College and Civil hospital, Ahmedabad	2020-04-29
BJ54	SE	GBRC49	60	Male	Deceased	Ahmedabad	Ahmedabad	GH	B.1.36	EPI_ISL_444480	MT467255	SRR11788197	B.J. Medical College and Civil hospital, Ahmedabad	2020-04-30
BJ56	SE	GBRC50	55	Female	Recovered	Ahmedabad	Ahmedabad	G	B.1	EPI_ISL_444481	MT467257	SRR11788196	B.J. Medical College and Civil hospital, Ahmedabad	2020-04-30
S1023	SE	GBRC51	18	Male	Recovered	Prantij	Sabarkantha	GH	B.1.36	EPI_ISL_444482	MT467259	SRR11788208	Gujarat Biotechnology Research Centre, Gandhinagar	2020-05-02
S1028	SE	GBRC52	30	Male	Deceased	Prantij	Sabarkantha	G	B.1	EPI_ISL_444483	MT467260	SRR11788207	Gujarat Biotechnology Research Centre, Gandhinagar	2020-05-02
S1195	SE	GBRC53	28	Male	Recovered	Modasa	Aravalli	GH	B.1.36	EPI_ISL_444484	MT467261	SRR11788206	Gujarat Biotechnology Research Centre, Gandhinagar	2020-05-04
S1205	SE	GBRC54	57	Female	Unknown	Modasa	Aravalli	GH	B.1.36	EPI_ISL_444485	MT467262	SRR11788205	Gujarat Biotechnology Research Centre, Gandhinagar	2020-05-04
S1448	SE	GBRC55	55	Male	Recovered	Dhansura	Aravalli	GH	B.1.36	EPI_ISL_444486	MT467263	SRR11788204	Gujarat Biotechnology Research Centre, Gandhinagar	2020-05-04
BJ57	SE	GBRC56a	65	Female	Recovered	Ahmedabad	Ahmedabad	G	B.1	EPI_ISL_447030	MT496976	SRR11810723	B.J. Medical College and Civil hospital, Ahmedabad	2020-05-03
BJ57	SE	GBRC56b	65	Female	Recovered	Ahmedabad	Ahmedabad	G	B.1	EPI_ISL_447031	MT496977	SRR11810723	B.J. Medical College and Civil hospital, Ahmedabad	2020-05-03
BJ58	SE	GBRC57	50	Female	Unknown	Ahmedabad	Ahmedabad	G	B.1	EPI_ISL_447032	MT496978	SRR11810722	B.J. Medical College and Civil hospital, Ahmedabad	2020-05-03
BJ59	SE	GBRC58	40	Male	Recovered	Ahmedabad	Ahmedabad	GH	B.1.36	EPI_ISL_447033	MT496980	SRR11810711	B.J. Medical College and Civil hospital, Ahmedabad	2020-05-03
BJ60	SE	GBRC59	78	Male	Recovered	Ahmedabad	Ahmedabad	GH	B.1.36	EPI_ISL_447034	MT496981	SRR11810710	B.J. Medical College and Civil hospital, Ahmedabad	2020-05-03
BJ62	SE	GBRC60	78	Female	Deceased	Ahmedabad	Ahmedabad	GH	B.1.36	EPI_ISL_447035	MT496982	SRR11810709	B.J. Medical College and Civil hospital, Ahmedabad	2020-05-03
BJ63	SE	GBRC61	56	Male	Unknown	Ahmedabad	Ahmedabad	GH	B.1.36	EPI_ISL_447036	MT496984	SRR11810708	B.J. Medical College and Civil hospital, Ahmedabad	2020-05-03
BJ64	SE	GBRC62	26	Male	Unknown	Ahmedabad	Ahmedabad	GH	B.1.36	EPI_ISL_447037	MT496988	SRR11810707	B.J. Medical College and Civil hospital, Ahmedabad	2020-05-03
BJ65	SE	GBRC63	34	Female	Recovered	Ahmedabad	Ahmedabad	G	B.1	EPI_ISL_447038	MT496989	SRR11810706	B.J. Medical College and Civil hospital, Ahmedabad	2020-05-03
BJ66	SE	GBRC64	52	Female	Recovered	Ahmedabad	Ahmedabad	GH	B.1.36	EPI_ISL_447039	MT496992	SRR11810705	B.J. Medical College and Civil hospital, Ahmedabad	2020-05-03
BJ67	SE	GBRC65a	18	Male	Unknown	Ahmedabad	Ahmedabad	GH	B.1.36	EPI_ISL_447040	MT481895	SRR11810704	B.J. Medical College and Civil hospital, Ahmedabad	2020-05-03
BJ67	SE	GBRC65b	18	Male	Unknown	Ahmedabad	Ahmedabad	GH	B.1.36	EPI_ISL_447041	MT481896	SRR11810704	B.J. Medical College and Civil hospital, Ahmedabad	2020-05-03
BJ68	SE	GBRC66	24	Male	Recovered	Ahmedabad	Ahmedabad	GH	B.1.36	EPI_ISL_447042	MT496979	SRR11810721	B.J. Medical College and Civil hospital, Ahmedabad	2020-05-03
BJ69	SE	GBRC67a	42	Female	Recovered	Ahmedabad	Ahmedabad	GH	B.1.36	EPI_ISL_447043	MT496983	SRR11810720	B.J. Medical College and Civil hospital, Ahmedabad	2020-05-03
BJ69	SE	GBRC67b	42	Female	Recovered	Ahmedabad	Ahmedabad	GH	B.1.36	EPI_ISL_447044	MT496985	SRR11810720	B.J. Medical College and Civil hospital, Ahmedabad	2020-05-03
BJ70	SE	GBRC68	28	Male	Recovered	Ahmedabad	Ahmedabad	GH	B.1.36	EPI_ISL_447045	MT496986	SRR11810719	B.J. Medical College and Civil hospital, Ahmedabad	2020-05-03
BJ71	SE	GBRC69	20	Female	Unknown	Ahmedabad	Ahmedabad	GH	B.1.36	EPI_ISL_447046	MT496987	SRR11810718	B.J. Medical College and Civil hospital, Ahmedabad	2020-05-04
GNR494	SE	GBRC70	49	Male	Unknown	Gandhinagar	Gandhinagar	G	B.1	EPI_ISL_447047	MT496990	SRR11810717	GMERS Medical College and Hospital, Gandhinagar	2020-04-29
GNR262	SE	GBRC71	70	Female	Recovered	Gandhinagar	Gandhinagar	GH	B.1.36	EPI_ISL_447048	MT496991	SRR11810716	GMERS Medical College and Hospital, Gandhinagar	2020-04-27
GNR441	SE	GBRC72a	3	Female	Unknown	Gandhinagar	Gandhinagar	GH	B.1.36	EPI_ISL_447049	MT496993	SRR11810715	GMERS Medical College and Hospital, Gandhinagar	2020-04-29
GNR441	SE	GBRC72b	3	Female	Unknown	Gandhinagar	Gandhinagar	GH	B.1.36	EPI_ISL_447050	MT496994	SRR11810715	GMERS Medical College and Hospital, Gandhinagar	2020-04-29
GNR442	SE	GBRC73	42	Female	Unknown	Gandhinagar	Gandhinagar	GH	B.1.36	EPI_ISL_447051	MT496995	SRR11810714	GMERS Medical College and Hospital, Gandhinagar	2020-04-29
GNR1005	SE	GBRC74	0	Male	Unknown	Gandhinagar	Gandhinagar	G	B.1	EPI_ISL_447052	MT496996	SRR11810713	GMERS Medical College and Hospital, Gandhinagar	2020-05-02
GNR537	SE	GBRC75	66	Male	Deceased	Gandhinagar	Gandhinagar	GH	B.1.36	EPI_ISL_447053	MT496997	SRR11810712	GMERS Medical College and Hospital, Gandhinagar	2020-04-29
S1656	SE	GBRC76	9	Female	Recovered	Modasa	Aravalli	GH	B.1.36	EPI_ISL_447534	MT481897	SRR11810740	Gujarat Biotechnology Research Centre, Gandhinagar	2020-05-05
S1670	SE	GBRC77	30	Male	Recovered	Modasa	Aravalli	GH	B.1.36	EPI_ISL_447535	MT481899	SRR11810739	Gujarat Biotechnology Research Centre, Gandhinagar	2020-05-05
S1674	SE	GBRC78a	68	Male	Recovered	Modasa	Aravalli	GH	B.1.36	EPI_ISL_447536	MT481909	SRR11810731	Gujarat Biotechnology Research Centre, Gandhinagar	2020-05-05
S1674	SE	GBRC78b	68	Male	Recovered	Modasa	Aravalli	GH	B.1.36	EPI_ISL_447537	MT483702	SRR11810731	Gujarat Biotechnology Research Centre, Gandhinagar	2020-05-05
S1675	SE	GBRC79a	39	Female	Unknown	Modasa	Aravalli	GH	B.1.36	EPI_ISL_447538	MT483555	SRR11810730	Gujarat Biotechnology Research Centre, Gandhinagar	2020-05-05
S1675	SE	GBRC79b	39	Female	Unknown	Modasa	Aravalli	GH	B.1.36	EPI_ISL_447539	MT483557	SRR11810730	Gujarat Biotechnology Research Centre, Gandhinagar	2020-05-05
RJ10	SE	GBRC80	55	Male	Recovered	Rajkot	Rajkot	S	A	EPI_ISL_455015	MT539170	SRR11939598	Pandit Deendayal Upadhyay Government Medical College, Rajkot	2020-04-28
S1676	SE	GBRC81a	40	Female	Unknown	Modasa	Aravalli	GH	B.1.36	EPI_ISL_447540	MT483554	SRR11810729	Gujarat Biotechnology Research Centre, Gandhinagar	2020-05-05
S1676	SE	GBRC81b	40	Female	Unknown	Modasa	Aravalli	GH	B.1.36	EPI_ISL_447541	MT483560	SRR11810729	Gujarat Biotechnology Research Centre, Gandhinagar	2020-05-05
S1677	SE	GBRC82a	33	Male	Recovered	Modasa	Aravalli	GH	B.1.36	EPI_ISL_447542	MT483556	SRR11810728	Gujarat Biotechnology Research Centre, Gandhinagar	2020-05-05
S1677	SE	GBRC82b	33	Male	Recovered	Modasa	Aravalli	GH	B.1.36	EPI_ISL_447543	MT483558	SRR11810728	Gujarat Biotechnology Research Centre, Gandhinagar	2020-05-05
S1680	SE	GBRC83	14	Male	Recovered	Modasa	Aravalli	G	B.1	EPI_ISL_447544	MT483553	SRR11810727	Gujarat Biotechnology Research Centre, Gandhinagar	2020-05-05
S1858	SE	GBRC84	25	Female	Recovered	Prantij	Sabarkantha	G	B.1	EPI_ISL_447545	MT483559	SRR11810726	Gujarat Biotechnology Research Centre, Gandhinagar	2020-05-05
S1859	SE	GBRC85	10	Male	Recovered	Himatnagar	Sabarkantha	GH	B.1.36	EPI_ISL_447546	MT481898	SRR11810725	Gujarat Biotechnology Research Centre, Gandhinagar	2020-05-05
GNR295	SE	GBRC86	30	Female	Unknown	Gandhinagar	Gandhinagar	G	B.1	EPI_ISL_447547	MT481900	SRR11810724	GMERS Medical College and Hospital, Gandhinagar	2020-04-28
GNR386	SE	GBRC87	44	Female	Recovered	Dahegam	Gandhinagar	GH	B.1.36	EPI_ISL_447548	MT481901	SRR11810738	GMERS Medical College and Hospital, Gandhinagar	2020-04-28
GNR1021	SE	GBRC88a	54	Male	Unknown	Dahegam	Gandhinagar	G	B.1	EPI_ISL_447549	MT481902	SRR11810737	GMERS Medical College and Hospital, Gandhinagar	2020-05-03
GNR1021	SE	GBRC88b	54	Male	Unknown	Dahegam	Gandhinagar	G	B.1	EPI_ISL_447550	MT481903	SRR11810737	GMERS Medical College and Hospital, Gandhinagar	2020-05-03
GNR122	SE	GBRC89	52	Female	Recovered	Gandhinagar	Gandhinagar	G	B.1	EPI_ISL_447551	MT481904	SRR11810736	GMERS Medical College and Hospital, Gandhinagar	2020-04-25
GNR895	SE	GBRC90	39	Male	Recovered	Gandhinagar	Gandhinagar	GH	B.1.36	EPI_ISL_447552	MT481905	SRR11810735	GMERS Medical College and Hospital, Gandhinagar	2020-05-02
GNR210	SE	GBRC91	13	Male	Recovered	Gandhinagar	Gandhinagar	GH	B.1.36	EPI_ISL_447553	MT481906	SRR11810734	GMERS Medical College and Hospital, Gandhinagar	2020-04-27
GNR158	SE	GBRC92	39	Male	Recovered	Gandhinagar	Gandhinagar	G	B.1	EPI_ISL_447554	MT481907	SRR11810733	GMERS Medical College and Hospital, Gandhinagar	2020-04-26
GNR336	SE	GBRC93	6	Male	Recovered	Mansa	Gandhinagar	GH	B.1.36	EPI_ISL_447555	MT481908	SRR11810732	GMERS Medical College and Hospital, Gandhinagar	2020-04-28
BH05	SE	GBRC94	24	Male	Recovered	Junagadh	Junagadh	G	B.1	EPI_ISL_450781	MT509503	SRR11837451	Government Medical College, Bhavnagar	2020-05-09
BH07	SE	GBRC95a	0	Female	Recovered	Ahmedabad	Ahmedabad	GH	B.1.36	EPI_ISL_450782	MT509509	SRR11837450	Government Medical College, Bhavnagar	2020-04-11
BH07	SE	GBRC95b	0	Female	Recovered	Ahmedabad	Ahmedabad	GH	B.1.36	EPI_ISL_450783	MT509505	SRR11837450	Government Medical College, Bhavnagar	2020-04-11
BH08	SE	GBRC96	17	Male	Recovered	Botad	Botad	O	B.6	EPI_ISL_450784	MT509496	SRR11837439	Government Medical College, Bhavnagar	2020-05-09
RJ04	SE	GBRC97a	63	Male	Hospitalized	Una	Gir Somnath	GR	B.1.1	EPI_ISL_450785	MT509507	SRR11837436	Pandit Deendayal Upadhyay Government Medical College, Rajkot	2020-05-10
RJ04	SE	GBRC97b	63	Male	Hospitalized	Una	Gir Somnath	GR	B.1.1	EPI_ISL_450786	MT509510	SRR11837436	Pandit Deendayal Upadhyay Government Medical College, Rajkot	2020-05-10
RJ05	SE	GBRC98	16	Female	Unknown	Una	Gir Somnath	O	B.6	EPI_ISL_450787	MT509497	SRR11837435	Pandit Deendayal Upadhyay Government Medical College, Rajkot	2020-05-11
RJ07	SE	GBRC99	38	Male	Recovered	Rajkot	Rajkot	G	B.1	EPI_ISL_450788	MT509504	SRR11837434	Pandit Deendayal Upadhyay Government Medical College, Rajkot	2020-05-06
RJ08	SE	GBRC100	55	Female	Recovered	Kodinar	Gir Somnath	GH	B.1.36	EPI_ISL_450789	MT509495	SRR11840026	Pandit Deendayal Upadhyay Government Medical College, Rajkot	2020-05-10
RJ11	SE	GBRC101	14	Male	Recovered	Rajkot	Rajkot	S	A	EPI_ISL_450790	MT509511	SRR11840025	Pandit Deendayal Upadhyay Government Medical College, Rajkot	2020-04-28
RJ15	SE	GBRC102	55	Female	Recovered	Rajkot	Rajkot	S	A	EPI_ISL_450791	MT509506	SRR11840024	Pandit Deendayal Upadhyay Government Medical College, Rajkot	2020-04-27
J03	SE	GBRC103	54	Male	Recovered	Jamnagar	Jamnagar	O	B.6	EPI_ISL_451666	MT509959	SRR11837433	Sir M P Shah Government Medical College, Jamnagar	2020-05-04
J04	SE	GBRC104	55	Male	Recovered	Jamnagar	Jamnagar	GH	B.1.36	EPI_ISL_451149	MT509499	SRR11837432	Sir M P Shah Government Medical College, Jamnagar	2020-05-07
J05	SE	GBRC105	70	Male	Recovered	Jamnagar	Jamnagar	G	B.1	EPI_ISL_451150	MT509501	SRR11837431	Sir M P Shah Government Medical College, Jamnagar	2020-05-06
J06	SE	GBRC106	50	Male	Recovered	Jamnagar	Jamnagar	GH	B.1.36	EPI_ISL_451151	MT509508	SRR11837430	Sir M P Shah Government Medical College, Jamnagar	2020-05-05
J08	SE	GBRC107	42	Female	Recovered	Jamnagar	Jamnagar	GH	B.1.36	EPI_ISL_451152	MT509498	SRR11837449	Sir M P Shah Government Medical College, Jamnagar	2020-05-09
J09	SE	GBRC108	35	Male	Unknown	Jamnagar	Jamnagar	GH	B.1.36	EPI_ISL_451153	MT509502	SRR11837448	Sir M P Shah Government Medical College, Jamnagar	2020-05-10
V01	SE	GBRC109	9	Male	Unknown	Dahod	Dahod	O	B.6	EPI_ISL_451154	MT509500	SRR11837447	Government Medical College, Vadodara	2020-05-03
V02	SE	GBRC110	70	Male	Unknown	Dahod	Dahod	G	B.1	EPI_ISL_451155	MT509494	SRR11837446	Government Medical College, Vadodara	2020-05-03
V04	SE	GBRC111	37	Male	Unknown	Dahod	Dahod	O	B.6	EPI_ISL_451156	MT509512	SRR11837445	Government Medical College, Vadodara	2020-05-01
V05	SE	GBRC112	1	Female	Recovered	Vadodara	Vadodara	G	B.1	EPI_ISL_451157	MT509649	SRR11837444	Government Medical College, Vadodara	2020-05-02
V06	SE	GBRC113	72	Male	Recovered	Vadodara	Vadodara	G	B.1	EPI_ISL_451158	MT509656	SRR11837443	Government Medical College, Vadodara	2020-05-03
V07	SE	GBRC114	35	Female	Unknown	Dahod	Dahod	O	B.6	EPI_ISL_451159	MT509657	SRR11837442	Government Medical College, Vadodara	2020-05-03
V08	SE	GBRC115	63	Male	Unknown	Vadodara	Vadodara	GH	B.1.36	EPI_ISL_451160	MT509659	SRR11837441	Government Medical College, Vadodara	2020-05-03
V11	SE	GBRC116	37	Male	Recovered	Dahod	Dahod	O	B.6	EPI_ISL_451161	MT509658	SRR11837440	Government Medical College, Vadodara	2020-05-03
V15	SE	GBRC117	25	Female	Recovered	Vadodara	Vadodara	GH	B.1.36	EPI_ISL_451162	MT509651	SRR11837438	Government Medical College, Vadodara	2020-05-03
V16	SE	GBRC118	53	Female	Unknown	Vadodara	Vadodara	G	B.1	EPI_ISL_451163	MT509650	SRR11837437	Government Medical College, Vadodara	2020-05-02
RJ23	SE	GBRC119	10	Male	Recovered	Rajkot	Rajkot	S	A	EPI_ISL_455016	MT539174	SRR11939597	Pandit Deendayal Upadhyay Government Medical College, Rajkot	2020-04-27
V17	SE	GBRC120	33	Male	Recovered	Vadodara	Vadodara	GH	B.1.36	EPI_ISL_455017	MT539173	SRR11939586	Government Medical College, Vadodara	2020-05-02
V19	SE	GBRC121	44	Male	Recovered	Vadodara	Vadodara	G	B.1	EPI_ISL_455018	MT539166	SRR11939575	Government Medical College, Vadodara	2020-05-02
V22	SE	GBRC122	18	Male	Recovered	Vadodara	Vadodara	G	B.1	EPI_ISL_455019	MT539171	SRR11939571	Government Medical College, Vadodara	2020-05-02
V23	SE	GBRC123	20	Male	Recovered	Vadodara	Vadodara	G	B.1	EPI_ISL_455020	MT539176	SRR11939570	Government Medical College, Vadodara	2020-05-02
V24	SE	GBRC124	50	Male	Recovered	Vadodara	Vadodara	GH	B.1.36	EPI_ISL_455021	MT539164	SRR11939569	Government Medical College, Vadodara	2020-05-02
V25	SE	GBRC125	49	Male	Recovered	Vadodara	Vadodara	G	B.1	EPI_ISL_455022	MT539165	SRR11939568	Government Medical College, Vadodara	2020-05-02
V26	SE	GBRC126	53	Male	Recovered	Vadodara	Vadodara	GH	B.1.36	EPI_ISL_455023	MT539167	SRR11939567	Government Medical College, Vadodara	2020-05-02
V28	SE	GBRC127	38	Male	Recovered	Vadodara	Vadodara	G	B.1	EPI_ISL_455024	MT539168	SRR11939566	Government Medical College, Vadodara	2020-05-02
V29	SE	GBRC128	22	Female	Recovered	Vadodara	Vadodara	G	B.1	EPI_ISL_455025	MT539172	SRR11939596	Government Medical College, Vadodara	2020-05-02
V30	SE	GBRC129	60	Female	Recovered	Vadodara	Vadodara	G	B.1	EPI_ISL_455026	MT539169	SRR11939595	Government Medical College, Vadodara	2020-05-02
V31	SE	GBRC130	51	Male	Recovered	Vadodara	Vadodara	GH	B.1.36	EPI_ISL_455027	MT539175	SRR11939594	Government Medical College, Vadodara	2020-05-02
CAW2	SE	GBRC131	70	Female	Deceased	Ahmedabad	Ahmedabad	GH	B.1.36	EPI_ISL_458086	MT560656	SRR11939593	B.J. Medical College and Civil hospital, Ahmedabad	2020-05-24
CAW6	SE	GBRC132	37	Male	Recovered	Ahmedabad	Ahmedabad	GH	B.1.36	EPI_ISL_458087	MT560657	SRR11939592	B.J. Medical College and Civil hospital, Ahmedabad	2020-05-24
CAW7	SE	GBRC133	51	Male	Deceased	Ahmedabad	Ahmedabad	GH	B.1.36	EPI_ISL_458088	MT560671	SRR11939591	B.J. Medical College and Civil hospital, Ahmedabad	2020-05-24
CAW8	SE	GBRC134	75	Female	Deceased	Ahmedabad	Ahmedabad	GH	B.1.36	EPI_ISL_458089	MT560672	SRR11939590	B.J. Medical College and Civil hospital, Ahmedabad	2020-05-24
CAW9	SE	GBRC135a	56	Female	Recovered	Ahmedabad	Ahmedabad	GH	B.1.36	EPI_ISL_458090	MT560674	SRR11939589	B.J. Medical College and Civil hospital, Ahmedabad	2020-05-24
CAW9	SE	GBRC135b	56	Female	Recovered	Ahmedabad	Ahmedabad	GH	B.1.36	EPI_ISL_458091	MT560667	SRR11939589	B.J. Medical College and Civil hospital, Ahmedabad	2020-05-24
CAW10	SE	GBRC136a	65	Male	Deceased	Ahmedabad	Ahmedabad	GH	B.1.36	EPI_ISL_458092	MT560679	SRR11939588	B.J. Medical College and Civil hospital, Ahmedabad	2020-05-24
CAW10	SE	GBRC136b	65	Male	Deceased	Ahmedabad	Ahmedabad	G	B.1.36	EPI_ISL_458093	MT560704	SRR11939588	B.J. Medical College and Civil hospital, Ahmedabad	2020-05-24
CAW11	SE	GBRC137a	58	Male	Hospitalized	Ahmedabad	Ahmedabad	GH	B.1.36	EPI_ISL_458094	MT560692	SRR11939587	B.J. Medical College and Civil hospital, Ahmedabad	2020-05-24
CAW11	SE	GBRC137b	58	Male	Hospitalized	Ahmedabad	Ahmedabad	GH	B.1.36	EPI_ISL_458095	MT560693	SRR11939587	B.J. Medical College and Civil hospital, Ahmedabad	2020-05-24
CAW14	SE	GBRC138	63	Male	Deceased	Ahmedabad	Ahmedabad	G	B.1	EPI_ISL_458096	MT576530	SRR11939585	B.J. Medical College and Civil hospital, Ahmedabad	2020-05-24
CAW15	SE	GBRC139a	65	Female	Recovered	Ahmedabad	Ahmedabad	GH	B.1.36	EPI_ISL_458097	MT576531	SRR11939584	B.J. Medical College and Civil hospital, Ahmedabad	2020-05-24
CAW15	SE	GBRC139b	65	Female	Recovered	Ahmedabad	Ahmedabad	GH	B.1.36	EPI_ISL_458098	MT560670	SRR11939584	B.J. Medical College and Civil hospital, Ahmedabad	2020-05-24
CAW16	SE	GBRC140	40	Female	Deceased	Ahmedabad	Ahmedabad	GH	B.1.36	EPI_ISL_458099	MT560668	SRR11939583	B.J. Medical College and Civil hospital, Ahmedabad	2020-05-24
CAW18	SE	GBRC141a	75	Female	Hospitalized	Ahmedabad	Ahmedabad	GH	B.1.36	EPI_ISL_458100	MT560680	SRR11939582	B.J. Medical College and Civil hospital, Ahmedabad	2020-05-24
CAW18	SE	GBRC141b	75	Female	Hospitalized	Ahmedabad	Ahmedabad	GH	B.1	EPI_ISL_458101	MT560682	SRR11939582	B.J. Medical College and Civil hospital, Ahmedabad	2020-05-24
CAW25	SE	GBRC142	80	Female	Hospitalized	Ahmedabad	Ahmedabad	GH	B.1.36	EPI_ISL_458102	MT560690	SRR11939581	B.J. Medical College and Civil hospital, Ahmedabad	2020-05-24
S1800	SE	GBRC143	50	Male	Recovered	Bayad	Aravalli	GH	B.1.36	EPI_ISL_458103	MT560689	SRR11939580	Gujarat Biotechnology Research Centre, Gandhinagar	2020-05-05
S2067	SE	GBRC144	60	Female	Recovered	Prantij	Sabarkantha	G	B.1	EPI_ISL_458104	MT560827	SRR11939579	Gujarat Biotechnology Research Centre, Gandhinagar	2020-05-06
S2085	SE	GBRC145	70	Female	Recovered	Prantij	Sabarkantha	G	B.1	EPI_ISL_458105	MT560673	SRR11939578	Gujarat Biotechnology Research Centre, Gandhinagar	2020-05-06
S2672	SE	GBRC146a	45	Female	Recovered	Himatnagar	Sabarkantha	G	B.1	EPI_ISL_458106	MT560675	SRR11939577	Gujarat Biotechnology Research Centre, Gandhinagar	2020-05-16
S2672	SE	GBRC146b	45	Female	Recovered	Himatnagar	Sabarkantha	G	B.1	EPI_ISL_458107	MT560669	SRR11939577	Gujarat Biotechnology Research Centre, Gandhinagar	2020-05-16
S2737	SE	GBRC147	30	Male	Unknown	Khedbrahma	Sabarkantha	G	B.1	EPI_ISL_458108	MT560677	SRR11939576	Gujarat Biotechnology Research Centre, Gandhinagar	2020-05-16
S2883	SE	GBRC148a	41	Male	Unknown	Khedbrahma	Sabarkantha	G	B.1	EPI_ISL_458109	MT560694	SRR11939574	Gujarat Biotechnology Research Centre, Gandhinagar	2020-05-17
S2883	SE	GBRC148b	41	Male	Unknown	Khedbrahma	Sabarkantha	O	B	EPI_ISL_458110	MT560706	SRR11939574	Gujarat Biotechnology Research Centre, Gandhinagar	2020-05-17
S2959	SE	GBRC149	30	Male	Recovered	Himatnagar	Sabarkantha	GH	B.1	EPI_ISL_458111	MT560705	SRR11939573	Gujarat Biotechnology Research Centre, Gandhinagar	2020-05-17
S3084	SE	GBRC150a	32	Male	Recovered	Himatnagar	Sabarkantha	GH	B.1.36	EPI_ISL_458112	MT576529	SRR11939572	Gujarat Biotechnology Research Centre, Gandhinagar	2020-05-18
S3084	SE	GBRC150b	32	Male	Recovered	Himatnagar	Sabarkantha	GH	B.1.36	EPI_ISL_458113	MT576532	SRR11939572	Gujarat Biotechnology Research Centre, Gandhinagar	2020-05-18
V32	SE	GBRC151a	45	Female	Recovered	Vadodara	Vadodara	G	B.1	EPI_ISL_461478	MT576035	SRR11961478	Government Medical College, Vadodara	2020-05-02
V32	SE	GBRC151b	45	Female	Recovered	Vadodara	Vadodara	G	B.1	EPI_ISL_461479	MT576037	SRR11961478	Government Medical College, Vadodara	2020-05-02
V35	SE	GBRC152	53	Female	Recovered	Vadodara	Vadodara	GH	B.1.36	EPI_ISL_461480	MT576039	SRR11961477	Government Medical College, Vadodara	2020-05-02
RJ20	SE	GBRC153a	18	Male	Recovered	Rajkot	Rajkot	G	B.1	EPI_ISL_461481	MT576038	SRR11961468	Pandit Deendayal Upadhyay Government Medical College, Rajkot	2020-04-27
RJ20	SE	GBRC153b	18	Male	Recovered	Rajkot	Rajkot	S	A	EPI_ISL_461482	MT576034	SRR11961468	Pandit Deendayal Upadhyay Government Medical College, Rajkot	2020-04-27
CAW32	SE	GBRC154	68	Male	Deceased	Ahmedabad	Ahmedabad	G	B.1	EPI_ISL_461483	MT576042	SRR11961467	B.J. Medical College and Civil hospital, Ahmedabad	2020-05-27
CAW34	SE	GBRC155	60	Female	Deceased	Ahmedabad	Ahmedabad	GH	B.1.36	EPI_ISL_461484	MT576044	SRR11961466	B.J. Medical College and Civil hospital, Ahmedabad	2020-05-27
CAW35	SE	GBRC156	57	Female	Deceased	Ahmedabad	Ahmedabad	GH	B.1.36	EPI_ISL_461485	MT576043	SRR11961465	B.J. Medical College and Civil hospital, Ahmedabad	2020-05-27
CAW44	SE	GBRC157a	83	Male	Deceased	Ahmedabad	Ahmedabad	G	B.1	EPI_ISL_461486	MT576045	SRR11961464	B.J. Medical College and Civil hospital, Ahmedabad	2020-05-27
CAW44	SE	GBRC157b	83	Male	Deceased	Ahmedabad	Ahmedabad	G	B.1	EPI_ISL_461487	MT576046	SRR11961464	B.J. Medical College and Civil hospital, Ahmedabad	2020-05-27
CAW45	SE	GBRC158	50	Female	Hospitalized	Ahmedabad	Ahmedabad	GH	B.1.36	EPI_ISL_461488	MT594112	SRR11961463	B.J. Medical College and Civil hospital, Ahmedabad	2020-05-27
CAW46	SE	GBRC159a	45	Female	Deceased	Ahmedabad	Ahmedabad	GH	B.1.36	EPI_ISL_461489	MT576060	SRR11961462	B.J. Medical College and Civil hospital, Ahmedabad	2020-05-27
CAW46	SE	GBRC159b	45	Female	Deceased	Ahmedabad	Ahmedabad	G	B.1	EPI_ISL_461490	MT576053	SRR11961462	B.J. Medical College and Civil hospital, Ahmedabad	2020-05-27
CAW50	SE	GBRC160a	60	Male	Deceased	Ahmedabad	Ahmedabad	G	B.1.36	EPI_ISL_461491	MT576033	SRR11961461	B.J. Medical College and Civil hospital, Ahmedabad	2020-05-27
CAW50	SE	GBRC160b	60	Male	Deceased	Ahmedabad	Ahmedabad	GH	B.1	EPI_ISL_461492	MT576031	SRR11961461	B.J. Medical College and Civil hospital, Ahmedabad	2020-05-27
CAW52	SE	GBRC161a	45	Female	Deceased	Ahmedabad	Ahmedabad	G	B.1	EPI_ISL_461493	MT576032	SRR11961476	B.J. Medical College and Civil hospital, Ahmedabad	2020-05-27
CAW52	SE	GBRC161b	45	Female	Deceased	Ahmedabad	Ahmedabad	GH	B.1	EPI_ISL_461494	MT576040	SRR11961476	B.J. Medical College and Civil hospital, Ahmedabad	2020-05-27
CAW56	SE	GBRC162a	54	Male	Recovered	Ahmedabad	Ahmedabad	GH	B.1.36	EPI_ISL_461495	MT576048	SRR11961475	B.J. Medical College and Civil hospital, Ahmedabad	2020-05-27
CAW56	SE	GBRC162b	54	Male	Recovered	Ahmedabad	Ahmedabad	G	B.1	EPI_ISL_461496	MT576047	SRR11961475	B.J. Medical College and Civil hospital, Ahmedabad	2020-05-27
CAW58	SE	GBRC163a	58	Female	Recovered	Ahmedabad	Ahmedabad	G	B.1	EPI_ISL_461497	MT576041	SRR11961474	B.J. Medical College and Civil hospital, Ahmedabad	2020-05-27
CAW58	SE	GBRC163b	58	Female	Recovered	Ahmedabad	Ahmedabad	G	B.1	EPI_ISL_461498	MT576049	SRR11961474	B.J. Medical College and Civil hospital, Ahmedabad	2020-05-27
CAW59	SE	GBRC164	73	Male	Recovered	Ahmedabad	Ahmedabad	GH	B.1.36	EPI_ISL_461499	MT576057	SRR11961473	B.J. Medical College and Civil hospital, Ahmedabad	2020-05-27
CAW63	SE	GBRC165	72	Female	Deceased	Ahmedabad	Ahmedabad	GH	B.1.36	EPI_ISL_461500	MT576061	SRR11961472	B.J. Medical College and Civil hospital, Ahmedabad	2020-05-27
CAW71	SE	GBRC166a	50	Male	Deceased	Ahmedabad	Ahmedabad	GH	B.1.36	EPI_ISL_461501	MT576056	SRR11961471	B.J. Medical College and Civil hospital, Ahmedabad	2020-05-27
CAW71	SE	GBRC166b	50	Male	Deceased	Ahmedabad	Ahmedabad	GH	B.1.36	EPI_ISL_461502	MT576058	SRR11961471	B.J. Medical College and Civil hospital, Ahmedabad	2020-05-27
CAW62	SE	GBRC167a	86	Male	Recovered	Ahmedabad	Ahmedabad	G	B.1	EPI_ISL_461503	MT576059	SRR11961470	B.J. Medical College and Civil hospital, Ahmedabad	2020-05-27
CAW62	SE	GBRC167b	86	Male	Recovered	Ahmedabad	Ahmedabad	GH	B.1.36	EPI_ISL_461504	MT576055	SRR11961470	B.J. Medical College and Civil hospital, Ahmedabad	2020-05-27
CAW70	SE	GBRC168a	65	Male	Hospitalized	Ahmedabad	Ahmedabad	G	B.1	EPI_ISL_461505	MT576052	SRR11961469	B.J. Medical College and Civil hospital, Ahmedabad	2020-05-27
CAW70	SE	GBRC168b	65	Male	Hospitalized	Ahmedabad	Ahmedabad	GH	B.1	EPI_ISL_461506	MT576054	SRR11961469	B.J. Medical College and Civil hospital, Ahmedabad	2020-05-27
CGW1	SE	GBRC169a	72	Male	Recovered	Gandhinagar	Gandhinagar	G	B.1	EPI_ISL_467029	MT607251	SRR12009554	GMERS Medical College and Hospital, Gandhinagar	2020-06-05
CGW1	SE	GBRC169b	72	Male	Recovered	Gandhinagar	Gandhinagar	G	B.1	EPI_ISL_467030	MT607244	SRR12009554	GMERS Medical College and Hospital, Gandhinagar	2020-06-05
CGW4	SE	GBRC170a	70	Male	Hospitalized	Kadi	Mahesana	G	B.1	EPI_ISL_467031	MT607249	SRR12009553	GMERS Medical College and Hospital, Gandhinagar	2020-06-05
CGW4	SE	GBRC170b	70	Male	Hospitalized	Kadi	Mahesana	G	B.1	EPI_ISL_467032	MT607250	SRR12009553	GMERS Medical College and Hospital, Gandhinagar	2020-06-05
CGW7	SE	GBRC171	45	Male	Hospitalized	Gandhinagar	Gandhinagar	GH	B.1.36	EPI_ISL_467033	MT607612	SRR12009547	GMERS Medical College and Hospital, Gandhinagar	2020-06-05
CGW8	SE	GBRC172	62	Male	Hospitalized	Kalol	Gandhinagar	GH	B.1.36	EPI_ISL_467034	MT607602	SRR12009546	GMERS Medical College and Hospital, Gandhinagar	2020-06-05
CGW13	SE	GBRC173a	55	Female	Recovered	Kalol	Gandhinagar	G	B.1	EPI_ISL_467035	MT607613	SRR12009545	GMERS Medical College and Hospital, Gandhinagar	2020-06-05
CGW13	SE	GBRC173b	55	Female	Recovered	Kalol	Gandhinagar	G	B.1	EPI_ISL_467036	MT607616	SRR12009545	GMERS Medical College and Hospital, Gandhinagar	2020-06-05
CGW15	SE	GBRC174a	42	Male	Recovered	Gandhinagar	Gandhinagar	G	B.1	EPI_ISL_467037	MT607601	SRR12009544	GMERS Medical College and Hospital, Gandhinagar	2020-06-05
CGW15	SE	GBRC174b	42	Male	Recovered	Gandhinagar	Gandhinagar	G	B.1	EPI_ISL_467038	MT607610	SRR12009544	GMERS Medical College and Hospital, Gandhinagar	2020-06-05
CBW3	SE	GBRC175	44	Female	Recovered	Vadodara	Vadodara	G	B.1	EPI_ISL_467039	MT607615	SRR12009543	Government Medical College, Vadodara	2020-06-05
CBW5	SE	GBRC176	77	Male	Deceased	Vadodara	Vadodara	G	B.1	EPI_ISL_467040	MT607618	SRR12009542	Government Medical College, Vadodara	2020-06-05
CAW76	SE	GBRC177a	57	Female	Deceased	Ahmedabad	Ahmedabad	GH	B.1.36	EPI_ISL_467041	MT607609	SRR12009541	B.J. Medical College and Civil hospital, Ahmedabad	2020-06-03
CAW76	SE	GBRC177b	57	Female	Deceased	Ahmedabad	Ahmedabad	G	B.1	EPI_ISL_467042	MT607607	SRR12009541	B.J. Medical College and Civil hospital, Ahmedabad	2020-06-03
CAW77	SE	GBRC178a	62	Female	Deceased	Ahmedabad	Ahmedabad	G	B.1	EPI_ISL_467043	MT607621	SRR12009540	B.J. Medical College and Civil hospital, Ahmedabad	2020-06-03
CAW77	SE	GBRC178b	62	Female	Deceased	Ahmedabad	Ahmedabad	G	B.1	EPI_ISL_467044	MT607603	SRR12009540	B.J. Medical College and Civil hospital, Ahmedabad	2020-06-03
CAW80	SE	GBRC179a	70	Male	Deceased	Ahmedabad	Ahmedabad	GH	B.1.36	EPI_ISL_467045	MT607614	SRR12009552	B.J. Medical College and Civil hospital, Ahmedabad	2020-06-03
CAW80	SE	GBRC179b	70	Male	Deceased	Ahmedabad	Ahmedabad	G	B.1	EPI_ISL_467046	MT607604	SRR12009552	B.J. Medical College and Civil hospital, Ahmedabad	2020-06-03
CAW81	SE	GBRC180a	60	Female	Deceased	Ahmedabad	Ahmedabad	G	B.1	EPI_ISL_467047	MT607606	SRR12009551	B.J. Medical College and Civil hospital, Ahmedabad	2020-06-03
CAW81	SE	GBRC180b	60	Female	Deceased	Ahmedabad	Ahmedabad	G	B.1	EPI_ISL_467048	MT607620	SRR12009551	B.J. Medical College and Civil hospital, Ahmedabad	2020-06-03
CAW83	SE	GBRC181a	61	Male	Deceased	Ahmedabad	Ahmedabad	GH	B.1.36	EPI_ISL_467049	MT607617	SRR12009550	B.J. Medical College and Civil hospital, Ahmedabad	2020-06-03
CAW83	SE	GBRC181b	61	Male	Deceased	Ahmedabad	Ahmedabad	GH	B.1.36	EPI_ISL_467050	MT607605	SRR12009550	B.J. Medical College and Civil hospital, Ahmedabad	2020-06-03
CAW86	SE	GBRC182a	49	Male	Deceased	Ahmedabad	Ahmedabad	GH	B.1.36	EPI_ISL_467051	MT607608	SRR12009549	B.J. Medical College and Civil hospital, Ahmedabad	2020-06-03
CAW86	SE	GBRC182b	49	Male	Deceased	Ahmedabad	Ahmedabad	G	B.1	EPI_ISL_467052	MT607619	SRR12009549	B.J. Medical College and Civil hospital, Ahmedabad	2020-06-03
CAW91	SE	GBRC183a	60	Female	Deceased	Ahmedabad	Ahmedabad	GH	B.1.36	EPI_ISL_467053	MT607611	SRR12009548	B.J. Medical College and Civil hospital, Ahmedabad	2020-06-03
CAW91	SE	GBRC183b	60	Female	Deceased	Ahmedabad	Ahmedabad	G	B.1	EPI_ISL_467054	MT594112	SRR11961463	B.J. Medical College and Civil hospital, Ahmedabad	2020-06-03
CAW41	SE	GBRC184	48	Male	Recovered	Ahmedabad	Ahmedabad	GH	B.1.36	EPI_ISL_469024	MT635270	SRR12042528	B.J. Medical College and Civil hospital, Ahmedabad	2020-05-27
CAW82	SE	GBRC185a	31	Male	Recovered	Ahmedabad	Ahmedabad	G	B.1	EPI_ISL_469025	MT635328	SRR12042527	B.J. Medical College and Civil hospital, Ahmedabad	2020-06-03
CAW82	SE	GBRC185b	31	Male	Recovered	Ahmedabad	Ahmedabad	G	B.1	EPI_ISL_469026	MT635271	SRR12042527	B.J. Medical College and Civil hospital, Ahmedabad	2020-06-03
CAW95	SE	GBRC186a	65	Male	Deceased	Ahmedabad	Ahmedabad	G	B.1	EPI_ISL_469027	MT635269	SRR12042518	B.J. Medical College and Civil hospital, Ahmedabad	2020-06-03
CAW95	SE	GBRC186b	65	Male	Deceased	Ahmedabad	Ahmedabad	GH	B.1.36	EPI_ISL_469028	MT635272	SRR12042518	B.J. Medical College and Civil hospital, Ahmedabad	2020-06-03
CBW17	SE	GBRC187a	60	Female	Hospitalized	Vadodara	Vadodara	G	B.1	EPI_ISL_469029	MT676389	SRR12042517	Government Medical College, Vadodara	2020-06-05
CBW17	SE	GBRC187b	60	Female	Hospitalized	Vadodara	Vadodara	GH	B.1	EPI_ISL_469030	MT635403	SRR12042517	Government Medical College, Vadodara	2020-06-05
CBW20	SE	GBRC188	58	Male	Deceased	Vadodara	Vadodara	G	B.1	EPI_ISL_469031	MT635403	SRR12042516	Government Medical College, Vadodara	2020-06-05
CBW23	SE	GBRC189	62	Male	Hospitalized	Vadodara	Vadodara	GH	B.1.36	EPI_ISL_469032	MT676397	SRR12042515	Government Medical College, Vadodara	2020-06-02
CBW32	SE	GBRC190	70	Male	Hospitalized	Vadodara	Vadodara	GH	B.1.36	EPI_ISL_469033	MT635408	SRR12042514	Government Medical College, Vadodara	2020-06-05
CBW34	SE	GBRC191a	67	Male	Deceased	Vadodara	Vadodara	G	B.1	EPI_ISL_469034	MT635406	SRR12042513	Government Medical College, Vadodara	2020-06-05
CBW34	SE	GBRC191b	67	Male	Deceased	Vadodara	Vadodara	G	B.1	EPI_ISL_469035	MT635391	SRR12042513	Government Medical College, Vadodara	2020-06-05
CBW35	SE	GBRC192	66	Female	Hospitalized	Vadodara	Vadodara	GH	B.1.36	EPI_ISL_469036	MT635339	SRR12042512	Government Medical College, Vadodara	2020-06-05
CBW36	SE	GBRC193a	61	Male	Deceased	Vadodara	Vadodara	G	B.1	EPI_ISL_469037	MT635393	SRR12042511	GMERS Medical College and Hospital, Gotri, Vadodara	2020-06-03
CBW36	SE	GBRC193b	61	Male	Deceased	Vadodara	Vadodara	GH	B.1.36	EPI_ISL_469038	MT635392	SRR12042511	GMERS Medical College and Hospital, Gotri, Vadodara	2020-06-03
CBW45	SE	GBRC195a	48	Male	Hospitalized	Vadodara	Vadodara	G	B.1	EPI_ISL_469039	MT635405	SRR12042526	GMERS Medical College and Hospital, Gotri, Vadodara	2020-06-08
CBW45	SE	GBRC195b	48	Male	Hospitalized	Vadodara	Vadodara	G	B.1	EPI_ISL_469040	MT635407	SRR12042526	GMERS Medical College and Hospital, Gotri, Vadodara	2020-06-08
CBW48	SE	GBRC196	42	Male	Recovered	Vadodara	Vadodara	GH	B.1.36	EPI_ISL_469041	MT635410	SRR12042525	GMERS Medical College and Hospital, Gotri, Vadodara	2020-06-08
CBW50	SE	GBRC197	63	Male	Recovered	Vadodara	Vadodara	G	B.1	EPI_ISL_469042	MT635404	SRR12042524	GMERS Medical College and Hospital, Gotri, Vadodara	2020-06-08
CNW2	SE	GBRC198	65	Male	Recovered	Nadiad	Kheda	S	A	EPI_ISL_469043	MT635409	SRR12042523	Dr. N. D. Desai Medical College & Hospital, Nadiad	2020-06-08
CNW4	SE	GBRC199	50	Male	Recovered	Nadiad	Kheda	GH	B.1.36	EPI_ISL_469044	MT635858	SRR12042522	Dr. N. D. Desai Medical College & Hospital, Nadiad	2020-06-08
CNW8	SE	GBRC200	58	Female	Recovered	Kapadvanj	Kheda	GH	B.1.36	EPI_ISL_469045	MT676368	SRR12042521	Dr. N. D. Desai Medical College & Hospital, Nadiad	2020-06-08
CNW9	SE	GBRC201a	54	Female	Recovered	Mahemdavad	Kheda	GH	B.1.36	EPI_ISL_469046	MT635855	SRR12042520	Dr. N. D. Desai Medical College & Hospital, Nadiad	2020-06-08
CNW9	SE	GBRC201b	54	Female	Recovered	Mahemdavad	Kheda	GH	B.1.36	EPI_ISL_469047	MT635857	SRR12042520	Dr. N. D. Desai Medical College & Hospital, Nadiad	2020-06-08
CPW1	SE	GBRC202	37	Male	Recovered	Dhanera	Banaskantha	G	B.1	EPI_ISL_469048	MT635856	SRR12042519	Banas Medical College and Research Institute, Palanpur	2020-06-05
CPW5	SE	GBRC203a	57	Female	Recovered	Palanpur	Banaskantha	G	B.1.1	EPI_ISL_475026	MT669321	SRR12079409	Banas Medical College and Research Institute, Palanpur	2020-06-07
CPW5	SE	GBRC203b	57	Female	Recovered	Palanpur	Banaskantha	G	B.1.36	EPI_ISL_475027	MT669322	SRR12079409	Banas Medical College and Research Institute, Palanpur	2020-06-07
CPW6	SE	GBRC204a	54	Female	Recovered	Palanpur	Banaskantha	GH	B.1.36	EPI_ISL_475028	MT664117	SRR12079408	Banas Medical College and Research Institute, Palanpur	2020-06-07
CPW6	SE	GBRC204b	54	Female	Recovered	Palanpur	Banaskantha	GH	B.1.36	EPI_ISL_475029	MT664118	SRR12079408	Banas Medical College and Research Institute, Palanpur	2020-06-07
CSW3	SE	GBRC205a	70	Male	Recovered	Surat	Surat	GH	B.1.36	EPI_ISL_475030	MT664143	SRR12079397	Department of MicroBiology, Government Medical College, Surat	2020-06-11
CSW3	SE	GBRC205b	70	Male	Recovered	Surat	Surat	GH	B.1.36	EPI_ISL_475031	MT664161	SRR12079397	Department of MicroBiology, Government Medical College, Surat	2020-06-11
CSW4	SE	GBRC206	33	Male	Recovered	Surat	Surat	G	B.1	EPI_ISL_475032	MT664169	SRR12079396	Department of MicroBiology, Government Medical College, Surat	2020-06-11
CSW5	SE	GBRC207a	55	Female	Recovered	Surat	Surat	GH	B.1.36	EPI_ISL_475033	MT664170	SRR12079395	Department of MicroBiology, Government Medical College, Surat	2020-06-11
CSW5	SE	GBRC207b	55	Female	Recovered	Surat	Surat	GH	B.1.36	EPI_ISL_475034	MT664172	SRR12079395	Department of MicroBiology, Government Medical College, Surat	2020-06-11
CSW10	SE	GBRC208a	45	Male	Recovered	Surat	Surat	S	A	EPI_ISL_475035	MT664197	SRR12079394	Department of MicroBiology, Government Medical College, Surat	2020-06-11
CSW10	SE	GBRC208b	45	Male	Recovered	Surat	Surat	O	B.1.36	EPI_ISL_475036	MT664201	SRR12079394	Department of MicroBiology, Government Medical College, Surat	2020-06-11
CSW17	SE	GBRC209a	55	Male	Recovered	Surat	Surat	GH	B.1	EPI_ISL_475037	MT664202	SRR12079393	Department of MicroBiology, Government Medical College, Surat	2020-06-11
CSW17	SE	GBRC209b	55	Male	Recovered	Surat	Surat	G	B.1.36	EPI_ISL_475038	MT664203	SRR12079393	Department of MicroBiology, Government Medical College, Surat	2020-06-11
CSW20	SE	GBRC210a	57	Male	Recovered	Surat	Surat	GH	B.1.36	EPI_ISL_475039	MT664205	SRR12079392	Department of MicroBiology, Government Medical College, Surat	2020-06-11
CSW20	SE	GBRC210b	57	Male	Recovered	Surat	Surat	G	B.1	EPI_ISL_475040	MT664209	SRR12079392	Department of MicroBiology, Government Medical College, Surat	2020-06-11
CSW23	SE	GBRC211	67	Male	Deceased	Surat	Surat	G	B.1	EPI_ISL_475041	MT676013	SRR12079391	Department of MicroBiology, Government Medical College, Surat	2020-06-11
CSW24	SE	GBRC212	70	Male	Recovered	Surat	Surat	G	B.1	EPI_ISL_475042	MT676014	SRR12079390	Department of MicroBiology, Government Medical College, Surat	2020-06-11
CSW26	SE	GBRC213a	40	Male	Recovered	Surat	Surat	O	B.1	EPI_ISL_475043	MT664793	SRR12079407	Department of MicroBiology, Government Medical College, Surat	2020-06-11
CSW26	SE	GBRC213b	40	Male	Recovered	Surat	Surat	G	B	EPI_ISL_475044	MT664795	SRR12079407	Department of MicroBiology, Government Medical College, Surat	2020-06-11
CSW31	SE	GBRC214a	32	Male	Recovered	Surat	Surat	GH	B.1	EPI_ISL_475045	MT664727	SRR12079406	Department of MicroBiology, Government Medical College, Surat	2020-06-11
CSW31	SE	GBRC214b	32	Male	Recovered	Surat	Surat	G	B.1.36	EPI_ISL_475046	MT664729	SRR12079406	Department of MicroBiology, Government Medical College, Surat	2020-06-11
CBW16	SE	GBRC194a	50	Female	Deceased	Savli	Vadodara	GH	B.1.36	EPI_ISL_475047	MT664807	SRR12079405	GMERS Medical College and Hospital, Gotri, Vadodara	2020-06-05
CBW16	SE	GBRC194b	50	Female	Deceased	Savli	Vadodara	GH	B.1.36	EPI_ISL_475048	MT664808	SRR12079405	GMERS Medical College and Hospital, Gotri, Vadodara	2020-06-05
CBW33	SE	GBRC215	35	Male	Unknown	Bharuch	Bharuch	G	B.1	EPI_ISL_475049	MT664774	SRR12079404	GMERS Medical College and Hospital, Gotri, Vadodara	2020-06-05
CBW37	SE	GBRC216a	38	Male	Recovered	Vadodara	Vadodara	GH	B.1.36	EPI_ISL_475050	MT664796	SRR12079403	GMERS Medical College and Hospital, Gotri, Vadodara	2020-06-08
CBW37	SE	GBRC216b	38	Male	Recovered	Vadodara	Vadodara	GH	B.1.36	EPI_ISL_475051	MT664822	SRR12079403	GMERS Medical College and Hospital, Gotri, Vadodara	2020-06-08
CBW39	SE	GBRC217a	39	Male	Recovered	Vadodara	Vadodara	GH	B.1.36	EPI_ISL_475052	MT664986	SRR12079402	GMERS Medical College and Hospital, Gotri, Vadodara	2020-06-08
CBW39	SE	GBRC217b	39	Male	Recovered	Vadodara	Vadodara	GH	B.1.36	EPI_ISL_475053	MT664990	SRR12079402	GMERS Medical College and Hospital, Gotri, Vadodara	2020-06-08
CBW40	SE	GBRC218a	48	Male	Unknown	Vadodara	Vadodara	GH	B.1.36	EPI_ISL_475054	MT665006	SRR12079401	GMERS Medical College and Hospital, Gotri, Vadodara	2020-06-08
CBW40	SE	GBRC218b	48	Male	Unknown	Vadodara	Vadodara	GH	B.1.36	EPI_ISL_475055	MT665028	SRR12079401	GMERS Medical College and Hospital, Gotri, Vadodara	2020-06-08
CNW7	SE	GBRC219a	58	Male	Recovered	Kheda	Kheda	GH	B.1.36	EPI_ISL_475056	MT665970	SRR12079400	Dr. N. D. Desai Medical College & Hospital, Nadiad	2020-06-08
CNW7	SE	GBRC219b	58	Male	Recovered	Kheda	Kheda	GH	B.1.36	EPI_ISL_475057	MT665972	SRR12079400	Dr. N. D. Desai Medical College & Hospital, Nadiad	2020-06-08
CKW6	SE	GBRC220	77	Female	Deceased	Mandvi	Kutch	GR	B.1.1	EPI_ISL_475058	MT665974	SRR12079399	GAIMS & G K General Hospital, Bhuj	2020-06-05
CKW9	SE	GBRC221	59	Male	Hospitalized	Bhuj	Kutch	G	B.1	EPI_ISL_475059	MT666042	SRR12079398	GAIMS & G K General Hospital, Bhuj	2020-06-05
CBW41	SE	GBRC222a	34	Male	Hospitalized	Vadodara	Vadodara	GH	B.1.36	EPI_ISL_476855	MT675933	SRR12102947	GMERS Medical College and Hospital, Gotri, Vadodara	2020-06-08
CBW41	SE	GBRC222b	34	Male	Hospitalized	Vadodara	Vadodara	GH	B.1.36	EPI_ISL_476856	MT675939	SRR12102947	GMERS Medical College and Hospital, Gotri, Vadodara	2020-06-08
CBW42	SE	GBRC223a	44	Male	Hospitalized	Vadodara	Vadodara	GH	B.1.36	EPI_ISL_476857	MT675937	SRR12102946	GMERS Medical College and Hospital, Gotri, Vadodara	2020-06-08
CBW42	SE	GBRC223b	44	Male	Hospitalized	Vadodara	Vadodara	GH	B.1.36	EPI_ISL_476858	MT675940	SRR12102946	GMERS Medical College and Hospital, Gotri, Vadodara	2020-06-08
CBW43	SE	GBRC224a	66	Male	Recovered	Vadodara	Vadodara	GH	B.1.36	EPI_ISL_476859	MT675938	SRR12102938	GMERS Medical College and Hospital, Gotri, Vadodara	2020-06-08
CBW43	SE	GBRC224b	66	Male	Recovered	Vadodara	Vadodara	GH	B.1.36	EPI_ISL_476860	MT675941	SRR12102938	GMERS Medical College and Hospital, Gotri, Vadodara	2020-06-08
CBW46	SE	GBRC225a	32	Male	Recovered	Savli	Vadodara	GH	B.1.36	EPI_ISL_476861	MT675943	SRR12102937	GMERS Medical College and Hospital, Gotri, Vadodara	2020-06-08
CBW46	SE	GBRC225b	32	Male	Recovered	Savli	Vadodara	GH	B.1.36	EPI_ISL_476862	MT675942	SRR12102937	GMERS Medical College and Hospital, Gotri, Vadodara	2020-06-08
CGW17	SE	GBRC226	40	Female	Recovered	Dahegam	Gandhinagar	GH	B.1.36	EPI_ISL_476863	Awaited	SRR12102936	GMERS Medical College and Hospital, Gandhinagar	2020-06-11
CGW21	SE	GBRC227	48	Male	Recovered	Ahmedabad	Ahmedabad	GH	B.1.36	EPI_ISL_476864	Awaited	SRR12102935	GMERS Medical College and Hospital, Gandhinagar	2020-06-11
CGW25	SE	GBRC228a	53	Male	Recovered	Ahmedabad	Ahmedabad	GH	B.1.36	EPI_ISL_476865	MT675944	SRR12102934	GMERS Medical College and Hospital, Gandhinagar	2020-06-11
CGW25	SE	GBRC228b	53	Male	Recovered	Ahmedabad	Ahmedabad	GH	B.1.36	EPI_ISL_476866	MT675945	SRR12102934	GMERS Medical College and Hospital, Gandhinagar	2020-06-11
CPW8	SE	GBRC229a	60	Female	Deceased	Palanpur	Banaskantha	GH	B.1.36	EPI_ISL_476867	MT675950	SRR12102933	Banas Medical College and Research Institute, Palanpur	2020-06-12
CPW8	SE	GBRC229b	60	Female	Deceased	Palanpur	Banaskantha	GH	B.1.36	EPI_ISL_476868	MT675952	SRR12102933	Banas Medical College and Research Institute, Palanpur	2020-06-12
CSW35	SE	GBRC230	45	Male	Recovered	Surat	Surat	G	B.1	EPI_ISL_476869	MT675951	SRR12102932	Department of MicroBiology, Government Medical College, Surat	2020-06-11
CSW45	SE	GBRC231a	24	Male	Recovered	Surat	Surat	GH	B.1.36	EPI_ISL_476870	MT675954	SRR12102931	Department of MicroBiology, Government Medical College, Surat	2020-06-11
CSW45	SE	GBRC231b	24	Male	Recovered	Surat	Surat	GH	B.1.36	EPI_ISL_476871	MT675955	SRR12102931	Department of MicroBiology, Government Medical College, Surat	2020-06-11
CSW48	SE	GBRC232a	61	Male	Recovered	Surat	Surat	GH	B.1.36	EPI_ISL_476872	MT675957	SRR12102945	Department of MicroBiology, Government Medical College, Surat	2020-06-11
CSW48	SE	GBRC232b	61	Male	Recovered	Surat	Surat	GH	B.1.36	EPI_ISL_476873	MT675959	SRR12102945	Department of MicroBiology, Government Medical College, Surat	2020-06-11
CSW51	SE	GBRC233a	75	Male	Deceased	Surat	Surat	G	B.1	EPI_ISL_476874	MT676288	SRR12102944	Department of MicroBiology, Government Medical College, Surat	2020-06-12
CSW51	SE	GBRC233b	75	Male	Deceased	Surat	Surat	G	B.1	EPI_ISL_476875	MT676290	SRR12102944	Department of MicroBiology, Government Medical College, Surat	2020-06-12
CSW54	SE	GBRC234	42	Male	Recovered	Choryasi	Surat	G	B.1	EPI_ISL_477183	Awaited	SRR12102943	Department of MicroBiology, Government Medical College, Surat	2020-06-12
CSW60	SE	GBRC235a	59	Female	Recovered	Surat	Surat	GH	B.1	EPI_ISL_476876	MT676291	SRR12102942	Department of MicroBiology, Government Medical College, Surat	2020-06-12
CSW60	SE	GBRC235b	59	Female	Recovered	Surat	Surat	G	B.1	EPI_ISL_476877	MT676390	SRR12102942	Department of MicroBiology, Government Medical College, Surat	2020-06-12
CSW63	SE	GBRC236	66	Male	Recovered	Surat	Surat	G	B.1	EPI_ISL_476878	MT676289	SRR12102941	Department of MicroBiology, Government Medical College, Surat	2020-06-12
CSW64	SE	GBRC237a	65	Male	Recovered	Bardoli	Surat	G	B.1	EPI_ISL_476879	MT676388	SRR12102940	Department of MicroBiology, Government Medical College, Surat	2020-06-12
CSW64	SE	GBRC237b	65	Male	Recovered	Bardoli	Surat	G	B.1	EPI_ISL_476880	MT676366	SRR12102940	Department of MicroBiology, Government Medical College, Surat	2020-06-12
CSW66	SE	GBRC238a	57	Male	Hospitalized	Choryasi	Surat	G	B.1	EPI_ISL_476881	MT676369	SRR12102939	Department of MicroBiology, Government Medical College, Surat	2020-06-12
CSW66	SE	GBRC238b	57	Male	Hospitalized	Choryasi	Surat	G	B.1	EPI_ISL_476882	MT676367	SRR12102939	Department of MicroBiology, Government Medical College, Surat	2020-06-12
CGW18	SE	GBRC239	52	Male	Deceased	Gandhinagar	Gandhinagar	GH	B.1.36	EPI_ISL_483820	MT740436	SRR12181135	GMERS Medical College and Hospital, Gandhinagar	2020-06-11
CBW4	SE	GBRC240	70	Male	Released	Vadodara	Vadodara	GH	B.1.36	EPI_ISL_483821	MT758193	SRR12181134	GMERS Medical College and Hospital, Gotri, Vadodara	2020-06-05
CBW44	SE	GBRC241	44	Male	Released	Vadodara	Vadodara	G	B.1	EPI_ISL_483822	MT740438	SRR12181123	GMERS Medical College and Hospital, Gotri, Vadodara	2020-06-08
CHW1	SE	GBRC242	46	Male	Released	Himatnagar	Sabarkantha	GH	B.1.36	EPI_ISL_483823	MT772210	SRR12181112	GMERS Medical College and Hospital, Himmatnagar	2020-06-14
CHW5	SE	GBRC243	70	Female	Deceased	Himatnagar	Sabarkantha	GH	B.1.36	EPI_ISL_483824	MT740441	SRR12181102	GMERS Medical College and Hospital, Himmatnagar	2020-06-14
CHW6	SE	GBRC244	63	Female	Released	Ahmedabad	Ahmedabad	GH	B.1.36	EPI_ISL_483825	MT740444	SRR12181101	GMERS Medical College and Hospital, Himmatnagar	2020-06-14
CHW7	SE	GBRC245	29	Female	Released	Modasa	Aravalli	GH	B.1.36	EPI_ISL_483826	MT758203	SRR12181100	GMERS Medical College and Hospital, Himmatnagar	2020-06-14
CHW10	SE	GBRC246	50	Male	Released	Prantij	Sabarkantha	G	B.1	EPI_ISL_483827	MT740483	SRR12181099	GMERS Medical College and Hospital, Himmatnagar	2020-06-19
CHW12	SE	GBRC247	58	Male	Released	Talod	Sabarkantha	GH	B.1.36	EPI_ISL_483828	MT740485	SRR12181098	GMERS Medical College and Hospital, Himmatnagar	2020-06-19
CRW1	SE	GBRC248a	41	Male	Released	Rajkot	Rajkot	GH	B.1.36	EPI_ISL_483829	MT758197	SRR12181097	Pandit Deendayal Upadhyay Government Medical College, Rajkot	2020-06-12
CRW1	SE	GBRC248a	41	Male	Released	Rajkot	Rajkot	GH	B.1.36	EPI_ISL_483829	MT758197	SRR12181097	Pandit Deendayal Upadhyay Government Medical College, Rajkot	2020-06-12
CRW8	SE	GBRC249a	55	Male	Released	Rajkot	Rajkot	GH	B.1.36	EPI_ISL_483831	MT740617	SRR12181133	Pandit Deendayal Upadhyay Government Medical College, Rajkot	2020-06-12
CRW8	SE	GBRC249a	55	Male	Released	Rajkot	Rajkot	GH	B.1.36	EPI_ISL_483831	MT740617	SRR12181133	Pandit Deendayal Upadhyay Government Medical College, Rajkot	2020-06-12
CRW10	SE	GBRC250a	42	Male	Released	Chuda	Surendranagar	GH	B.1.36	EPI_ISL_483833	MT740619	SRR12181132	Pandit Deendayal Upadhyay Government Medical College, Rajkot	2020-06-12
CRW10	SE	GBRC250a	42	Male	Released	Chuda	Surendranagar	GH	B.1.36	EPI_ISL_483833	MT740619	SRR12181132	Pandit Deendayal Upadhyay Government Medical College, Rajkot	2020-06-12
CRW11	SE	GBRC251a	48	Male	Released	Junagadh	Junagadh	G	B.1	EPI_ISL_483835	MT740686	SRR12181131	Pandit Deendayal Upadhyay Government Medical College, Rajkot	2020-06-12
CRW11	SE	GBRC251a	48	Male	Released	Junagadh	Junagadh	G	B.1	EPI_ISL_483835	MT740686	SRR12181131	Pandit Deendayal Upadhyay Government Medical College, Rajkot	2020-06-12
CRW14	SE	GBRC252	55	Male	Released	Rajkot	Rajkot	GH	B.1.36	EPI_ISL_483837	MT740706	SRR12181130	Pandit Deendayal Upadhyay Government Medical College, Rajkot	2020-06-12
CRW16	SE	GBRC253a	51	Female	Released	Rajkot	Rajkot	GH	B.1.36	EPI_ISL_483838	MT758213	SRR12181129	Pandit Deendayal Upadhyay Government Medical College, Rajkot	2020-06-12
CRW16	SE	GBRC253a	51	Female	Released	Rajkot	Rajkot	GH	B.1.36	EPI_ISL_483838	MT758213	SRR12181129	Pandit Deendayal Upadhyay Government Medical College, Rajkot	2020-06-12
CRW17	SE	GBRC254a	15	Male	Released	Rajkot	Rajkot	GH	B.1.36	EPI_ISL_483840	MT740708	SRR12181128	Pandit Deendayal Upadhyay Government Medical College, Rajkot	2020-06-12
CRW17	SE	GBRC254a	15	Male	Released	Rajkot	Rajkot	GH	B.1.36	EPI_ISL_483840	MT740708	SRR12181128	Pandit Deendayal Upadhyay Government Medical College, Rajkot	2020-06-12
CRW19	SE	GBRC255a	37	Female	Released	Rajkot	Rajkot	GH	B.1.36	EPI_ISL_483842	MT740723	SRR12181127	Pandit Deendayal Upadhyay Government Medical College, Rajkot	2020-06-12
CRW19	SE	GBRC255a	37	Female	Released	Rajkot	Rajkot	GH	B.1.36	EPI_ISL_483842	MT740723	SRR12181127	Pandit Deendayal Upadhyay Government Medical College, Rajkot	2020-06-12
CRW20	SE	GBRC256a	50	Male	Released	Jetpur	Rajkot	G	B.1	EPI_ISL_483844	MT758240	SRR12181126	Pandit Deendayal Upadhyay Government Medical College, Rajkot	2020-06-12
CRW20	SE	GBRC256a	50	Male	Released	Jetpur	Rajkot	G	B.1	EPI_ISL_483844	MT758240	SRR12181126	Pandit Deendayal Upadhyay Government Medical College, Rajkot	2020-06-12
CRW22	SE	GBRC257a	29	Female	Released	Rajkot	Rajkot	GH	B.1.36	EPI_ISL_483846	MT758346	SRR12181125	Pandit Deendayal Upadhyay Government Medical College, Rajkot	2020-06-12
CRW22	SE	GBRC257a	29	Female	Released	Rajkot	Rajkot	GH	B.1.36	EPI_ISL_483846	MT758346	SRR12181125	Pandit Deendayal Upadhyay Government Medical College, Rajkot	2020-06-12
CRW24	SE	GBRC258a	62	Male	Released	Gondal	Rajkot	GH	B.1.36	EPI_ISL_483848	MT740820	SRR12181124	Pandit Deendayal Upadhyay Government Medical College, Rajkot	2020-06-12
CRW24	SE	GBRC258a	62	Male	Released	Gondal	Rajkot	GH	B.1.36	EPI_ISL_483848	MT740820	SRR12181124	Pandit Deendayal Upadhyay Government Medical College, Rajkot	2020-06-12
CSW34	SE	GBRC259	58	Female	Released	Surat	Surat	S	A	EPI_ISL_483850	MT740923	SRR12181122	Department of MicroBiology, Government Medical College, Surat	2020-06-11
CSW37	SE	GBRC260a	44	Male	Released	Surat	Surat	GH	B.1.36	EPI_ISL_483851	Awaited	SRR12181121	Department of MicroBiology, Government Medical College, Surat	2020-06-11
CSW37	SE	GBRC260a	44	Male	Released	Surat	Surat	GH	B.1.36	EPI_ISL_483851	Awaited	SRR12181121	Department of MicroBiology, Government Medical College, Surat	2020-06-11
CSW42	SE	GBRC261a	56	Male	Released	Surat	Surat	G	B.1	EPI_ISL_483853	MT758421	SRR12181120	Department of MicroBiology, Government Medical College, Surat	2020-06-11
CSW42	SE	GBRC261a	56	Male	Released	Surat	Surat	G	B.1	EPI_ISL_483853	MT758421	SRR12181120	Department of MicroBiology, Government Medical College, Surat	2020-06-11
CSW47	SE	GBRC262	38	Male	Released	Surat	Surat	G	B.1	EPI_ISL_483855	MT758439	SRR12181119	Department of MicroBiology, Government Medical College, Surat	2020-06-11
CSW85	SE	GBRC263a	39	Male	Released	Surat	Surat	GH	B.1.36	EPI_ISL_483856	MT758471	SRR12181118	Department of MicroBiology, Government Medical College, Surat	2020-06-12
CSW85	SE	GBRC263a	39	Male	Released	Surat	Surat	GH	B.1.36	EPI_ISL_483856	MT758471	SRR12181118	Department of MicroBiology, Government Medical College, Surat	2020-06-12
CSW101	SE	GBRC264a	44	Male	Released	Choryasi	Surat	G	B.1	EPI_ISL_483858	MT772215	SRR12181117	Department of MicroBiology, Government Medical College, Surat	2020-06-13
CSW101	SE	GBRC264a	44	Male	Released	Choryasi	Surat	G	B.1	EPI_ISL_483858	MT772215	SRR12181117	Department of MicroBiology, Government Medical College, Surat	2020-06-13
CSW102	SE	GBRC265	38	Male	Released	Surat	Surat	G	B.1	EPI_ISL_483860	MT772240	SRR12181116	Department of MicroBiology, Government Medical College, Surat	2020-06-13
CSW103	SE	GBRC266	48	Male	Released	Surat	Surat	G	B.1	EPI_ISL_483861	Awaited	SRR12181115	Department of MicroBiology, Government Medical College, Surat	2020-06-13
CSW108	SE	GBRC267a	28	Male	Released	Choryasi	Surat	G	B.1	EPI_ISL_483862	MT759844	SRR12181114	Department of MicroBiology, Government Medical College, Surat	2020-06-13
CSW108	SE	GBRC267a	28	Male	Released	Choryasi	Surat	G	B.1	EPI_ISL_483862	MT759844	SRR12181114	Department of MicroBiology, Government Medical College, Surat	2020-06-13
CSW110	SE	GBRC268a	53	Female	Released	Surat	Surat	G	B.1	EPI_ISL_483864	Awaited	SRR12181113	Department of MicroBiology, Government Medical College, Surat	2020-06-13
CSW110	SE	GBRC268a	53	Female	Released	Surat	Surat	G	B.1	EPI_ISL_483864	Awaited	SRR12181113	Department of MicroBiology, Government Medical College, Surat	2020-06-13
CSW111	SE	GBRC269	55	Female	Deceased	Choryasi	Surat	G	B.1	EPI_ISL_483866	MT758701	SRR12181111	Department of MicroBiology, Government Medical College, Surat	2020-06-13
CSW114	SE	GBRC270	63	Male	Released	Surat	Surat	GR	B.1.1	EPI_ISL_483867	MT759820	SRR12181110	Department of MicroBiology, Government Medical College, Surat	2020-06-13
CSW115	SE	GBRC271a	54	Female	Released	Surat	Surat	O	B.1.36	EPI_ISL_483868	MT759582	SRR12181109	Department of MicroBiology, Government Medical College, Surat	2020-06-13
CSW115	SE	GBRC271a	54	Female	Released	Surat	Surat	O	B.1.36	EPI_ISL_483868	MT759582	SRR12181109	Department of MicroBiology, Government Medical College, Surat	2020-06-13
CSW122	SE	GBRC272a	49	Female	Released	Surat	Surat	S	A	EPI_ISL_483870	MT759714	SRR12181108	Department of MicroBiology, Government Medical College, Surat	2020-06-13
CSW122	SE	GBRC272a	49	Female	Released	Surat	Surat	S	A	EPI_ISL_483870	MT759714	SRR12181108	Department of MicroBiology, Government Medical College, Surat	2020-06-13
CSW128	SE	GBRC273a	60	Male	Released	Choryasi	Surat	S	A	EPI_ISL_483872	Awaited	SRR12181107	Department of MicroBiology, Government Medical College, Surat	2020-06-13
CSW128	SE	GBRC273a	60	Male	Released	Choryasi	Surat	S	A	EPI_ISL_483872	Awaited	SRR12181107	Department of MicroBiology, Government Medical College, Surat	2020-06-13
CSW129	SE	GBRC274	85	Male	Deceased	Surat	Surat	G	B.1	EPI_ISL_483874	Awaited	SRR12181106	Department of MicroBiology, Government Medical College, Surat	2020-06-13
CSW130	SE	GBRC275a	49	Male	Released	Surat	Surat	G	B	EPI_ISL_483875	Awaited	SRR12181105	Department of MicroBiology, Government Medical College, Surat	2020-06-13
CSW130	SE	GBRC275a	49	Male	Released	Surat	Surat	G	B	EPI_ISL_483875	Awaited	SRR12181105	Department of MicroBiology, Government Medical College, Surat	2020-06-13
CSW131	SE	GBRC276	32	Male	Released	Surat	Surat	G	B.1	EPI_ISL_483877	Awaited	SRR12181104	Department of MicroBiology, Government Medical College, Surat	2020-06-13
CSW134	SE	GBRC277a	41	Male	Deceased	Olpad	Surat	G	B.1	EPI_ISL_483878	MT741096	SRR12181103	Department of MicroBiology, Government Medical College, Surat	2020-06-13
CSW134	SE	GBRC277a	41	Male	Deceased	Olpad	Surat	G	B.1	EPI_ISL_483878	MT741096	SRR12181103	Department of MicroBiology, Government Medical College, Surat	2020-06-13
CAW102	SE	GBRC278a	47	Male	Released	Daskroi	Ahmedabad	GH	B.1.113	EPI_ISL_495014	MT800925	SRR12316692	B.J. Medical College and Civil hospital, Ahmedabad	2020-06-18
CAW102	SE	GBRC278a	47	Male	Released	Daskroi	Ahmedabad	GH	B.1.113	EPI_ISL_495014	MT800925	SRR12316692	B.J. Medical College and Civil hospital, Ahmedabad	2020-06-18
CAW103	SE	GBRC279	45	Male	Released	Dholka	Ahmedabad	G	B.1	EPI_ISL_495016	MT799969	SRR12316691	B.J. Medical College and Civil hospital, Ahmedabad	2020-06-18
CAW106	SE	GBRC280	45	Male	Released	Ahmedabad	Ahmedabad	GH	B.1.113	EPI_ISL_495017	MT799970	SRR12316680	B.J. Medical College and Civil hospital, Ahmedabad	2020-06-18
CAW108	SE	GBRC281	59	Male	Released	Ahmedabad	Ahmedabad	G	B.1	EPI_ISL_495018	MT799974	SRR12316669	B.J. Medical College and Civil hospital, Ahmedabad	2020-06-18
CAW109	SE	GBRC282	28	Male	Released	Ahmedabad	Ahmedabad	GH	B.1.113	EPI_ISL_495019	MT799976	SRR12316704	B.J. Medical College and Civil hospital, Ahmedabad	2020-06-18
CBHW2	SE	GBRC283	68	Female	Released	Botad	Botad	GH	B.1.36	EPI_ISL_495020	MT800924	SRR12316697	Government Medical College, Bhavnagar	2020-06-28
CBHW4	SE	GBRC284a	60	Male	Released	Bhavnagar	Bhavnagar	GH	B.1.113	EPI_ISL_495021	Awaited	SRR12316696	Government Medical College, Bhavnagar	2020-06-30
CBHW4	SE	GBRC284a	60	Male	Released	Bhavnagar	Bhavnagar	GH	B.1.113	EPI_ISL_495021	Awaited	SRR12316696	Government Medical College, Bhavnagar	2020-06-30
CBHW6	SE	GBRC285	42	Male	Released	Bhavnagar	Bhavnagar	GH	B.1.36	EPI_ISL_495023	Awaited	SRR12316695	Government Medical College, Bhavnagar	2020-07-02
CBHW7	SE	GBRC286	50	Male	Released	Ghogha	Bhavnagar	GR	B.1.1.32	EPI_ISL_495024	MT799998	SRR12316694	Government Medical College, Bhavnagar	2020-07-03
CBHW8	SE	GBRC287	50	Male	Released	Mahuva	Bhavnagar	G	B.1	EPI_ISL_495025	MT800005	SRR12316693	Government Medical College, Bhavnagar	2020-07-04
CBW100	SE	GBRC288	70	Female	Released	Vadodara	Vadodara	GH	B.1.36	EPI_ISL_500946	Awaited	SRR12316690	GMERS Medical College and Hospital, Gotri, Vadodara	2020-06-15
CBW31	SE	GBRC289	65	Male	Released	Vadodara	Vadodara	G	B.1	EPI_ISL_495026	MT800013	SRR12316689	GMERS Medical College and Hospital, Gotri, Vadodara	2020-06-05
CBW58	SE	GBRC290a	55	Female	Released	Vadodara	Vadodara	GH	B.1.113	EPI_ISL_495027	MT806192	SRR12316688	GMERS Medical College and Hospital, Gotri, Vadodara	2020-06-15
CBW58	SE	GBRC290a	55	Female	Released	Vadodara	Vadodara	GH	B.1.113	EPI_ISL_495027	MT806192	SRR12316688	GMERS Medical College and Hospital, Gotri, Vadodara	2020-06-15
CBW60	SE	GBRC291	55	Female	Released	Vadodara	Vadodara	G	B.1	EPI_ISL_495029	MT800024	SRR12316687	GMERS Medical College and Hospital, Gotri, Vadodara	2020-06-15
CBW64	SE	GBRC292a	67	Male	Released	Vadodara	Vadodara	G	B.1	EPI_ISL_495030	MT800029	SRR12316686	GMERS Medical College and Hospital, Gotri, Vadodara	2020-06-15
CBW64	SE	GBRC292a	67	Male	Released	Vadodara	Vadodara	G	B.1	EPI_ISL_495030	MT800029	SRR12316686	GMERS Medical College and Hospital, Gotri, Vadodara	2020-06-15
CBW70	SE	GBRC293a	53	Male	Released	Vadodara	Vadodara	G	B.1	EPI_ISL_495032	MT806176	SRR12316685	GMERS Medical College and Hospital, Gotri, Vadodara	2020-06-15
CBW70	SE	GBRC293a	53	Male	Released	Vadodara	Vadodara	G	B.1	EPI_ISL_495032	MT806176	SRR12316685	GMERS Medical College and Hospital, Gotri, Vadodara	2020-06-15
CBW71	SE	GBRC294	37	Male	Released	Vadodara	Vadodara	G	B.1	EPI_ISL_495034	MT800045	SRR12316684	GMERS Medical College and Hospital, Gotri, Vadodara	2020-06-15
CBW74	SE	GBRC295	62	Male	Released	Vadodara	Vadodara	G	B.1	EPI_ISL_495035	MT800050	SRR12316683	GMERS Medical College and Hospital, Gotri, Vadodara	2020-06-15
CBW75	SE	GBRC296a	65	Male	Unknown	Vadodara	Vadodara	G	B.1	EPI_ISL_495036	MT800105	SRR12316682	GMERS Medical College and Hospital, Gotri, Vadodara	2020-06-15
CBW75	SE	GBRC296a	65	Male	Unknown	Vadodara	Vadodara	G	B.1	EPI_ISL_495036	MT800105	SRR12316682	GMERS Medical College and Hospital, Gotri, Vadodara	2020-06-15
CBW77	SE	GBRC297a	71	Male	Deceased	Vadodara	Vadodara	G	B.1	EPI_ISL_495038	Awaited	SRR12316681	GMERS Medical College and Hospital, Gotri, Vadodara	2020-06-15
CBW77	SE	GBRC297a	71	Male	Deceased	Vadodara	Vadodara	G	B.1	EPI_ISL_495038	Awaited	SRR12316681	GMERS Medical College and Hospital, Gotri, Vadodara	2020-06-15
CBW78	SE	GBRC298a	57	Male	Unknown	Vadodara	Vadodara	G	B.1	EPI_ISL_495040	MT800542	SRR12316679	GMERS Medical College and Hospital, Gotri, Vadodara	2020-06-15
CBW78	SE	GBRC298a	57	Male	Unknown	Vadodara	Vadodara	G	B.1	EPI_ISL_495040	MT800542	SRR12316679	GMERS Medical College and Hospital, Gotri, Vadodara	2020-06-15
CBW79	SE	GBRC299a	62	Male	Released	Vadodara	Vadodara	GH	B.1.36	EPI_ISL_495042	MT800794	SRR12316678	GMERS Medical College and Hospital, Gotri, Vadodara	2020-06-15
CBW79	SE	GBRC299a	62	Male	Released	Vadodara	Vadodara	GH	B.1.36	EPI_ISL_495042	MT800794	SRR12316678	GMERS Medical College and Hospital, Gotri, Vadodara	2020-06-15
CBW81	SE	GBRC300a	43	Male	Released	Vadodara	Vadodara	GH	B.1.113	EPI_ISL_495044	MT800818	SRR12316677	GMERS Medical College and Hospital, Gotri, Vadodara	2020-06-15
CBW81	SE	GBRC300a	43	Male	Released	Vadodara	Vadodara	GH	B.1.113	EPI_ISL_495044	MT800818	SRR12316677	GMERS Medical College and Hospital, Gotri, Vadodara	2020-06-15
CBW84	SE	GBRC301a	50	Female	Deceased	Vadodara	Vadodara	GH	B.1.36	EPI_ISL_495046	MT800845	SRR12316676	GMERS Medical College and Hospital, Gotri, Vadodara	2020-06-15
CBW84	SE	GBRC301a	50	Female	Deceased	Vadodara	Vadodara	GH	B.1.36	EPI_ISL_495046	MT800845	SRR12316676	GMERS Medical College and Hospital, Gotri, Vadodara	2020-06-15
CBW85	SE	GBRC302a	50	Female	Released	Vadodara	Vadodara	GH	B.1.113	EPI_ISL_495048	MT800896	SRR12316675	GMERS Medical College and Hospital, Gotri, Vadodara	2020-06-15
CBW85	SE	GBRC302a	50	Female	Released	Vadodara	Vadodara	GH	B.1.113	EPI_ISL_495048	MT800896	SRR12316675	GMERS Medical College and Hospital, Gotri, Vadodara	2020-06-15
CBW86	SE	GBRC303a	41	Male	Released	Vadodara	Vadodara	GH	B.1.113	EPI_ISL_495050	MT800936	SRR12316674	GMERS Medical College and Hospital, Gotri, Vadodara	2020-06-15
CBW86	SE	GBRC303a	41	Male	Released	Vadodara	Vadodara	GH	B.1.113	EPI_ISL_495050	MT800936	SRR12316674	GMERS Medical College and Hospital, Gotri, Vadodara	2020-06-15
CBW89	SE	GBRC304a	42	Male	Released	Vadodara	Vadodara	G	B.1	EPI_ISL_495052	MT800942	SRR12316673	GMERS Medical College and Hospital, Gotri, Vadodara	2020-06-15
CBW89	SE	GBRC304a	42	Male	Released	Vadodara	Vadodara	G	B.1	EPI_ISL_495052	MT800942	SRR12316673	GMERS Medical College and Hospital, Gotri, Vadodara	2020-06-15
CBW90	SE	GBRC305a	67	Male	Released	Vadodara	Vadodara	G	B.1	EPI_ISL_495054	Awaited	SRR12316672	GMERS Medical College and Hospital, Gotri, Vadodara	2020-06-15
CBW90	SE	GBRC305a	67	Male	Released	Vadodara	Vadodara	G	B.1	EPI_ISL_495054	Awaited	SRR12316672	GMERS Medical College and Hospital, Gotri, Vadodara	2020-06-15
CBW93	SE	GBRC306a	45	Male	Deceased	Vadodara	Vadodara	GH	B.1.113	EPI_ISL_495056	MT800999	SRR12316671	GMERS Medical College and Hospital, Gotri, Vadodara	2020-06-15
CBW93	SE	GBRC306a	45	Male	Deceased	Vadodara	Vadodara	GH	B.1.113	EPI_ISL_495056	MT800999	SRR12316671	GMERS Medical College and Hospital, Gotri, Vadodara	2020-06-15
CBW95	SE	GBRC307a	50	Male	Hospitalized	Vadodara	Vadodara	G	B.1	EPI_ISL_495058	MT801051	SRR12316670	GMERS Medical College and Hospital, Gotri, Vadodara	2020-06-15
CBW95	SE	GBRC307a	50	Male	Hospitalized	Vadodara	Vadodara	G	B.1	EPI_ISL_495058	MT801051	SRR12316670	GMERS Medical College and Hospital, Gotri, Vadodara	2020-06-15
CBW96	SE	GBRC308	32	Female	Released	Vadodara	Vadodara	GH	B.1.36	EPI_ISL_495060	MT801043	SRR12316668	GMERS Medical College and Hospital, Gotri, Vadodara	2020-06-15
CBW99	SE	GBRC309a	75	Male	Deceased	Vadodara	Vadodara	G	B.1	EPI_ISL_495061	MT801006	SRR12316667	GMERS Medical College and Hospital, Gotri, Vadodara	2020-06-15
CBW99	SE	GBRC309a	75	Male	Deceased	Vadodara	Vadodara	G	B.1	EPI_ISL_495061	MT801006	SRR12316667	GMERS Medical College and Hospital, Gotri, Vadodara	2020-06-15
CHW13	SE	GBRC310a	55	Male	Deceased	Prantij	Sabarkantha	GH	B.1.113	EPI_ISL_495063	MT800994	SRR12316666	GMERS Medical College and Hospital, Himmatnagar	2020-06-19
CHW13	SE	GBRC310a	55	Male	Deceased	Prantij	Sabarkantha	GH	B.1.113	EPI_ISL_495063	MT800994	SRR12316666	GMERS Medical College and Hospital, Himmatnagar	2020-06-19
CKW12	SE	GBRC311a	26	Male	Released	Mandvi	Kutch	GH	B.1.36	EPI_ISL_495065	MT800939	SRR12316665	GAIMS & G K General Hospital, Bhuj	2020-06-20
CKW12	SE	GBRC311a	26	Male	Released	Mandvi	Kutch	GH	B.1.36	EPI_ISL_495065	MT800939	SRR12316665	GAIMS & G K General Hospital, Bhuj	2020-06-20
CNW1	SE	GBRC312a	52	Male	Released	Kheda	kheda	G	B.1	EPI_ISL_495067	MT800895	SRR12316664	Dr. N. D. Desai Medical College & Hospital, Nadiad	2020-06-08
CNW1	SE	GBRC312a	52	Male	Released	Kheda	kheda	G	B.1	EPI_ISL_495067	MT800895	SRR12316664	Dr. N. D. Desai Medical College & Hospital, Nadiad	2020-06-08
CNW3	SE	GBRC313	33	Male	Released	Nadiad	kheda	GH	B.1.113	EPI_ISL_495069	MT800505	SRR12316663	Dr. N. D. Desai Medical College & Hospital, Nadiad	2020-06-08
CSW136	SE	GBRC314	24	Male	Released	Choryasi	Surat	G	B.1	EPI_ISL_495070	MT800282	SRR12316662	Department of MicroBiology, Government Medical College, Surat	2020-06-17
CSW141	SE	GBRC315a	45	Male	Released	Kamrej	Surat	GH	B.1	EPI_ISL_495071	MT800047	SRR12316661	Department of MicroBiology, Government Medical College, Surat	2020-06-17
CSW141	SE	GBRC315a	45	Male	Released	Kamrej	Surat	GH	B.1	EPI_ISL_495071	MT800047	SRR12316661	Department of MicroBiology, Government Medical College, Surat	2020-06-17
CSW142	SE	GBRC316a	53	Male	Released	Surat	Surat	GH	B.1	EPI_ISL_495073	MT800036	SRR12316706	Department of MicroBiology, Government Medical College, Surat	2020-06-17
CSW142	SE	GBRC316a	53	Male	Released	Surat	Surat	GH	B.1	EPI_ISL_495073	MT800036	SRR12316706	Department of MicroBiology, Government Medical College, Surat	2020-06-17
CSW143	SE	GBRC317	58	Male	Released	Surat	Surat	GH	B.1.36	EPI_ISL_500947	MT806104	SRR12316705	Department of MicroBiology, Government Medical College, Surat	2020-06-17
CSW145	SE	GBRC318a	76	Male	Released	Surat	Surat	G	B.1	EPI_ISL_495075	MT800021	SRR12316703	Department of MicroBiology, Government Medical College, Surat	2020-06-17
CSW145	SE	GBRC318a	76	Male	Released	Surat	Surat	G	B.1	EPI_ISL_495075	MT800021	SRR12316703	Department of MicroBiology, Government Medical College, Surat	2020-06-17
CSW146	SE	GBRC319	48	Male	Released	Surat	Surat	S	A	EPI_ISL_495077	MT800010	SRR12316702	Department of MicroBiology, Government Medical College, Surat	2020-06-17
CSW147	SE	GBRC320	40	Male	Released	Surat	Surat	G	B.1	EPI_ISL_495078	MT800002	SRR12316701	Department of MicroBiology, Government Medical College, Surat	2020-06-17
CSW149	SE	GBRC321	72	Male	Released	Surat	Surat	G	B.1	EPI_ISL_500948	Awaited	SRR12316700	Department of MicroBiology, Government Medical College, Surat	2020-06-17
CSW150	SE	GBRC322a	21	Male	Released	Surat	Surat	G	B.1	EPI_ISL_500949	MT799991	SRR12316699	Department of MicroBiology, Government Medical College, Surat	2020-06-17
CSW150	SE	GBRC322a	21	Male	Released	Surat	Surat	G	B.1	EPI_ISL_500949	MT799991	SRR12316699	Department of MicroBiology, Government Medical College, Surat	2020-06-17
CSW84	SE	GBRC323a	79	Female	Released	Surat	Surat	GH	B.1.113	EPI_ISL_495079	MT799972	SRR12316698	Department of MicroBiology, Government Medical College, Surat	2020-06-12
CSW84	SE	GBRC323a	79	Female	Released	Surat	Surat	GH	B.1.113	EPI_ISL_495079	MT799972	SRR12316698	Department of MicroBiology, Government Medical College, Surat	2020-06-12
CAW123	SE	GBRC324	64	Female	Deceased	Ahmedabad	Ahmedabad	GH	B.1.113	EPI_ISL_512058	Awaited	SRR12426485	B.J. Medical College and Civil hospital, Ahmedabad	2020-06-18
CAW134	SE	GBRC325	45	Female	Released	Ahmedabad	Ahmedabad	GH	B.1.113	EPI_ISL_512059	Awaited	SRR12426484	B.J. Medical College and Civil hospital, Ahmedabad	2020-06-18
CAW177	SE	GBRC326	43	Female	Released	Ahmedabad	Ahmedabad	GH	B.1.113	EPI_ISL_512060	Awaited	SRR12426476	B.J. Medical College and Civil hospital, Ahmedabad	2020-06-25
CAW178	SE	GBRC327a	20	Female	Released	Ahmedabad	Ahmedabad	GR	B.1.1	EPI_ISL_512061	Awaited	SRR12426475	B.J. Medical College and Civil hospital, Ahmedabad	2020-06-25
CAW178	SE	GBRC327b	20	Female	Released	Ahmedabad	Ahmedabad	G	B.1.113	EPI_ISL_512062	Awaited	SRR12426475	B.J. Medical College and Civil hospital, Ahmedabad	2020-06-25
CAW180	SE	GBRC328	30	Male	Released	Ahmedabad	Ahmedabad	GH	B.1.113	EPI_ISL_512063	Awaited	SRR12426474	B.J. Medical College and Civil hospital, Ahmedabad	2020-06-25
CAW185	SE	GBRC329	40	Male	Released	Ahmedabad	Ahmedabad	GH	B.1.113	EPI_ISL_512064	Awaited	SRR12426473	B.J. Medical College and Civil hospital, Ahmedabad	2020-06-25
CAW187	SE	GBRC330	36	Male	Released	Ahmedabad	Ahmedabad	GH	B.1.113	EPI_ISL_512065	Awaited	SRR12426472	B.J. Medical College and Civil hospital, Ahmedabad	2020-06-25
CAW207	SE	GBRC331	66	Male	Deceased	Ahmedabad	Ahmedabad	GH	B.1.113	EPI_ISL_512066	Awaited	SRR12426471	Sardar Vallabhbhai Patel Institute of Medical Sciences & Research	2020-07-27
CAW208	SE	GBRC332a	87	Female	Deceased	Ahmedabad	Ahmedabad	GH	B.1.113	EPI_ISL_512067	Awaited	SRR12426470	Sardar Vallabhbhai Patel Institute of Medical Sciences & Research	2020-07-27
CAW208	SE	GBRC332b	87	Female	Deceased	Ahmedabad	Ahmedabad	GH	B.1.113	EPI_ISL_512068	Awaited	SRR12426470	Sardar Vallabhbhai Patel Institute of Medical Sciences & Research	2020-07-27
CAW209	SE	GBRC333	82	Female	Deceased	Ahmedabad	Ahmedabad	GH	B.1.113	EPI_ISL_512069	Awaited	SRR12426469	Sardar Vallabhbhai Patel Institute of Medical Sciences & Research	2020-07-27
CSW61	SE	GBRC334a	68	Female	Released	Adajan	Surat	S	A	EPI_ISL_512070	Awaited	SRR12426483	Department of MicroBiology, Government Medical College, Surat	2020-06-12
CSW61	SE	GBRC334b	68	Female	Released	Adajan	Surat	S	A	EPI_ISL_512071	Awaited	SRR12426483	Department of MicroBiology, Government Medical College, Surat	2020-06-12
CMW5	SE	GBRC335a	58	Female	Deceased	Mehsana	Mehsana	GH	B.1.113	EPI_ISL_512072	Awaited	SRR12426482	Saikrishna Hospital, Mehsana	2020-07-06
CMW5	SE	GBRC335b	58	Female	Deceased	Mehsana	Mehsana	GH	B.1.113	EPI_ISL_512073	Awaited	SRR12426482	Saikrishna Hospital, Mehsana	2020-07-06
CMW6	SE	GBRC336	60	Male	Deceased	Mehsana	Mehsana	GH	B.1.113	EPI_ISL_512074	Awaited	SRR12426481	Saikrishna Hospital, Mehsana	2020-07-06
CMOW1	SE	GBRC337a	42	Male	Released	Modasa	Aravalli	GH	B.1.36	EPI_ISL_514435	Awaited	SRR12426480	Dr. RSS Hospital, Modasa	2020-07-09
CMOW1	SE	GBRC337b	42	Male	Released	Modasa	Aravalli	GH	B.1.36	EPI_ISL_514436	Awaited	SRR12426480	Dr. RSS Hospital, Modasa	2020-07-09
CMOW2	SE	GBRC338a	40	Male	Released	Modasa	Aravalli	GH	B.1.36	EPI_ISL_512075	Awaited	SRR12426479	Dr. RSS Hospital, Modasa	2020-07-09
CMOW2	SE	GBRC338b	40	Male	Released	Modasa	Aravalli	GH	B.1.36	EPI_ISL_512076	Awaited	SRR12426479	Dr. RSS Hospital, Modasa	2020-07-09
CMOW3	SE	GBRC339	67	Female	Deceased	Modasa	Aravalli	GH	B.1.36	EPI_ISL_512077	Awaited	SRR12426478	Dr. RSS Hospital, Modasa	2020-07-09
CMOW4	SE	GBRC340	59	Male	Released	Modasa	Aravalli	GH	B.1.36	EPI_ISL_514437	Awaited	SRR12426477	Dr. RSS Hospital, Modasa	2020-07-09
CAW110	SE	GBRC341	57	Male	Released	Ahmedabad	Ahmedabad	GH	B.1.36	EPI_ISL_514581	Awaited	Awaited	B.J. Medical College and Civil hospital, Ahmedabad	2020-06-18
CAW111	SE	GBRC342a	29	Male	Released	Ahmedabad	Ahmedabad	GH	B.1.113	EPI_ISL_514582	Awaited	Awaited	B.J. Medical College and Civil hospital, Ahmedabad	2020-06-18
CAW111	SE	GBRC342b	29	Male	Released	Ahmedabad	Ahmedabad	GH	B.1.113	EPI_ISL_514583	Awaited	Awaited	B.J. Medical College and Civil hospital, Ahmedabad	2020-06-18
CAW117	SE	GBRC343a	59	Male	Released	Ahmedabad	Ahmedabad	GH	B.1.113	EPI_ISL_514584	Awaited	Awaited	B.J. Medical College and Civil hospital, Ahmedabad	2020-06-18
CAW117	SE	GBRC343b	59	Male	Released	Ahmedabad	Ahmedabad	GH	B.1.113	EPI_ISL_514585	Awaited	Awaited	B.J. Medical College and Civil hospital, Ahmedabad	2020-06-18
CAW120	SE	GBRC344	62	Female	Released	Ahmedabad	Ahmedabad	GH	B.1.113	EPI_ISL_514586	Awaited	Awaited	B.J. Medical College and Civil hospital, Ahmedabad	2020-06-18
CAW126	SE	GBRC345	65	Male	Deceased	Ahmedabad	Ahmedabad	GH	B.1.113	EPI_ISL_514587	Awaited	Awaited	B.J. Medical College and Civil hospital, Ahmedabad	2020-06-18
CAW129	SE	GBRC346	62	Male	Released	Daskroi	Ahmedabad	GH	B.1.113	EPI_ISL_514588	Awaited	Awaited	B.J. Medical College and Civil hospital, Ahmedabad	2020-06-18
CAW131	SE	GBRC347a	63	Male	Released	Daskroi	Ahmedabad	GH	B.1.113	EPI_ISL_514589	Awaited	Awaited	B.J. Medical College and Civil hospital, Ahmedabad	2020-06-18
CAW131	SE	GBRC347b	63	Male	Released	Daskroi	Ahmedabad	GH	B.1.113	EPI_ISL_514590	Awaited	Awaited	B.J. Medical College and Civil hospital, Ahmedabad	2020-06-18
CAW132	SE	GBRC348a	55	Male	Released	Ahmedabad	Ahmedabad	GH	B.1.113	EPI_ISL_514591	Awaited	Awaited	B.J. Medical College and Civil hospital, Ahmedabad	2020-06-18
CAW132	SE	GBRC348b	55	Male	Released	Ahmedabad	Ahmedabad	GH	B.1.113	EPI_ISL_514592	Awaited	Awaited	B.J. Medical College and Civil hospital, Ahmedabad	2020-06-18
CAW133	SE	GBRC349	72	Female	Released	Ahmedabad	Ahmedabad	G	B.1	EPI_ISL_514593	Awaited	Awaited	B.J. Medical College and Civil hospital, Ahmedabad	2020-06-18
CAW138	SE	GBRC350a	64	Male	Released	Ahmedabad	Ahmedabad	GH	B.1.113	EPI_ISL_514594	Awaited	Awaited	B.J. Medical College and Civil hospital, Ahmedabad	2020-06-18
CAW138	SE	GBRC350b	64	Male	Released	Ahmedabad	Ahmedabad	GH	B.1.113	EPI_ISL_514595	Awaited	Awaited	B.J. Medical College and Civil hospital, Ahmedabad	2020-06-18
CAW139	SE	GBRC351a	65	Female	Deceased	Ahmedabad	Ahmedabad	GH	B.1.113	EPI_ISL_514596	Awaited	Awaited	B.J. Medical College and Civil hospital, Ahmedabad	2020-06-18
CAW139	SE	GBRC351b	65	Female	Deceased	Ahmedabad	Ahmedabad	GH	B.1.113	EPI_ISL_514597	Awaited	Awaited	B.J. Medical College and Civil hospital, Ahmedabad	2020-06-18
CAW146	SE	GBRC352a	65	Male	Hospitalized	Ahmedabad	Ahmedabad	GH	B.1.113	EPI_ISL_514598	Awaited	Awaited	B.J. Medical College and Civil hospital, Ahmedabad	2020-06-18
CAW146	SE	GBRC352b	65	Male	Hospitalized	Ahmedabad	Ahmedabad	GH	B.1.36	EPI_ISL_514599	Awaited	Awaited	B.J. Medical College and Civil hospital, Ahmedabad	2020-06-18
CAW158	SE	GBRC353	38	Male	Released	Ahmedabad	Ahmedabad	G	B.1.80	EPI_ISL_514600	Awaited	Awaited	B.J. Medical College and Civil hospital, Ahmedabad	2020-06-25
CAW160	SE	GBRC354a	38	Male	Released	Ahmedabad	Ahmedabad	G	B.1.36	EPI_ISL_514601	Awaited	Awaited	B.J. Medical College and Civil hospital, Ahmedabad	2020-06-25
CAW160	SE	GBRC354b	38	Male	Released	Ahmedabad	Ahmedabad	G	B.1	EPI_ISL_514602	Awaited	Awaited	B.J. Medical College and Civil hospital, Ahmedabad	2020-06-25
CAW167	SE	GBRC355a	37	Female	Released	Ahmedabad	Ahmedabad	GH	B.1.113	EPI_ISL_514603	Awaited	Awaited	B.J. Medical College and Civil hospital, Ahmedabad	2020-06-25
CAW167	SE	GBRC355b	37	Female	Released	Ahmedabad	Ahmedabad	GH	B.1.113	EPI_ISL_514604	Awaited	Awaited	B.J. Medical College and Civil hospital, Ahmedabad	2020-06-25
CAW169	SE	GBRC356	20	Male	Released	Ahmedabad	Ahmedabad	GH	B.1.113	EPI_ISL_514605	Awaited	Awaited	B.J. Medical College and Civil hospital, Ahmedabad	2020-06-25
CAW171	SE	GBRC357a	25	Male	Released	Ahmedabad	Ahmedabad	GH	B.1.113	EPI_ISL_514606	Awaited	Awaited	B.J. Medical College and Civil hospital, Ahmedabad	2020-06-25
CAW171	SE	GBRC357b	25	Male	Released	Ahmedabad	Ahmedabad	GH	B.1.113	EPI_ISL_514607	Awaited	Awaited	B.J. Medical College and Civil hospital, Ahmedabad	2020-06-25
CAW172	SE	GBRC358	25	Male	Released	Ahmedabad	Ahmedabad	GH	B.1.113	EPI_ISL_514608	Awaited	Awaited	B.J. Medical College and Civil hospital, Ahmedabad	2020-06-25
CAW176	SE	GBRC359	21	Male	Released	Ahmedabad	Ahmedabad	GH	B.1.113	EPI_ISL_514609	Awaited	Awaited	B.J. Medical College and Civil hospital, Ahmedabad	2020-06-25
CBW56	SE	GBRC360	60	Female	Released	Vadodara	Vadodara	G	B.1	EPI_ISL_514610	Awaited	Awaited	GMERS Medical College and Hospital, Gotri, Vadodara	2020-06-15
CGW3	SE	GBRC361a	50	Male	Deceased	Kalol	Gandhinagar	GH	B.1.113	EPI_ISL_514611	Awaited	Awaited	GMERS Medical College and Hospital, Gandhinagar	2020-06-05
CGW3	SE	GBRC361b	50	Male	Deceased	Kalol	Gandhinagar	GH	B.1.113	EPI_ISL_514612	Awaited	Awaited	GMERS Medical College and Hospital, Gandhinagar	2020-06-05

## Sheet: India-1821
Virus name	Accession ID	Collection date	Location	Host	Additional location information	Gender	Patient age	Patient status	Passage	Specimen	Additional host information	Lineage	Clade
hCoV-19/India/1-27/2020	EPI_ISL_413522	2020-01-27	Asia / India / Kerala	Human		Female	20	Recovered	Original	Throat swab	Travel history to China	B	L
hCoV-19/India/1-31/2020	EPI_ISL_413523	2020-01-31	Asia / India / Kerala	Human		Male	23	Recovered	Original	Throat Swab	Travel history to China	A	S
hCoV-19/India/1073/2020	EPI_ISL_421662	2020-03-10	Asia / India	Human	Indian citizen sampled at Iran	Male	68	unknown	Original (Clinical sample)	Throat swab Nasal swab		B.4	O
hCoV-19/India/1093/2020	EPI_ISL_421663	2020-03-10	Asia / India	Human	Indian citizen sampled at Iran	Male	45	unknown	Original (Clinical sample)	Throat swab Nasal swab		B.4	O
hCoV-19/India/1100/2020	EPI_ISL_421664	2020-03-10	Asia / India	Human	Indian citizen sampled at Iran	Male	72	unknown	Original (Clinical sample)	Throat swab Nasal swab		B.4	O
hCoV-19/India/1104/2020	EPI_ISL_421665	2020-03-10	Asia / India	Human	Indian citizen sampled at Iran	Male	43		Original (Clinical sample)	Throat swab Nasal swab		B.4	O
hCoV-19/India/1111/2020	EPI_ISL_421666	2020-03-10	Asia / India	Human	Indian citizen sampled at Iran	Female	54	unknown	Original (Clinical sample)	Throat swab Nasal swab		B.4	O
hCoV-19/India/1115/2020	EPI_ISL_421667	2020-03-10	Asia / India	Human	Indian citizen sampled at Iran	Male	66	unknown	Original (Clinical sample)	Throat swab Nasal swab		B.4	O
hCoV-19/India/1125/2020	EPI_ISL_421668	2020-03-10	Asia / India	Human	Indian citizen sampled at Iran	Male	70	unknown	Original (Clinical sample)	Throat swab Nasal swab		B.4	O
hCoV-19/India/1616/2020	EPI_ISL_421669	2020-03-12	Asia / India	Human	Indian citizen sampled at Iran	Female	70	unknown	Original (Clinical sample)	Throat swab Nasal swab		B.4	O
hCoV-19/India/1617/2020	EPI_ISL_421670	2020-03-12	Asia / India	Human	Indian citizen sampled at Iran	Female	50	unknown	Original (Clinical sample)	Throat swab Nasal swab		B.4	O
hCoV-19/India/1621/2020	EPI_ISL_421671	2020-03-12	Asia / India	Human	Indian citizen sampled at Iran	Female	55	unknown	Original (Clinical sample)	Throat swab Nasal swab		B.4	O
hCoV-19/India/1644/2020	EPI_ISL_421672	2020-03-12	Asia / India	Human	Indian citizen sampled at Iran	Male	59	unknown	Original (Clinical sample)	Throat swab Nasal swab		B.4	O
hCoV-19/India/1063/2020	EPI_ISL_424361	2020-03-10	Asia / India	Human	Indian citizen sampled at Iran	Female	33		Original (Clinical sample)	Throat swab Nasal swab		B.4	O
hCoV-19/India/1135/2020	EPI_ISL_424362	2020-03-10	Asia / India	Human	Indian citizen sampled at Iran	Female	46		Original (Clinical sample)	Throat swab Nasal swab		B.1	G
hCoV-19/India/1652/2020	EPI_ISL_424363	2020-03-12	Asia / India	Human	Indian citizen sampled at Iran	Male	70		Original (Clinical sample)	Throat swab Nasal swab		B.4	O
hCoV-19/India/3118/2020	EPI_ISL_424364	2020-03-17	Asia / India	Human	Indian contact of Indian Patient having travel history to Italy	Female	25		Original (Clinical sample)	Mixture of Throat swab Nasal swab		B.1	G
hCoV-19/India/3239/2020	EPI_ISL_424365	2020-03-17	Asia / India	Human	Indian contact of Indian Patient having travel history to Italy	Female	26		Original (Clinical sample)	Mixture of Throat swab and Nasal swab		B.1	G
hCoV-19/India/c31/2020	EPI_ISL_426179	2020-03-02	Asia / India	Human	Indian contact of Indian Patient having travel history to Italy	Male	15		Original (Clinical sample)	Mixture of throat and nasal swab		B.1.1	GR
hCoV-19/India/GMC-RK100/2020	EPI_ISL_431101	2020-03-01	Asia / India / Telangana / Hyderabad	Human		Male	24	Hospitalized/Released	Original (Clinical Sample)	Oro-Pharyngeal Swab		B	L
hCoV-19/India/GMC-KN318/2020	EPI_ISL_431102	2020-03-11	Asia / India / Telangana / Hyderabad	Human	Recent Visit to Italy	Female	24	Asymptomatic/Released	Original (Clinical Sample)	Oro-pharyngeal swab		B.1	G
hCoV-19/India/GMC-KN443/2020	EPI_ISL_431103	2020-03-16	Asia / India / Telangana / Hyderabad	Human	Indonesian citizen visit to India	Male	52	Released	Original (Clinical Sample)	Oro-pharyngeal swab		B.6	O
hCoV-19/India/GMC-TC469/2020	EPI_ISL_431117	2020-03-20	Asia / India / Telangana / Hyderabad	Human	Travel history from United kingdom	Male	21	Released	Original (Clinical Sample)	Oro-Pharyngeal Swab		B.1.1	GR
hCoV-19/India/NCDC-01257/2020	EPI_ISL_435060	2020-03-12	Asia / India / Uttar Pradesh / Noida	Human		Male	23	unknown	Original			B.1	G
hCoV-19/India/NCDC-01537/2020	EPI_ISL_435061	2020-03-16	Asia / India / Delhi	Human		Male	58	unknown	Original			B.1	G
hCoV-19/India/NCDC-01538/2020	EPI_ISL_435062	2020-03-16	Asia / India / Punjab	Human		Male	45	unknown	Original			B.1	G
hCoV-19/India/NCDC-01326/2020	EPI_ISL_435063	2020-03-13	Asia / India / Delhi	Human	Delhi National Capital Region	Female	21	unknown	Original			B.1	GH
hCoV-19/India/NCDC-01705/2020	EPI_ISL_435064	2020-03-18	Asia / India / Delhi	Human		Male	58	unknown	Original			B.1	GH
hCoV-19/India/NCDC-01475/2020	EPI_ISL_435065	2020-03-15	Asia / India / Delhi	Human		Female	38	unknown	Original			B.1.113	GH
hCoV-19/India/NCDC-01711/2020	EPI_ISL_435066	2020-03-18	Asia / India / Delhi	Human		Female	28	unknown	Original			B.1.113	GH
hCoV-19/India/NCDC-01712/2020	EPI_ISL_435067	2020-03-18	Asia / India / Delhi	Human		Female	26	unknown	Original			B.1.113	GH
hCoV-19/India/NCDC-01757/2020	EPI_ISL_435068	2020-03-18	Asia / India / Delhi	Human		Female	65	unknown	Original			B.1.113	GH
hCoV-19/India/NCDC-01744/2020	EPI_ISL_435069	2020-03-18	Asia / India / Delhi	Human		Male	35	unknown	Original			B.1.113	GH
hCoV-19/India/NCDC-01710/2020	EPI_ISL_435070	2020-03-18	Asia / India / Delhi	Human		Male	19	unknown	Original			B.1.1	GR
hCoV-19/India/NCDC-02105/2020	EPI_ISL_435071	2020-03-25	Asia / India / Delhi	Human	Delhi National Capital Region	Male	32	unknown	Original			B.1.1	GR
hCoV-19/India/NCDC-02155/2020	EPI_ISL_435072	2020-03-26	Asia / India / Delhi	Human		Female	19	unknown	Original			B.1.1	GR
hCoV-19/India/NCDC-02157/2020	EPI_ISL_435073	2020-03-26	Asia / India / Delhi	Human		Female	36	unknown	Original			B.1.113	O
hCoV-19/India/NCDC-02250/2020	EPI_ISL_435074	2020-03-28	Asia / India / West Bengal	Human		Male	48	unknown	Original			B.6	O
hCoV-19/India/NCDC-02331/2020	EPI_ISL_435075	2020-03-29	Asia / India / Tamil Nadu	Human		Male	64	unknown	Original			B.6	O
hCoV-19/India/NCDC-02329/2020	EPI_ISL_435076	2020-03-29	Asia / India / Haryana	Human		Male	75	unknown	Original			B.6	O
hCoV-19/India/NCDC-02330/2020	EPI_ISL_435077	2020-03-29	Asia / India / Maharashtra	Human		Male	30	unknown	Original			B.6	O
hCoV-19/India/NCDC-02311/2020	EPI_ISL_435078	2020-03-29	Asia / India / Tamil Nadu	Human		Male	71	unknown	Original			B.6	O
hCoV-19/India/NCDC-02318/2020	EPI_ISL_435079	2020-03-29	Asia / India / Tamil Nadu	Human		Male	70	unknown	Original			B.6	O
hCoV-19/India/NCDC-02334/2020	EPI_ISL_435080	2020-03-29	Asia / India / Tamil Nadu	Human		Male	63	unknown	Original			B.6	O
hCoV-19/India/NCDC-02248/2020	EPI_ISL_435081	2020-03-28	Asia / India / West Bengal	Human		Male	18	unknown	Original			B.6	O
hCoV-19/India/NCDC-02322/2020	EPI_ISL_435082	2020-03-29	Asia / India / Uttar Pradesh	Human		Male	60	unknown	Original			B.6	O
hCoV-19/India/NCDC-02242/2020	EPI_ISL_435083	2020-03-28	Asia / India / Tamil Nadu	Human		Male	47	unknown	Original			B.6	O
hCoV-19/India/NCDC-02309/2020	EPI_ISL_435084	2020-03-29	Asia / India / Tamil Nadu	Human		Male	62	unknown	Original			B.6	O
hCoV-19/India/NCDC-02310/2020	EPI_ISL_435085	2020-03-29	Asia / India / Mumbai	Human		Male	63	unknown	Original			B.6	O
hCoV-19/India/NCDC-02315/2020	EPI_ISL_435086	2020-03-29	Asia / India / Mumbai	Human		Male	67	unknown	Original			B.6	O
hCoV-19/India/NCDC-02333/2020	EPI_ISL_435087	2020-03-29	Asia / India / Tamil Nadu	Human		Male	70	unknown	Original			B.6	O
hCoV-19/India/NCDC-02336/2020	EPI_ISL_435088	2020-03-29	Asia / India / Odisha	Human		Male	65	unknown	Original			B.6	O
hCoV-19/India/NCDC-02323/2020	EPI_ISL_435089	2020-03-29	Asia / India / Andhra Pradesh	Human		Male	60	unknown	Original			B.6	O
hCoV-19/India/NCDC-02326/2020	EPI_ISL_435090	2020-03-29	Asia / India / Jammu	Human		Male	73	unknown	Original			B.6	O
hCoV-19/India/NCDC-02245/2020	EPI_ISL_435091	2020-03-28	Asia / India / Tamil Nadu	Human		Male	58	unknown	Original			B.6	O
hCoV-19/India/NCDC-02244/2020	EPI_ISL_435092	2020-03-28	Asia / India / Tamil Nadu	Human		Male	45	unknown	Original			B.6	O
hCoV-19/India/NCDC-02312/2020	EPI_ISL_435093	2020-03-29	Asia / India / Tamil Nadu	Human		Male	31	unknown	Original			B.6	O
hCoV-19/India/NCDC-02327/2020	EPI_ISL_435094	2020-03-29	Asia / India / Tamil Nadu	Human		Male	26	unknown	Original			B.6	O
hCoV-19/India/NCDC-02328/2020	EPI_ISL_435095	2020-03-29	Asia / India / Tamil Nadu	Human		Male	62	unknown	Original			B.6	O
hCoV-19/India/NCDC-02332/2020	EPI_ISL_435096	2020-03-29	Asia / India / Tamil Nadu	Human		Male	60	unknown	Original			B.6	O
hCoV-19/India/NCDC-02252/2020	EPI_ISL_435097	2020-03-28	Asia / India / West Bengal	Human		Male	32	unknown	Original			B.6	O
hCoV-19/India/NCDC-02240/2020	EPI_ISL_435098	2020-03-28	Asia / India	Human	Nepal	Male	63	unknown	Original			B.6	O
hCoV-19/India/NCDC-02320/2020	EPI_ISL_435099	2020-03-29	Asia / India / Uttar Pradesh	Human		Male	59	unknown	Original			B.6	O
hCoV-19/India/S1/2020	EPI_ISL_437536	2020-03-19	Asia / India / West Bengal / South 24 Parganas	Human		Male	18	unknown	Original		Patient infected while traveling	B	O
hCoV-19/India/S8/2020	EPI_ISL_437537	2020-03-30	Asia / India / West Bengal / Howrah	Human		Male	57	unknown	Original		Patient infected while traveling	B.1	G
hCoV-19/India/S10/2020	EPI_ISL_437538	2020-04-05	Asia / India / West Bengal / Kolkata	Human		Male	44	unknown	Original		Patient infected while traveling	A.9	S
hCoV-19/India/S12/2020	EPI_ISL_437539	2020-04-06	Asia / India / West Bengal / East Medinipur	Human		Female	27	unknown	Original		Patient infected while traveling	B.1	G
hCoV-19/India/GMC-RR1191/2020	EPI_ISL_438138	2020-03-25	Asia / India / Telangana / Hyderabad	Human		Male	63	Hospitalized/Deceased	Original(Clinical Sample)	Oro-pharyngeal swab		B.6	O
hCoV-19/India/GMC-RK1090/2020	EPI_ISL_438139	2020-03-25	Asia / India / Telangana / Hyderabad	Human		Female	63	Hospitalized/Released	Original(Clinical Sample)	Oro-pharyngeal swab		B.6	O
hCoV-19/India/NIHSAD-2004-18/2020	EPI_ISL_452787	2020-04-19	Asia / India / Madhya Pradesh	Human	Burhanpur	Female	50	unknown	Original	Oro-pharyngeal swab		B.1	G
hCoV-19/India/NIHSAD-2104-06/2020	EPI_ISL_452788	2020-04-19	Asia / India / Madhya Pradesh	Human	Ujjain	Female	5	unknown	Original	Oro-pharyngeal swab		B.1	G
hCoV-19/India/NIHSAD-2404-64/2020	EPI_ISL_452789	2020-04-23	Asia / India / Madhya Pradesh	Human	Ujjain	Female	5	unknown	Original	Oro-pharyngeal swab		B.1	G
hCoV-19/India/NIHSAD-2604-22/2020	EPI_ISL_452790	2020-04-24	Asia / India / Madhya Pradesh	Human	Ujjain	Female	68	unknown	Original	Oro-pharyngeal swab		B.1	G
hCoV-19/India/NIHSAD-2904-107/2020	EPI_ISL_452791	2020-04-27	Asia / India / Madhya Pradesh	Human	Mandsaur	Female	28	unknown	Original	Oro-pharyngeal swab		B.1	G
hCoV-19/India/NIHSAD-0105-77/2020	EPI_ISL_452792	2020-04-30	Asia / India / Madhya Pradesh	Human	Mandsaur	Female	45	unknown	Original	Oro-pharyngeal swab		B.1	G
hCoV-19/India/NIHSAD-0405-24/2020	EPI_ISL_452793	2020-05-03	Asia / India / Madhya Pradesh	Human	Neemach	Female	45	unknown	Original	Oro-pharyngeal swab		B.6	O
hCoV-19/India/NIHSAD-0905-216/2020	EPI_ISL_452794	2020-05-08	Asia / India / Madhya Pradesh	Human	Neemach	Female	39	unknown	Original	Oro-pharyngeal swab		B.1	G
hCoV-19/India/NIHSAD-1005-52/2020	EPI_ISL_452795	2020-05-09	Asia / India / Madhya Pradesh	Human	Neemach	Male	23	unknown	Original	Oro-pharyngeal swab		B.6	O
hCoV-19/India/NIV-11182/2020	EPI_ISL_454521	2020-04-18	Asia / India / Maharashtra	Human		Female	1.5	Mild	Original			B.1.1.32	GR
hCoV-19/India/NIV-11676/2020	EPI_ISL_454522	2020-04-19	Asia / India / Maharashtra	Human		unknown	37	Mild	Original			B.1.1.32	GR
hCoV-19/India/NIV-11699/2020	EPI_ISL_454523	2020-04-19	Asia / India / Maharashtra	Human		Female	59	Mild	Original			B.1.1.32	GR
hCoV-19/India/NIV-12058/2020	EPI_ISL_454524	2020-04-20	Asia / India / Maharashtra	Human		Male	37	Mild	Original			B.1.1.32	GR
hCoV-19/India/NIV-1738/2020	EPI_ISL_454525	2020-03-12	Asia / India / Maharashtra	Human		Male	41	Mild	Original			B.4	O
hCoV-19/India/NIV-1804/2020	EPI_ISL_454526	2020-03-13	Asia / India / Maharashtra	Human		Female	12	Mild	Original			B.4	O
hCoV-19/India/NIV-2387/2020	EPI_ISL_454527	2020-03-13	Asia / India / Maharashtra	Human		Female	59	Mild	Original			B.1	G
hCoV-19/India/NIV-3472/2020	EPI_ISL_454528	2020-03-17	Asia / India / Maharashtra	Human		Male	50	Mild	Original			B.4	O
hCoV-19/India/NIV-4130/2020	EPI_ISL_454529	2020-03-21	Asia / India / Maharashtra	Human		Male	17	Mild	Original			B.1.80	G
hCoV-19/India/NIV-4271/2020	EPI_ISL_454530	2020-03-22	Asia / India / Maharashtra	Human		Male	46	Mild	Original			B.1.80	G
hCoV-19/India/NIV-4369/2020	EPI_ISL_454531	2020-03-22	Asia / India / Maharashtra	Human		Male	65	Mild	Original			A.7	S
hCoV-19/India/NIV-4379/2020	EPI_ISL_454532	2020-03-23	Asia / India / Maharashtra	Human		Female	45	Mild	Original			B.1	G
hCoV-19/India/NIV-4438/2020	EPI_ISL_454533	2020-03-23	Asia / India / Maharashtra	Human		Male	53	Mild	Original			B.1.5	G
hCoV-19/India/NIV-4622/2020	EPI_ISL_454534	2020-03-24	Asia / India / Maharashtra	Human		Female	5	Mild	Original			A.7	S
hCoV-19/India/NIV-5097/2020	EPI_ISL_454535	2020-03-26	Asia / India / Maharashtra	Human		Female	70	Mild	Original			B.2	S
hCoV-19/India/NIV-5102/2020	EPI_ISL_454536	2020-03-26	Asia / India / Maharashtra	Human		Female	39	Mild	Original			A.7	S
hCoV-19/India/NIV-5104/2020	EPI_ISL_454537	2020-03-26	Asia / India / Maharashtra	Human		Male	45	Mild	Original			A.7	S
hCoV-19/India/NIV-5118/2020	EPI_ISL_454538	2020-03-26	Asia / India / Maharashtra	Human		Male	35	Mild	Original			A	S
hCoV-19/India/NIV-5815-1/2020	EPI_ISL_454539	2020-04-12	Asia / India / Maharashtra	Human		Male	64	Mild	Original			B.6	O
hCoV-19/India/NIV-6216/2020	EPI_ISL_454540	2020-04-01	Asia / India / Maharashtra	Human		Male	35	Mild	Original			B.6	O
hCoV-19/India/NIV-6285/2020	EPI_ISL_454541	2020-03-30	Asia / India / Maharashtra	Human		Male	39	Mild	Original			B.6	O
hCoV-19/India/NIV-6315/2020	EPI_ISL_454542	2020-03-30	Asia / India / Maharashtra	Human		Male	17	Mild	Original			B.6	O
hCoV-19/India/NIV-6423/2020	EPI_ISL_454543	2020-03-31	Asia / India / Maharashtra	Human		Female	40	Mild	Original			B.6	O
hCoV-19/India/NIV-6614/2020	EPI_ISL_454544	2020-04-02	Asia / India / Maharashtra	Human		Female	35	Mild	Original			B.6	O
hCoV-19/India/NIV-6638/2020	EPI_ISL_454545	2020-04-02	Asia / India / Maharashtra	Human		Male	59	Mild	Original			B.1	O
hCoV-19/India/NIV-6964/2020	EPI_ISL_454546	2020-04-03	Asia / India / Maharashtra	Human		Male	19	Mild	Original			B.6	O
hCoV-19/India/NIV-7044/2020	EPI_ISL_454547	2020-04-04	Asia / India / Maharashtra	Human		Male	23	Mild	Original			B.6	O
hCoV-19/India/NIV-7098/2020	EPI_ISL_454548	2020-04-03	Asia / India / Maharashtra	Human		Male	42	Mild	Original			B.6	O
hCoV-19/India/NIV-7558/2020	EPI_ISL_454549	2020-04-05	Asia / India / Maharashtra	Human		Male	22	Mild	Original			B.2.1	V
hCoV-19/India/NIV-7832/2020	EPI_ISL_454550	2020-04-06	Asia / India / Maharashtra	Human		Female	20	Mild	Original			B.1.1.32	GR
hCoV-19/India/NIV-7893/2020	EPI_ISL_454551	2020-04-07	Asia / India / Maharashtra	Human		Female	63	Mild	Original			B.6	O
hCoV-19/India/NIV-7966/2020	EPI_ISL_454552	2020-04-06	Asia / India / Maharashtra	Human		Male	63	Mild	Original			B.6	O
hCoV-19/India/NIV-8187/2020	EPI_ISL_454553	2020-04-02	Asia / India / Maharashtra	Human		Male	16	Mild	Original			B.6	O
hCoV-19/India/NIV-8199/2020	EPI_ISL_454554	2020-04-02	Asia / India / Maharashtra	Human		Male	30	Mild	Original			B.6	O
hCoV-19/India/NIV-8404/2020	EPI_ISL_454555	2020-04-07	Asia / India / Maharashtra	Human		Male	30	Mild	Original			B.6	O
hCoV-19/India/NIV-9127/2020	EPI_ISL_454556	2020-04-12	Asia / India / Maharashtra	Human		Female	25	Mild	Original			B.1.1.32	O
hCoV-19/India/NIV-9154/2020	EPI_ISL_454557	2020-04-13	Asia / India / Maharashtra	Human		Male	80	Mild	Original			B.1.1.32	GR
hCoV-19/India/NIV-9314/2020	EPI_ISL_454558	2020-04-13	Asia / India / Maharashtra	Human		Female	70	Mild	Original			B.1.1	GR
hCoV-19/India/NIV-967/2020	EPI_ISL_454559	2020-03-09	Asia / India / Maharashtra	Human		Male	51	Mild	Original			B.4	O
hCoV-19/India/NIV-701_3/2020	EPI_ISL_454560	2020-04-06	Asia / India / Maharashtra	Human		Male	38	Asymptomatic	Original			B.1.80	G
hCoV-19/India/NIV-729_3/2020	EPI_ISL_454561	2020-04-07	Asia / India / Maharashtra	Human		Female	24	Asymptomatic	Original			B.6	O
hCoV-19/India/NIV-815_3/2020	EPI_ISL_454562	2020-04-07	Asia / India / Maharashtra	Human		Male	76	fever	Original			B.1.80	G
hCoV-19/India/NIV-QA-707/2020	EPI_ISL_454563	2020-04-10	Asia / India / Maharashtra	Human		unknown	unknown	unknown	Original			B.1.1.32	GR
hCoV-19/India/NIV-QA-708/2020	EPI_ISL_454564	2020-04-04	Asia / India / Maharashtra	Human		unknown	unknown	unknown	Original			B.1.1.32	GR
hCoV-19/India/NIV-QA-710/2020	EPI_ISL_454565	2020-03-31	Asia / India / Maharashtra	Human		unknown	unknown	unknown	Original			B.1.1	GR
hCoV-19/India/NIV-QC-795/2020	EPI_ISL_454566	2020-04-21	Asia / India / Maharashtra	Human		unknown	unknown	unknown	Original			B.1.80	G
hCoV-19/India/NIV-QC-796/2020	EPI_ISL_454567	2020-04-22	Asia / India / Maharashtra	Human		unknown	unknown	unknown	Original			B.1.1.32	GR
hCoV-19/India/NIV-QC-798/2020	EPI_ISL_454568	2020-04-25	Asia / India / Maharashtra	Human		unknown	unknown	unknown	Original			B.6	O
hCoV-19/India/NIV-QC-799/2020	EPI_ISL_454569	2020-04-26	Asia / India / Maharashtra	Human		unknown	unknown	unknown	Original			B.1.80	G
hCoV-19/India/NIV-QC-801/2020	EPI_ISL_454570	2020-04-26	Asia / India / Maharashtra	Human		unknown	unknown	unknown	Original			B.1.80	G
hCoV-19/India/CCMB_C12/2020	EPI_ISL_458030	2020-04-26	Asia / India / Tamil Nadu	Human	-	Male	64	Unknown	Original	Naso-pharyngeal swab/Oro-pharyngeal swab	-	B.1.1	GR
hCoV-19/India/CCMB_C6/2020	EPI_ISL_458031	2020-04-26	Asia / India / Tamil Nadu	Human	-	Female	48	Unknown	Original	Naso-pharyngeal swab/Oro-pharyngeal swab	-	B.1.1	GR
hCoV-19/India/CCMB_C8/2020	EPI_ISL_458032	2020-04-27	Asia / India / Tamil Nadu	Human	-	Female	30	Unknown	Original	Naso-pharyngeal swab/Oro-pharyngeal swab	-	B.1.1	GR
hCoV-19/India/CCMB_C5/2020	EPI_ISL_458033	2020-04-29	Asia / India / Tamil Nadu	Human	-	Male	36	Unknown	Original	Naso-pharyngeal swab/Oro-pharyngeal swab	-	B.1.1	GR
hCoV-19/India/CCMB_C11/2020	EPI_ISL_458034	2020-04-29	Asia / India / Tamil Nadu	Human	-	Male	28	Unknown	Original	Naso-pharyngeal swab/Oro-pharyngeal swab	-	B.1.1	GR
hCoV-19/India/CCMB_C13/2020	EPI_ISL_458035	2020-04-29	Asia / India / Tamil Nadu	Human	-	Female	24	Unknown	Original	Naso-pharyngeal swab/Oro-pharyngeal swab	-	B.6	O
hCoV-19/India/CCMB_C10/2020	EPI_ISL_458036	2020-04-29	Asia / India / Tamil Nadu	Human	-	Male	30	Unknown	Original	Naso-pharyngeal swab/Oro-pharyngeal swab	-	B.1.1	GR
hCoV-19/India/CCMB_C7/2020	EPI_ISL_458037	2020-04-29	Asia / India / Tamil Nadu	Human	-	Male	52	Unknown	Original	Naso-pharyngeal swab/Oro-pharyngeal swab	-	B.1.1	GR
hCoV-19/India/CCMB_C9/2020	EPI_ISL_458038	2020-04-29	Asia / India / Tamil Nadu	Human	-	Male	51	Unknown	Original	Naso-pharyngeal swab/Oro-pharyngeal swab	-	B.1.1	GR
hCoV-19/India/CCMB_C16/2020	EPI_ISL_458039	2020-05-06	Asia / India / Tamil Nadu	Human	-	Male	38	Unknown	Original	Naso-pharyngeal swab/Oro-pharyngeal swab	-	B.1.1	GR
hCoV-19/India/CCMB_C19/2020	EPI_ISL_458040	2020-05-06	Asia / India / Tamil Nadu	Human	-	Male	35	Unknown	Original	Naso-pharyngeal swab/Oro-pharyngeal swab	-	B.1.1	GR
hCoV-19/India/CCMB_C15/2020	EPI_ISL_458041	2020-05-06	Asia / India / Tamil Nadu	Human	-	Female	58	Unknown	Original	Naso-pharyngeal swab/Oro-pharyngeal swab	-	B.1.1	GR
hCoV-19/India/CCMB_C18/2020	EPI_ISL_458042	2020-05-06	Asia / India / Tamil Nadu	Human	-	Female	39	Unknown	Original	Naso-pharyngeal swab/Oro-pharyngeal swab	-	B.1.1	GR
hCoV-19/India/CCMB_C14/2020	EPI_ISL_458043	2020-05-06	Asia / India / Tamil Nadu	Human	-	Female	20	Unknown	Original	Naso-pharyngeal swab/Oro-pharyngeal swab	-	B.1.1	GR
hCoV-19/India/CCMB_C17/2020	EPI_ISL_458044	2020-05-06	Asia / India / Tamil Nadu	Human	-	Male	25	Unknown	Original	Naso-pharyngeal swab/Oro-pharyngeal swab	-	B.1.1	GR
hCoV-19/India/CCMB_L1017/2020	EPI_ISL_458045	2020-05-11	Asia / India / Telangana	Human	-	Female	9	Unknown	Original	Naso-pharyngeal swab/Oro-pharyngeal swab	-	B.1.1.8	GR
hCoV-19/India/CCMB_L1021/2020	EPI_ISL_458046	2020-05-11	Asia / India / Telangana	Human	-	Female	22	Unknown	Original	Naso-pharyngeal swab/Oro-pharyngeal swab	-	B.1.1.8	GR
hCoV-19/India/CCMB_L1022/2020	EPI_ISL_458047	2020-05-11	Asia / India / Telangana	Human	-	Male	45	Unknown	Original	Naso-pharyngeal swab/Oro-pharyngeal swab	-	B.1.1.8	GR
hCoV-19/India/CCMB_L1024/2020	EPI_ISL_458048	2020-05-11	Asia / India / Telangana	Human	-	Female	22	Unknown	Original	Naso-pharyngeal swab/Oro-pharyngeal swab	-	B.1.1.8	GR
hCoV-19/India/CCMB_L1025/2020	EPI_ISL_458049	2020-05-11	Asia / India / Telangana	Human	-	Female	8	Unknown	Original	Naso-pharyngeal swab/Oro-pharyngeal swab	-	B.1.1	GR
hCoV-19/India/CCMB_L1026/2020	EPI_ISL_458050	2020-05-11	Asia / India / Telangana	Human	-	Female	22	Unknown	Original	Naso-pharyngeal swab/Oro-pharyngeal swab	-	B.1.1.8	GR
hCoV-19/India/CCMB_L1062/2020	EPI_ISL_458051	2020-05-12	Asia / India / Telangana	Human	-	Male	36	Unknown	Original	Naso-pharyngeal swab/Oro-pharyngeal swab	-	B.1.80	G
hCoV-19/India/CCMB_L1063/2020	EPI_ISL_458052	2020-05-12	Asia / India / Telangana	Human	-	Male	28	Unknown	Original	Naso-pharyngeal swab/Oro-pharyngeal swab	-	B.1.80	G
hCoV-19/India/CCMB_L1064/2020	EPI_ISL_458053	2020-05-12	Asia / India / Telangana	Human	-	Male	26	Unknown	Original	Naso-pharyngeal swab/Oro-pharyngeal swab	-	B.1.80	G
hCoV-19/India/CCMB_L1073/2020	EPI_ISL_458054	2020-05-13	Asia / India / Telangana	Human	-	Male	60	Unknown	Original	Naso-pharyngeal swab/Oro-pharyngeal swab	-	B.1.1.32	GR
hCoV-19/India/CCMB_L1082/2020	EPI_ISL_458055	2020-05-13	Asia / India / Telangana	Human	-	Female	9	Unknown	Original	Naso-pharyngeal swab/Oro-pharyngeal swab	-	B.1.1.32	GR
hCoV-19/India/CCMB_L1085/2020	EPI_ISL_458056	2020-05-13	Asia / India / Telangana	Human	-	Female	40	Unknown	Original	Naso-pharyngeal swab/Oro-pharyngeal swab	-	B.1.1.32	GR
hCoV-19/India/CCMB_L1089/2020	EPI_ISL_458057	2020-05-13	Asia / India / Telangana	Human	-	Female	17	Unknown	Original	Naso-pharyngeal swab/Oro-pharyngeal swab	-	B.1.1.32	GR
hCoV-19/India/CCMB_L1090/2020	EPI_ISL_458058	2020-05-13	Asia / India / Telangana	Human	-	Male	30	Unknown	Original	Naso-pharyngeal swab/Oro-pharyngeal swab	-	B.1.1.32	GR
hCoV-19/India/CCMB_L1100/2020	EPI_ISL_458059	2020-05-13	Asia / India / Telangana	Human	-	Female	50	Unknown	Original	Naso-pharyngeal swab/Oro-pharyngeal swab	-	B.1.1.32	GR
hCoV-19/India/CCMB_L1103/2020	EPI_ISL_458060	2020-05-13	Asia / India / Telangana	Human	-	Male	1.5	Unknown	Original	Naso-pharyngeal swab/Oro-pharyngeal swab	-	B.1.1.32	GR
hCoV-19/India/CCMB_L1108/2020	EPI_ISL_458061	2020-05-13	Asia / India / Telangana	Human	-	Male	29	Unknown	Original	Naso-pharyngeal swab/Oro-pharyngeal swab	-	B.1.1.32	GR
hCoV-19/India/CCMB_L299/2020	EPI_ISL_458062	2020-04-20	Asia / India / Telangana	Human	-	Female	25	Unknown	Original	Naso-pharyngeal swab/Oro-pharyngeal swab	-	B.6	O
hCoV-19/India/CCMB_L301/2020	EPI_ISL_458063	2020-04-20	Asia / India / Telangana	Human	-	Female	2	Unknown	Original	Naso-pharyngeal swab/Oro-pharyngeal swab	-	B.6	O
hCoV-19/India/CCMB_L988/2020	EPI_ISL_458064	2020-05-11	Asia / India / Telangana	Human	-	Male	27	Unknown	Original	Naso-pharyngeal swab/Oro-pharyngeal swab	-	B.1	G
hCoV-19/India/CCMB_L989/2020	EPI_ISL_458065	2020-05-11	Asia / India / Telangana	Human	-	Female	22	Unknown	Original	Naso-pharyngeal swab/Oro-pharyngeal swab	-	B.1	G
hCoV-19/India/CCMB_O1/2020	EPI_ISL_458066	2020-04-13	Asia / India / Telangana	Human	-	Male	56	Unknown	Original	Naso-pharyngeal swab/Oro-pharyngeal swab	-	B.6	O
hCoV-19/India/CCMB_O2/2020	EPI_ISL_458067	2020-04-15	Asia / India / Telangana	Human	-	Female	80	Unknown	Original	Naso-pharyngeal swab/Oro-pharyngeal swab	-	B.6	O
hCoV-19/India/CCMB_O3/2020	EPI_ISL_458068	2020-04-14	Asia / India / Telangana	Human	-	Female	35	Unknown	Original	Naso-pharyngeal swab/Oro-pharyngeal swab	-	B.6	O
hCoV-19/India/CCMB_O4/2020	EPI_ISL_458069	2020-04-03	Asia / India / Telangana	Human	-	Female	30	Unknown	Original	Naso-pharyngeal swab/Oro-pharyngeal swab	-	B.6	O
hCoV-19/India/CCMB_K272/2020	EPI_ISL_458070	2020-04-12	Asia / India / Telangana	Human	-	Male	40	Unknown	Original	Naso-pharyngeal swab/Oro-pharyngeal swab	-	B.6	O
hCoV-19/India/CCMB_J130/2020	EPI_ISL_458071	2020-04-01	Asia / India / Telangana	Human	-	Female	55	Unknown	Original	Naso-pharyngeal swab/Oro-pharyngeal swab	-	B.6	O
hCoV-19/India/CCMB_J812_P1/2020	EPI_ISL_458072	2020-04-08	Asia / India / Telangana	Human	-	Male	24	Unknown	Vero p1	Naso-pharyngeal swab/Oro-pharyngeal swab	-	B.6	O
hCoV-19/India/CCMB_L276_P1/2020	EPI_ISL_458073	2020-04-20	Asia / India / Telangana	Human	-	Male	12	Unknown	Vero p1	Naso-pharyngeal swab/Oro-pharyngeal swab	-	B.6	O
hCoV-19/India/CCMB_L301_P1/2020	EPI_ISL_458074	2020-04-20	Asia / India / Telangana	Human	-	Female	2	Unknown	Vero p1	Naso-pharyngeal swab/Oro-pharyngeal swab	-	B.6	O
hCoV-19/India/CCMB_O2_P1/2020	EPI_ISL_458075	2020-04-15	Asia / India / Telangana	Human	-	Female	80	Unknown	Vero p1	Naso-pharyngeal swab/Oro-pharyngeal swab	-	B.6	O
hCoV-19/India/CCMB_L302_P1/2020	EPI_ISL_458076	2020-04-20	Asia / India / Telangana	Human	-	Male	22	Unknown	Vero p1	Naso-pharyngeal swab/Oro-pharyngeal swab	-	B.6	O
hCoV-19/India/CCMB_L040_P1/2020	EPI_ISL_458077	2020-04-18	Asia / India / Telangana	Human	-	Female	34	Unknown	Vero p1	Naso-pharyngeal swab/Oro-pharyngeal swab	-	B.6	O
hCoV-19/India/CCMB_J300/2020	EPI_ISL_458080	2020-04-03	Asia / India / Telangana	Human		Male	22	unknown	Original	Nasopharyngeal swab/Oropharyngeal swab		B	L
hCoV-19/India/MaxCov0003_CSIR-IGIB/2020	EPI_ISL_459911	2020-05-09	Asia / India / Delhi	Human		Female	48	Hospitalized	Original	Nasal Swab		B.6	O
hCoV-19/India/MaxCov0008_CSIR-IGIB/2020	EPI_ISL_459912	2020-05-07	Asia / India / Delhi	Human		Female	24	Hospitalized	Original	Nasal Swab, Blood, Serum, Plasma		B.6	O
hCoV-19/India/MaxCov0010_CSIR-IGIB/2020	EPI_ISL_459913	2020-05-03	Asia / India / Delhi	Human		Male	33	unknown	Original	Nasal Swab		B.1.1	O
hCoV-19/India/MaxCov0012_CSIR-IGIB/2020	EPI_ISL_459914	2020-05-01	Asia / India / Delhi	Human		Male	29	Hospitalized	Original	Nasal Swab, Blood, Serum, Plasma		B.1.1	O
hCoV-19/India/MaxCov0013_CSIR-IGIB/2020	EPI_ISL_459915	2020-05-12	Asia / India / Delhi	Human		Male	28	Hospitalized	Original	Nasal Swab, Blood, Serum, Plasma		B.6	O
hCoV-19/India/MaxCov0014_CSIR-IGIB/2020	EPI_ISL_459916	2020-05-12	Asia / India / Delhi	Human		Male	51	unknown	Original	Nasal Swab		B.1.1	O
hCoV-19/India/MaxCov0015_CSIR-IGIB/2020	EPI_ISL_459917	2020-05-08	Asia / India / Delhi	Human		Male	30	unknown	Original	Nasal Swab		B.6	O
hCoV-19/India/MaxCov0016_CSIR-IGIB/2020	EPI_ISL_459918	2020-05-09	Asia / India / Delhi	Human		Female	23	Quarantined	Original	Nasal Swab, Blood, Serum		B.6	O
hCoV-19/India/MaxCov0017_CSIR-IGIB/2020	EPI_ISL_459919	2020-05-21	Asia / India / Delhi	Human		Female	29	Quarantined	Original	Nasal Swab		B.6	O
hCoV-19/India/MaxCov0018_CSIR-IGIB/2020	EPI_ISL_459920	2020-05-21	Asia / India / Delhi	Human		Male	46	Quarantined	Original	Nasal Swab		B.6	O
hCoV-19/India/MaxCov0019_CSIR-IGIB/2020	EPI_ISL_459921	2020-05-08	Asia / India / Delhi	Human		Male	23	Hospitalized	Original	blood sample		B.6	O
hCoV-19/India/MaxCov0020_CSIR-IGIB/2020	EPI_ISL_459922	2020-05-10	Asia / India / Delhi	Human		Male	28	Hospitalized	Original	Nasal Swab, Serum, Blood, Plasma		B.6	O
hCoV-19/India/MaxCov0021_CSIR-IGIB/2020	EPI_ISL_459923	2020-05-08	Asia / India / Delhi	Human		Male	36	Hospitalized	Original	Nasal Swab		B.6	O
hCoV-19/India/MaxCov0022_CSIR-IGIB/2020	EPI_ISL_459924	2020-05-08	Asia / India / Delhi	Human		Male	26	unknown	Original	Nasal Swab		B.1.1	O
hCoV-19/India/MaxCov0023_CSIR-IGIB/2020	EPI_ISL_459925	2020-05-08	Asia / India / Delhi	Human		Male	68	Hospitalized	Original	Nasal Swab, Serum, Blood, Plasma		B.6	O
hCoV-19/India/MaxCov0024_CSIR-IGIB/2020	EPI_ISL_459926	2020	Asia / India / Delhi	Human		unknown	unknown	unknown	Original			B.6	O
hCoV-19/India/MaxCov0025_CSIR-IGIB/2020	EPI_ISL_459927	2020	Asia / India / Delhi	Human		unknown	unknown	unknown	Original			B.6	O
hCoV-19/India/MaxCov0026_CSIR-IGIB/2020	EPI_ISL_459928	2020	Asia / India / Delhi	Human		unknown	unknown	unknown	Original			B.6	O
hCoV-19/India/MaxCov0027_CSIR-IGIB/2020	EPI_ISL_459929	2020	Asia / India / Delhi	Human		unknown	unknown	unknown	Original			B.6	O
hCoV-19/India/MaxCov0028_CSIR-IGIB/2020	EPI_ISL_459930	2020	Asia / India / Delhi	Human		unknown	unknown	unknown	Original			B.6	O
hCoV-19/India/MaxCov0029_CSIR-IGIB/2020	EPI_ISL_459931	2020-05-09	Asia / India / Delhi	Human		Male	49	Hospitalized	Original	Blood sample		B.6	O
hCoV-19/India/MaxCov0030_CSIR-IGIB/2020	EPI_ISL_459932	2020-05-13	Asia / India / Delhi	Human		Female	32	Hospitalized	Original	Nasal swab, Serum, Blood		B.6	O
hCoV-19/India/MaxCov0031_CSIR-IGIB/2020	EPI_ISL_459933	2020-05-05	Asia / India / Delhi	Human		Female	24	Hospitalized	Original	Urine		B.6	O
hCoV-19/India/MaxCov0032_CSIR-IGIB/2020	EPI_ISL_459934	2020-05-05	Asia / India / Delhi	Human		Female	23	Hospitalized	Original	Urine		B.6	O
hCoV-19/India/MaxCov0033_CSIR-IGIB/2020	EPI_ISL_459935	2020-05-06	Asia / India / Delhi	Human		Female	36	Hospitalized	Original	Nasal swab, Serum, Blood		B.6	O
hCoV-19/India/MaxCov0034_CSIR-IGIB/2020	EPI_ISL_459936	2020-05-10	Asia / India / Delhi	Human		Female	26	Hospitalized	Original	Throat Swab, Serum, Blood, Sputum, Urine		B.6	O
hCoV-19/India/MaxCov0035_CSIR-IGIB/2020	EPI_ISL_459937	2020-05-10	Asia / India / Delhi	Human		Female	74	Hospitalized	Original	Blood, urine		B.6	O
hCoV-19/India/MaxCov0036_CSIR-IGIB/2020	EPI_ISL_459938	2020-05-11	Asia / India / Delhi	Human		Male	61	Hospitalized	Original	Nasal Swab, Serum, Blood, Sputum, Urine		B.6	O
hCoV-19/India/MaxCov0037_CSIR-IGIB/2020	EPI_ISL_459939	2020-05-11	Asia / India / Delhi	Human		Male	70	Hospitalized	Original	Nasal Swab, Serum, Blood, Sputum		B.6	O
hCoV-19/India/MaxCov0038_CSIR-IGIB/2020	EPI_ISL_459940	2020-05-10	Asia / India / Delhi	Human		Male	67	Hospitalized	Original	Nasal Swab, Serum, Blood		B.6	O
hCoV-19/India/MaxCov0039_CSIR-IGIB/2020	EPI_ISL_459941	2020-05-11	Asia / India / Delhi	Human		Female	69	Hospitalized	Original	Nasal Swab, Serum, Blood,		B.6	O
hCoV-19/India/MaxCov0040_CSIR-IGIB/2020	EPI_ISL_459942	2020-04-27	Asia / India / Delhi	Human		Male	32	Hospitalized	Original	Nasal Swab, Serum, Blood,		B.6	O
hCoV-19/India/MaxCov0041_CSIR-IGIB/2020	EPI_ISL_459943	2020-05-01	Asia / India / Delhi	Human		Female	35	Hospitalized	Original	Nasal Swab, Serum, Blood,		B.6	O
hCoV-19/India/MaxCov0042_CSIR-IGIB/2020	EPI_ISL_459944	2020-05-01	Asia / India / Delhi	Human		Female	55	Hospitalized	Original	Nasal Swab, Serum, Blood,		B.6	O
hCoV-19/India/ILSCV11165/2020	EPI_ISL_463010	2020-05-07	Asia / India / Odisha	Human		Male	24	unknown	Original			B.6	O
hCoV-19/India/ILSCV11171/2020	EPI_ISL_463011	2020-05-07	Asia / India / Odisha	Human		Male	25	unknown	Original			B.6	O
hCoV-19/India/ILSCV11996/2020	EPI_ISL_463012	2020-05-09	Asia / India / Odisha	Human		Male	31	unknown	Original			B.1.1	O
hCoV-19/India/ILSCV12742/2020	EPI_ISL_463013	2020-05-09	Asia / India / Odisha	Human		Male	24	unknown	Original			B.6	O
hCoV-19/India/ILSCV12743/2020	EPI_ISL_463014	2020-05-09	Asia / India / Odisha	Human		Male	20	unknown	Original			B.6	O
hCoV-19/India/ILSCV12744/2020	EPI_ISL_463015	2020-05-09	Asia / India / Odisha	Human		Male	22	unknown	Original			B.1	O
hCoV-19/India/ILSCV12752/2020	EPI_ISL_463017	2020-05-09	Asia / India / Odisha	Human		Male	18	unknown	Original			B.6	O
hCoV-19/India/ILSCV12762/2020	EPI_ISL_463018	2020-05-09	Asia / India / Odisha	Human		Male	25	unknown	Original			B.6	O
hCoV-19/India/ILSCV13676/2020	EPI_ISL_463019	2020-05-09	Asia / India / Odisha	Human		Male	30	unknown	Original			B.6	O
hCoV-19/India/ILSCV13678/2020	EPI_ISL_463020	2020-05-09	Asia / India / Odisha	Human		Male	45	unknown	Original			B.6	O
hCoV-19/India/ILSCV13695/2020	EPI_ISL_463021	2020-05-09	Asia / India / Odisha	Human		Male	29	unknown	Original			B.6	O
hCoV-19/India/ILSCV13715/2020	EPI_ISL_463022	2020-05-09	Asia / India / Odisha	Human		Male	37	unknown	Original			B.6	O
hCoV-19/India/ILSCV13744/2020	EPI_ISL_463023	2020-05-09	Asia / India / Odisha	Human		Male	35	unknown	Original			B.6	O
hCoV-19/India/ILSCV13907/2020	EPI_ISL_463024	2020-05-10	Asia / India / Odisha	Human		Male	45	unknown	Original			A.7	S
hCoV-19/India/ILSCV13921/2020	EPI_ISL_463025	2020-05-10	Asia / India / Odisha	Human		Male	31	unknown	Original			B.6	O
hCoV-19/India/ILSCV13929/2020	EPI_ISL_463026	2020-05-10	Asia / India / Odisha	Human		Male	45	unknown	Original			A.7	O
hCoV-19/India/ILSCV14004/2020	EPI_ISL_463027	2020-05-09	Asia / India / Odisha	Human		Male	36	unknown	Original			B.1	G
hCoV-19/India/ILSCV14244/2020	EPI_ISL_463028	2020-05-10	Asia / India / Odisha	Human		Female	22	unknown	Original			B.6	O
hCoV-19/India/ILSCV14262/2020	EPI_ISL_463029	2020-05-11	Asia / India / Odisha	Human		Male	26	unknown	Original			A	S
hCoV-19/India/ILSCV14289/2020	EPI_ISL_463030	2020-05-11	Asia / India / Odisha	Human		Male	39	unknown	Original			A	O
hCoV-19/India/ILSCV14374/2020	EPI_ISL_463031	2020-05-10	Asia / India / Odisha	Human		Male	50	unknown	Original			B.6	O
hCoV-19/India/ILSCV14743/2020	EPI_ISL_463032	2020-05-10	Asia / India / Odisha	Human		Male	75	unknown	Original			B.1.79	G
hCoV-19/India/ILSCV14831/2020	EPI_ISL_463033	2020-05-10	Asia / India / Odisha	Human		Male	24	unknown	Original			A.9	S
hCoV-19/India/ILSCV14847/2020	EPI_ISL_463034	2020-05-10	Asia / India / Odisha	Human		Male	44	unknown	Original			A.9	S
hCoV-19/India/ILSCV15546/2020	EPI_ISL_463035	2020-05-11	Asia / India / Odisha	Human		Male	33	unknown	Original			B.1.1.32	GR
hCoV-19/India/ILSCV15547/2020	EPI_ISL_463036	2020-05-11	Asia / India / Odisha	Human		Male	19	unknown	Original			B.1.1.32	GR
hCoV-19/India/ILSCV15552/2020	EPI_ISL_463037	2020-05-11	Asia / India / Odisha	Human		Female	19	unknown	Original			B.1.1.32	GR
hCoV-19/India/ILSCV15907/2020	EPI_ISL_463038	2020-05-11	Asia / India / Odisha	Human		Male	26	unknown	Original			B.6	O
hCoV-19/India/ILSCV15917/2020	EPI_ISL_463039	2020-05-11	Asia / India / Odisha	Human		Male	48	unknown	Original			B.1	G
hCoV-19/India/ILSCV15918/2020	EPI_ISL_463040	2020-05-11	Asia / India / Odisha	Human		Female	16	unknown	Original			B.1	O
hCoV-19/India/ILSCV15937/2020	EPI_ISL_463041	2020-05-11	Asia / India / Odisha	Human		Male	50	unknown	Original			B.6	O
hCoV-19/India/ILSCV16009/2020	EPI_ISL_463042	2020-05-11	Asia / India / Odisha	Human		Male	37	unknown	Original			B.1.1	O
hCoV-19/India/ILSCV16012/2020	EPI_ISL_463043	2020-05-11	Asia / India / Odisha	Human		Male	33	unknown	Original			A	S
hCoV-19/India/ILSCV16280/2020	EPI_ISL_463044	2020-05-11	Asia / India / Odisha	Human		Male	23	unknown	Original			A	O
hCoV-19/India/ILSCV16494/2020	EPI_ISL_463045	2020-05-12	Asia / India / Odisha	Human		Male	31	unknown	Original			B.6	O
hCoV-19/India/ILSCV16495/2020	EPI_ISL_463046	2020-05-12	Asia / India / Odisha	Human		Male	37	unknown	Original			B.6	O
hCoV-19/India/ILSCV16498/2020	EPI_ISL_463047	2020-05-12	Asia / India / Odisha	Human		Male	37	unknown	Original			B.6	O
hCoV-19/India/ILSCV16508/2020	EPI_ISL_463048	2020-05-12	Asia / India / Odisha	Human		Male	35	unknown	Original			B.6	O
hCoV-19/India/ILSCV16509/2020	EPI_ISL_463049	2020-05-12	Asia / India / Odisha	Human		Male	54	unknown	Original			B.6	O
hCoV-19/India/ILSCV16510/2020	EPI_ISL_463050	2020-05-12	Asia / India / Odisha	Human		Male	38	unknown	Original			B.6	O
hCoV-19/India/ILSCV16512/2020	EPI_ISL_463051	2020-05-12	Asia / India / Odisha	Human		Male	45	unknown	Original			B.6	O
hCoV-19/India/ILSCV16514/2020	EPI_ISL_463052	2020-05-12	Asia / India / Odisha	Human		Male	24	unknown	Original			B.1.1.32	GR
hCoV-19/India/ILSCV16631/2020	EPI_ISL_463053	2020-05-12	Asia / India / Odisha	Human		Male	45	unknown	Original			B.6	O
hCoV-19/India/ILSCV16809/2020	EPI_ISL_463054	2020-05-11	Asia / India / Odisha	Human		Male	18	unknown	Original			B.1.1	GR
hCoV-19/India/ILSCV16828/2020	EPI_ISL_463055	2020-05-11	Asia / India / Odisha	Human		Male	18	unknown	Original			B.1.1	GR
hCoV-19/India/ILSCV17568/2020	EPI_ISL_463056	2020-05-12	Asia / India / Odisha	Human		Female	45	unknown	Original			B.1	G
hCoV-19/India/ILSCV17569/2020	EPI_ISL_463057	2020-05-12	Asia / India / Odisha	Human		Male	50	unknown	Original			B.1	G
hCoV-19/India/ILSCV17741/2020	EPI_ISL_463058	2020-05-13	Asia / India / Odisha	Human		Female	40	unknown	Original			A	S
hCoV-19/India/ILSCV18525/2020	EPI_ISL_463060	2020-05-13	Asia / India / Odisha	Human		Male	20	unknown	Original			B.1.113	GH
hCoV-19/India/ILSCV18534/2020	EPI_ISL_463061	2020-05-13	Asia / India / Odisha	Human		Male	22	unknown	Original			B.1.113	GH
hCoV-19/India/ILSCV18539/2020	EPI_ISL_463062	2020-05-13	Asia / India / Odisha	Human		Male	17	unknown	Original			B.1.113	GH
hCoV-19/India/ILSCV18556/2020	EPI_ISL_463063	2020-05-13	Asia / India / Odisha	Human		Male	26	unknown	Original			A.9	S
hCoV-19/India/ILSCV19048/2020	EPI_ISL_463064	2020-05-16	Asia / India / Odisha	Human		Male	20	unknown	Original			A	S
hCoV-19/India/ILSCV19144/2020	EPI_ISL_463065	2020-05-14	Asia / India / Odisha	Human		Male	30	unknown	Original			B.1	O
hCoV-19/India/ILSCV19156/2020	EPI_ISL_463066	2020-05-14	Asia / India / Odisha	Human		Male	25	unknown	Original			B.1	G
hCoV-19/India/ILSCV19192/2020	EPI_ISL_463067	2020-05-14	Asia / India / Odisha	Human		Male	34	unknown	Original			B.6	O
hCoV-19/India/ILSCV19209/2020	EPI_ISL_463068	2020-05-14	Asia / India / Odisha	Human		Male	29	unknown	Original			B.1.1	GR
hCoV-19/India/ILSCV19342/2020	EPI_ISL_463069	2020-05-14	Asia / India / Odisha	Human		Male	23	unknown	Original			B.1	O
hCoV-19/India/ILSCV19346/2020	EPI_ISL_463070	2020-05-14	Asia / India / Odisha	Human		Female	48	unknown	Original			B.1	O
hCoV-19/India/ILSCV19355/2020	EPI_ISL_463071	2020-05-14	Asia / India / Odisha	Human		Male	26	unknown	Original			B.1	G
hCoV-19/India/ILSCV20165/2020	EPI_ISL_463073	2020-05-05	Asia / India / Odisha	Human		Male	19	unknown	Original			A	S
hCoV-19/India/ILSCV20166/2020	EPI_ISL_463074	2020-05-05	Asia / India / Odisha	Human		Male	19	unknown	Original			A	S
hCoV-19/India/ILSCV20407/2020	EPI_ISL_463075	2020-05-15	Asia / India / Odisha	Human		Male	30	unknown	Original			B.1.1	GR
hCoV-19/India/ILSCV20408/2020	EPI_ISL_463076	2020-05-15	Asia / India / Odisha	Human		Male	33	unknown	Original			B.1.1	GR
hCoV-19/India/ILSCV20410/2020	EPI_ISL_463077	2020-05-15	Asia / India / Odisha	Human		Male	48	unknown	Original			B.1	G
hCoV-19/India/ILSCV20557/2020	EPI_ISL_463078	2020-05-15	Asia / India / Odisha	Human		Male	31	unknown	Original			B.1.1	GR
hCoV-19/India/ILSCV20596/2020	EPI_ISL_463079	2020-05-15	Asia / India / Odisha	Human		Male	23	unknown	Original			B.1	G
hCoV-19/India/ILSCV20598/2020	EPI_ISL_463080	2020-05-15	Asia / India / Odisha	Human		Male	58	unknown	Original			B.1	O
hCoV-19/India/ILSCV20600/2020	EPI_ISL_463081	2020-05-15	Asia / India / Odisha	Human		Male	36	unknown	Original			B.1	G
hCoV-19/India/ILSCV20804/2020	EPI_ISL_463082	2020-05-16	Asia / India / Odisha	Human		Female	1	unknown	Original			B.1	G
hCoV-19/India/ILSCV21587/2020	EPI_ISL_463083	2020-05-16	Asia / India / Odisha	Human		Male	46	unknown	Original			B.1	O
hCoV-19/India/ILSCV21602/2020	EPI_ISL_463084	2020-05-16	Asia / India / Odisha	Human		Male	21	unknown	Original			B.1.1	O
hCoV-19/India/ILSCV21721/2020	EPI_ISL_463085	2020-05-16	Asia / India / Odisha	Human		Male	18	unknown	Original			B.1.1.32	GR
hCoV-19/India/ILSCV24694/2020	EPI_ISL_463087	2020-05-18	Asia / India / Odisha	Human		Male	30	unknown	Original			B.1.80	G
hCoV-19/India/ILSCV24917/2020	EPI_ISL_463088	2020-05-18	Asia / India / Odisha	Human		Male	26	unknown	Original			B.1	G
hCoV-19/India/ILSCV24918/2020	EPI_ISL_463089	2020-05-18	Asia / India / Odisha	Human		Female	23	unknown	Original			B.1	G
hCoV-19/India/CCMB_C20/2020	EPI_ISL_471583	2020-04-29	Asia / India / Tamil Nadu	Human		Female	55	unknown	Original	Naso-pharyngeal swab/Oro-pharyngeal swab		B.1.36	GH
hCoV-19/India/CCMB_C21/2020	EPI_ISL_471584	2020-05-06	Asia / India / Tamil Nadu	Human		Male	50	unknown	Original	Naso-pharyngeal swab/Oro-pharyngeal swab		B.6	O
hCoV-19/India/CCMB_J812_P2/2020	EPI_ISL_471585	2020-04-08	Asia / India / Telangana	Human		Male	24	unknown	Vero P2	Naso-pharyngeal swab/Oro-pharyngeal swab		B.6	O
hCoV-19/India/CCMB_L040/2020	EPI_ISL_471586	2020-04-18	Asia / India / Telangana	Human		Female	34	unknown	Original	Naso-pharyngeal swab/Oro-pharyngeal swab		B.6	O
hCoV-19/India/CCMB_L040_P3/2020	EPI_ISL_471587	2020-04-18	Asia / India / Telangana	Human		Female	34	unknown	Vero P3	Naso-pharyngeal swab/Oro-pharyngeal swab		B.6	O
hCoV-19/India/CCMB_L1208/2020	EPI_ISL_471588	2020-05-21	Asia / India / Telangana	Human		Male	55	unknown	Original	Naso-pharyngeal swab/Oro-pharyngeal swab		B.1	GH
hCoV-19/India/CCMB_L1276/2020	EPI_ISL_471589	2020-05-21	Asia / India / Telangana	Human		Male	32	unknown	Original	Naso-pharyngeal swab/Oro-pharyngeal swab		B.1.113	GH
hCoV-19/India/CCMB_L1451/2020	EPI_ISL_471590	2020-05-25	Asia / India / Telangana	Human		Male	33	unknown	Original	Naso-pharyngeal swab/Oro-pharyngeal swab		B.1.36	GH
hCoV-19/India/CCMB_L1452/2020	EPI_ISL_471591	2020-05-25	Asia / India / Telangana	Human		Male	30	unknown	Original	Naso-pharyngeal swab/Oro-pharyngeal swab		B.1.36	GH
hCoV-19/India/CCMB_L1453/2020	EPI_ISL_471592	2020-05-25	Asia / India / Telangana	Human		Male	49	unknown	Original	Naso-pharyngeal swab/Oro-pharyngeal swab		B.1.36	GH
hCoV-19/India/CCMB_L1454/2020	EPI_ISL_471593	2020-05-25	Asia / India / Telangana	Human		Male	29	unknown	Original	Naso-pharyngeal swab/Oro-pharyngeal swab		B.1.36	GH
hCoV-19/India/CCMB_L1455/2020	EPI_ISL_471594	2020-05-25	Asia / India / Telangana	Human		Male	33	unknown	Original	Naso-pharyngeal swab/Oro-pharyngeal swab		B.1.36	GH
hCoV-19/India/CCMB_L1456/2020	EPI_ISL_471595	2020-05-25	Asia / India / Telangana	Human		Male	31	unknown	Original	Naso-pharyngeal swab/Oro-pharyngeal swab		B.1.36	GH
hCoV-19/India/CCMB_L1459/2020	EPI_ISL_471596	2020-05-25	Asia / India / Telangana	Human		Male	44	unknown	Original	Naso-pharyngeal swab/Oro-pharyngeal swab		B.1.36	GH
hCoV-19/India/CCMB_L1460/2020	EPI_ISL_471597	2020-05-25	Asia / India / Telangana	Human		Male	45	unknown	Original	Naso-pharyngeal swab/Oro-pharyngeal swab		B.1.36	GH
hCoV-19/India/CCMB_L1465/2020	EPI_ISL_471598	2020-05-25	Asia / India / Telangana	Human		Male	39	unknown	Original	Naso-pharyngeal swab/Oro-pharyngeal swab		B.1.36	GH
hCoV-19/India/CCMB_L1466/2020	EPI_ISL_471599	2020-05-25	Asia / India / Telangana	Human		Male	33	unknown	Original	Naso-pharyngeal swab/Oro-pharyngeal swab		B.1.36	GH
hCoV-19/India/DRDE08/2020	EPI_ISL_476022	2020-03-25	Asia / India / Madhya Pradesh	Human		Male	23	Hospitalized	ORIGINAL	Oro-pharyngeal swab		B	L
hCoV-19/India/DRDE115/2020	EPI_ISL_476023	2020-03-31	Asia / India / MP	Human		Male	38	Hospitalized	Original	Oro-pharyngeal swab		B	L
hCoV-19/India/DRDE 530/2020	EPI_ISL_476840	2020-04-09	Asia / India / Madhya Pradesh	Human		Male	53	Hospitalized	Original	Oro-pharyngeal swab		B	O
hCoV-19/India/DRDE 4764/2020	EPI_ISL_476842	2020-05-28	Asia / India / Madhya Pradesh	Human		Male	35	Hospitalized	Original	Oro-pharyngeal swab		B.1.80	G
hCoV-19/India/DRDE4001/2020	EPI_ISL_476844	2020-05-12	Asia / India / Madhya Pradesh	Human		Male	76	Hospitalized	Original	Oro-pharyngeal swab		B.1.80	G
hCoV-19/India/DRDE 197/2020	EPI_ISL_476846	2020-04-01	Asia / India / Madhya Pradesh	Human		Female	14	Hospitalized	Original	Oro-pharyngeal swab		B.6	L
hCoV-19/India/DRDE 759/2020	EPI_ISL_476848	2020-04-11	Asia / India / Madhya Pradesh	Human		Male	37	Hospitalized	Original	Oro-pharyngeal swab		B.6	O
hCoV-19/India/DRDE 1794/2020	EPI_ISL_476849	2020-04-29	Asia / India / Madhya Pradesh	Human		Female	23	Hospitalized	Original			B.6	O
hCoV-19/India/DRDE 2429/2020	EPI_ISL_476850	2020-05-03	Asia / India / Madhya Pradesh	Human		Male	22	Hospitalized	Original			B.6	O
hCoV-19/India/DRDE 2497/2020	EPI_ISL_476852	2020-05-04	Asia / India / Madhya Pradesh	Human		Male	28	Hospitalized	Original			B.6	O
hCoV-19/India/DRDE_2498/2020	EPI_ISL_476853	2020-05-04	Asia / India / MP	Human		Male	32	Hospitalized	Original			B.6	O
hCoV-19/India/DRDE_3302/2020	EPI_ISL_476854	2020-05-11	Asia / India / MP	Human		Male	12	Hospitalized	Original			B.1	G
hCoV-19/India/DRDE 3510/2020	EPI_ISL_476883	2020-05-13	Asia / India / MP	Human		Male	29	Hospitalized	Original			B.1	G
hCoV-19/India/DRDE 3926/2020	EPI_ISL_476884	2020-05-16	Asia / India / MP	Human		Male	27	Hospitalized	Original			B.1	O
hCoV-19/India/DRDE 4078/2020	EPI_ISL_476885	2020-05-17	Asia / India / MP	Human		Male	9	Hospitalized	Original			B.1	G
hCoV-19/India/DRDE 4083/2020	EPI_ISL_476886	2020-05-17	Asia / India / MP	Human		Female	11	Hospitalized	Original			B.1	G
hCoV-19/India/DRDE_4093/2020	EPI_ISL_476887	2020-05-17	Asia / India / MP	Human		Male	6	Hospitalized	Original			B.1	G
hCoV-19/India/DRDE_3983/2020	EPI_ISL_476888	2020-05-16	Asia / India / MP	Human		Male	20	Hospitalized	Original			B.1	G
hCoV-19/India/DRDE_3987/2020	EPI_ISL_476889	2020-05-16	Asia / India / MP	Human		Female	35	Hospitalized	Original			B.1	G
hCoV-19/India/DRDE_4022/2020	EPI_ISL_476890	2020-05-16	Asia / India / MP	Human		Male	29	Hospitalized	Original	Oro-pharyngeal swab		B.1	O
hCoV-19/India/DRDE_4096/2020	EPI_ISL_476891	2020-05-17	Asia / India / MP	Human		Male	38	Hospitalized	Original			B.1	G
hCoV-19/India/DRDE_4105/2020	EPI_ISL_476892	2020-05-17	Asia / India / MP	Human		Female	35	Hospitalized	Original			B.1	G
hCoV-19/India/DRDE_4111/2020	EPI_ISL_476893	2020-05-17	Asia / India / MP	Human		Male	31	Hospitalized	Original			B.1	G
hCoV-19/India/DRDE_4195/2020	EPI_ISL_476894	2020-05-18	Asia / India / MP	Human		Male	39	Hospitalized	Original			B.1	G
hCoV-19/India/DRDE 4661/2020	EPI_ISL_476895	2020-05-27	Asia / India / MP	Human		Male	24	Hospitalized	Original			B.1	G
hCoV-19/India/DRDE_4624/2020	EPI_ISL_476896	2020-05-25	Asia / India / MP	Human		Male	70	Death	Original			B.1	G
hCoV-19/India/InStem_NCBS_0001/2020	EPI_ISL_477168	2020-05-26	Asia / India / Karnataka	Human		unknown	unknown	unknown	Original			B.1.1	GR
hCoV-19/India/InStem_NCBS_0002/2020	EPI_ISL_477205	2020-05-26	Asia / India / Karnataka	Human		unknown	unknown	unknown	Original			B.1.1	GR
hCoV-19/India/InStem_NCBS_0003/2020	EPI_ISL_477206	2020-05-29	Asia / India / Karnataka	Human		unknown	unknown	unknown	Original			B.1.36	GH
hCoV-19/India/InStem_NCBS_0004/2020	EPI_ISL_477207	2020-05-29	Asia / India / Karnataka	Human		unknown	unknown	unknown	Original			B.1.36	GH
hCoV-19/India/InStem_NCBS_0005/2020	EPI_ISL_477208	2020-06-01	Asia / India / Karnataka	Human		unknown	unknown	unknown	Original			B.6	O
hCoV-19/India/InStem_NCBS_0006/2020	EPI_ISL_477209	2020-06-01	Asia / India / Karnataka	Human		unknown	unknown	unknown	Original			B.1.1	GR
hCoV-19/India/InStem_NCBS_0007/2020	EPI_ISL_477210	2020-06-02	Asia / India / Karnataka	Human		unknown	unknown	unknown	Original			B.1.113	GH
hCoV-19/India/InStem_NCBS_0008/2020	EPI_ISL_477211	2020-06-02	Asia / India / Karnataka	Human		unknown	unknown	unknown	Original			B.1.113	GH
hCoV-19/India/InStem_NCBS_0009/2020	EPI_ISL_477212	2020-05-27	Asia / India / Karnataka	Human		unknown	unknown	unknown	Original			B.1.36	GH
hCoV-19/India/InStem_NCBS_0010/2020	EPI_ISL_477213	2020-05-27	Asia / India / Karnataka	Human		unknown	unknown	unknown	Original			B.1.36	GH
hCoV-19/India/InStem_NCBS_0011/2020	EPI_ISL_477214	2020-06-07	Asia / India / Karnataka	Human		unknown	unknown	unknown	Original			B.1	G
hCoV-19/India/InStem_NCBS_0012/2020	EPI_ISL_477215	2020-06-09	Asia / India / Karnataka	Human		unknown	unknown	unknown	Original			B.1.1	GR
hCoV-19/India/InStem_NCBS_0013/2020	EPI_ISL_477216	2020-06-09	Asia / India / Karnataka	Human		unknown	unknown	unknown	Original			B.1	GH
hCoV-19/India/InStem_NCBS_0014/2020	EPI_ISL_477217	2020-06-12	Asia / India / Karnataka	Human		unknown	unknown	unknown	Original			B.1.1	GR
hCoV-19/India/InStem_NCBS_0016/2020	EPI_ISL_477218	2020-06-11	Asia / India / Karnataka	Human		unknown	unknown	unknown	Original			B.1.1	O
hCoV-19/India/InStem_NCBS_0017/2020	EPI_ISL_477219	2020-06-11	Asia / India / Karnataka	Human		unknown	unknown	unknown	Original			B.1	GH
hCoV-19/India/InStem_NCBS_0018/2020	EPI_ISL_477220	2020-06-11	Asia / India / Karnataka	Human		unknown	unknown	unknown	Original			B.1.1.10	GR
hCoV-19/India/InStem_NCBS_0019/2020	EPI_ISL_477221	2020-06-11	Asia / India / Karnataka	Human		unknown	unknown	unknown	Original			B.1.1	O
hCoV-19/India/InStem_NCBS_0020/2020	EPI_ISL_477222	2020-06-11	Asia / India / Karnataka	Human		unknown	unknown	unknown	Original			B.1.80	O
hCoV-19/India/InStem_NCBS_0021/2020	EPI_ISL_477223	2020-06-11	Asia / India / Karnataka	Human		unknown	unknown	unknown	Original			B.1	G
hCoV-19/India/InStem_NCBS_0022/2020	EPI_ISL_477224	2020-06-11	Asia / India / Karnataka	Human		unknown	unknown	unknown	Original			B.1.1	GR
hCoV-19/India/InStem_NCBS_0023/2020	EPI_ISL_477225	2020-06-11	Asia / India / Karnataka	Human		unknown	unknown	unknown	Original			B.1.80	G
hCoV-19/India/InStem_NCBS_0024/2020	EPI_ISL_477226	2020-06-15	Asia / India / Karnataka	Human		unknown	unknown	unknown	Original			B.1.1	GR
hCoV-19/India/InStem_NCBS_0025/2020	EPI_ISL_477227	2020-06-15	Asia / India / Karnataka	Human		unknown	unknown	unknown	Original			B.1.1	GR
hCoV-19/India/InStem_NCBS_0026/2020	EPI_ISL_477228	2020-06-15	Asia / India / Karnataka	Human		unknown	unknown	unknown	Original			B.1.1	GR
hCoV-19/India/InStem_NCBS_0028/2020	EPI_ISL_477229	2020-06-15	Asia / India / Karnataka	Human		unknown	unknown	unknown	Original			B.1.1	GR
hCoV-19/India/InStem_NCBS_0029/2020	EPI_ISL_477230	2020-06-15	Asia / India / Karnataka	Human		unknown	unknown	unknown	Original			B.1.1	GR
hCoV-19/India/InStem_NCBS_0030/2020	EPI_ISL_477231	2020-06-15	Asia / India / Karnataka	Human		unknown	unknown	unknown	Original			B.1.1	GR
hCoV-19/India/InStem_NCBS_0031/2020	EPI_ISL_477232	2020-06-16	Asia / India / Karnataka	Human		unknown	unknown	unknown	Original			B.1.1	GR
hCoV-19/India/InStem_NCBS_0032/2020	EPI_ISL_477233	2020-06-16	Asia / India / Karnataka	Human		unknown	unknown	unknown	Original			B.1.1	GR
hCoV-19/India/InStem_NCBS_0033/2020	EPI_ISL_477234	2020-06-16	Asia / India / Karnataka	Human		unknown	unknown	unknown	Original			B.1.1	GR
hCoV-19/India/InStem_NCBS_0034/2020	EPI_ISL_477235	2020-06-16	Asia / India / Karnataka	Human		unknown	unknown	unknown	Original			B.1.1	GR
hCoV-19/India/InStem_NCBS_0035/2020	EPI_ISL_477236	2020-06-16	Asia / India / Karnataka	Human		unknown	unknown	unknown	Original			B.1.1	GR
hCoV-19/India/InStem_NCBS_0036/2020	EPI_ISL_477237	2020-06-16	Asia / India / Karnataka	Human		unknown	unknown	unknown	Original			B.1.113	GH
hCoV-19/India/InStem_NCBS_0037/2020	EPI_ISL_477238	2020-06-16	Asia / India / Karnataka	Human		unknown	unknown	unknown	Original			B.1.1	GR
hCoV-19/India/InStem_NCBS_0038/2020	EPI_ISL_477239	2020-06-17	Asia / India / Karnataka	Human		unknown	unknown	unknown	Original			B.1.113	GH
hCoV-19/India/InStem_NCBS_0039/2020	EPI_ISL_477240	2020-06-17	Asia / India / Karnataka	Human		unknown	unknown	unknown	Original			B.1.1	GR
hCoV-19/India/InStem_NCBS_0040/2020	EPI_ISL_477241	2020-06-17	Asia / India / Karnataka	Human		unknown	unknown	unknown	Original			B.1.1	GR
hCoV-19/India/InStem_NCBS_0041/2020	EPI_ISL_477242	2020-06-17	Asia / India / Karnataka	Human		unknown	unknown	unknown	Original			B.1.1	GR
hCoV-19/India/InStem_NCBS_0042/2020	EPI_ISL_477243	2020-06-16	Asia / India / Karnataka	Human		unknown	unknown	unknown	Original			B.1.1	GR
hCoV-19/India/InStem_NCBS_0044/2020	EPI_ISL_477244	2020-05-01	Asia / India / Karnataka	Human		unknown	unknown	unknown	Original			B.1.80	G
hCoV-19/India/InStem_NCBS_0045/2020	EPI_ISL_477245	2020-05-01	Asia / India / Karnataka	Human		unknown	unknown	unknown	Original			B.1.80	G
hCoV-19/India/InStem_NCBS_0046/2020	EPI_ISL_477246	2020-05-02	Asia / India / Karnataka	Human		unknown	unknown	unknown	Original			B.6	O
hCoV-19/India/InStem_NCBS_0047/2020	EPI_ISL_477247	2020	Asia / India / Karnataka	Human		unknown	unknown	unknown	Original			B.6	O
hCoV-19/India/NIV-15115/2020	EPI_ISL_479500	2020-04-25	Asia / India / Maharashtra	Human		Female	50	Not known	Original			B.1.1.32	GR
hCoV-19/India/NIV-15351/2020	EPI_ISL_479501	2020-04-26	Asia / India / Maharashtra	Human		Male	48	Symptomatic	Original			B.1.1	GR
hCoV-19/India/NIV-15768/2020	EPI_ISL_479502	2020-04-27	Asia / India / Maharashtra	Human		Female	53	Symptomatic	Original			B.1.1	GR
hCoV-19/India/NIV-15879/2020	EPI_ISL_479503	2020-04-27	Asia / India / Maharashtra	Human		Female	50	Not known	Original			B.1.1.32	GR
hCoV-19/India/NIV-15941/2020	EPI_ISL_479504	2020-04-27	Asia / India / Maharashtra	Human		Female	35	Not known	Original			B.1.1.32	GR
hCoV-19/India/NIV-16503/2020	EPI_ISL_479505	2020-04-28	Asia / India / Maharashtra	Human		Female	61	Symptomatic	Original			B.1.1.32	GR
hCoV-19/India/NIV-16936/2020	EPI_ISL_479506	2020-04-28	Asia / India / Maharashtra	Human		Male	10	Not known	Original			B.1.1.32	GR
hCoV-19/India/NIV-17002/2020	EPI_ISL_479507	2020-04-29	Asia / India / Maharashtra	Human		Female	58	Symptomatic	Original			B.1.1.32	GR
hCoV-19/India/NIV-17547/2020	EPI_ISL_479508	2020-04-29	Asia / India / Maharashtra	Human		Female	40	Not known	Original			B.1.1.32	GR
hCoV-19/India/NIV-17570/2020	EPI_ISL_479509	2020-04-30	Asia / India / Maharashtra	Human		Male	65	Symptomatic	Original			B.1.1.32	GR
hCoV-19/India/NIV-18650/2020	EPI_ISL_479510	2020-04-30	Asia / India / Maharashtra	Human		Female	50	Symptomatic	Original			B.1.1.32	GR
hCoV-19/India/NIV-18728/2020	EPI_ISL_479511	2020-05-01	Asia / India / Maharashtra	Human		Female	16	Not known	Original			B.1.1.32	GR
hCoV-19/India/NIV-19746/2020	EPI_ISL_479512	2020-05-03	Asia / India / Maharashtra	Human		Female	58	Symptomatic	Original			B.1.1.32	GR
hCoV-19/India/NIV-20134/2020	EPI_ISL_479513	2020-05-04	Asia / India / Maharashtra	Human		Male	55	Symptomatic	Original			B.1.1.32	GR
hCoV-19/India/NIV-20608/2020	EPI_ISL_479514	2020-05-04	Asia / India / Maharashtra	Human		Male	67	Symptomatic	Original			B.1.1.32	GR
hCoV-19/India/NIV-20878/2020	EPI_ISL_479515	2020-05-05	Asia / India / Maharashtra	Human		Female	48	Not known	Original			B.1.1	GR
hCoV-19/India/NIV-21041/2020	EPI_ISL_479516	2020-05-05	Asia / India / Maharashtra	Human		Male	40	Symptomatic	Original			B.1	G
hCoV-19/India/NIV-21455/2020	EPI_ISL_479517	2020-05-05	Asia / India / Maharashtra	Human		Male	64	Symptomatic	Original			B.1.1.32	GR
hCoV-19/India/NIV-22048/2020	EPI_ISL_479518	2020-05-06	Asia / India / Maharashtra	Human		Male	45	Not known	Original			B.1.1	GR
hCoV-19/India/NIV-22552/2020	EPI_ISL_479519	2020-05-07	Asia / India / Maharashtra	Human		Male	67	Symptomatic	Original			B.1.1.32	GR
hCoV-19/India/NIV-22876/2020	EPI_ISL_479520	2020-05-07	Asia / India / Maharashtra	Human		Female	65	Asymptomatic	Original			B.6	O
hCoV-19/India/NIV-23098/2020	EPI_ISL_479521	2020-05-07	Asia / India / Maharashtra	Human		Female	70	Symptomatic	Original			B.1.1.32	GR
hCoV-19/India/NIV-23721/2020	EPI_ISL_479522	2020-05-08	Asia / India / Maharashtra	Human		Male	75	Symptomatic	Original			B.1.1.32	GR
hCoV-19/India/NIV-24174/2020	EPI_ISL_479523	2020-05-08	Asia / India / Maharashtra	Human		Male	43	Symptomatic	Original			B.1.1.32	GR
hCoV-19/India/NIV-25950/2020	EPI_ISL_479524	2020-05-10	Asia / India / Maharashtra	Human		Male	75	Not known	Original			B.1.1.32	GR
hCoV-19/India/NIV-26115/2020	EPI_ISL_479525	2020-05-12	Asia / India / Maharashtra	Human		Female	68	Symptomatic	Original			B.1.1	GR
hCoV-19/India/NIV-27109/2020	EPI_ISL_479526	2020-05-11	Asia / India / Maharashtra	Human		Male	66	Symptomatic	Original			B.1.1.32	GR
hCoV-19/India/NIV-28147/2020	EPI_ISL_479527	2020-05-12	Asia / India / Maharashtra	Human		Male	58	Symptomatic	Original			B.1.80	G
hCoV-19/India/NIV-28416/2020	EPI_ISL_479528	2020-05-12	Asia / India / Maharashtra	Human		Male	38	Symptomatic	Original			B.1.1.32	GR
hCoV-19/India/NIV-28815/2020	EPI_ISL_479529	2020-05-13	Asia / India / Maharashtra	Human		Female	85	Symptomatic	Original			B.1.1.32	GR
hCoV-19/India/NIV-28900/2020	EPI_ISL_479530	2020-05-13	Asia / India / Maharashtra	Human		Male	80	Symptomatic	Original			B.1.1.32	GR
hCoV-19/India/NIV-29053/2020	EPI_ISL_479531	2020-05-13	Asia / India / Maharashtra	Human		Female	72	Symptomatic	Original			B.1.1.32	GR
hCoV-19/India/NIV-29909/2020	EPI_ISL_479532	2020-05-14	Asia / India / Maharashtra	Human		Male	65	Symptomatic	Original			B.1.1.32	GR
hCoV-19/India/NIV-31191/2020	EPI_ISL_479533	2020-05-15	Asia / India / Maharashtra	Human		Male	79	Symptomatic	Original			B.1.1.32	GR
hCoV-19/India/NIV-35868/2020	EPI_ISL_479534	2020-05-19	Asia / India / Maharashtra	Human		Female	61	Symptomatic	Original			B.1.1.32	GR
hCoV-19/India/NIV-36405/2020	EPI_ISL_479535	2020-05-18	Asia / India / Maharashtra	Human		Male	40	Symptomatic	Original			B.1.1.32	GR
hCoV-19/India/NIV-36444/2020	EPI_ISL_479536	2020-05-19	Asia / India / Maharashtra	Human		Female	60	Symptomatic	Original			B.1.1.32	GR
hCoV-19/India/NIV-36461/2020	EPI_ISL_479537	2020-05-20	Asia / India / Maharashtra	Human		Female	70	Symptomatic	Original			B.1.1	GR
hCoV-19/India/NIV-37486/2020	EPI_ISL_479538	2020-05-20	Asia / India / Maharashtra	Human		Male	61	Symptomatic	Original			B.1.1.32	GR
hCoV-19/India/NIV-37502/2020	EPI_ISL_479539	2020-05-21	Asia / India / Maharashtra	Human		Male	58	Symptomatic	Original			B.1.80	G
hCoV-19/India/NIV-37681/2020	EPI_ISL_479540	2020-05-21	Asia / India / Maharashtra	Human		Male	65	Asymptomatic	Original			B.1.1.32	GR
hCoV-19/India/NIV-37985/2020	EPI_ISL_479541	2020-05-21	Asia / India / Maharashtra	Human		Male	27	Symptomatic	Original			B.1.1.32	GR
hCoV-19/India/NIV-38793/2020	EPI_ISL_479542	2020-05-22	Asia / India / Maharashtra	Human		Female	45	Not known	Original			B.1.1.32	GR
hCoV-19/India/NIV-40837/2020	EPI_ISL_479543	2020-05-23	Asia / India / Maharashtra	Human		Female	58	Symptomatic	Original			B.1.1.32	GR
hCoV-19/India/NIV-42694/2020	EPI_ISL_479544	2020-05-24	Asia / India / Maharashtra	Human		Female	38	Asymptomatic	Original			B.1.1	GR
hCoV-19/India/NIV-46430/2020	EPI_ISL_479545	2020-05-26	Asia / India / Maharashtra	Human		Male	10	Not known	Original			B.6	O
hCoV-19/India/NIV-44241/2020	EPI_ISL_479546	2020-05-25	Asia / India / Maharashtra	Human		Male	77	Symptomatic	Original			B.1.80	G
hCoV-19/India/ILSCV35476/2020	EPI_ISL_481200	2020-06-10	Asia / India / Odisha	Human		Female	19	unknown	Original			B.1	G
hCoV-19/India/ILSCV35482/2020	EPI_ISL_481201	2020-06-11	Asia / India / Odisha	Human		Female	19	unknown	Original			B.1	G
hCoV-19/India/ILSCV35574/2020	EPI_ISL_481202	2020-06-11	Asia / India / Odisha	Human		Male	26	unknown	Original			B.1.1.32	GR
hCoV-19/India/ILSCV35614/2020	EPI_ISL_481203	2020-06-12	Asia / India / Odisha	Human		Male	29	unknown	Original			B.1.26	GH
hCoV-19/India/ILSCV35615/2020	EPI_ISL_481204	2020-06-12	Asia / India / Odisha	Human		Male	33	unknown	Original			B.1.26	GH
hCoV-19/India/ILSCV35750/2020	EPI_ISL_481205	2020-06-12	Asia / India / Odisha	Human		Male	26	unknown	Original			B.1.1	GR
hCoV-19/India/NCDC1613_CSIR-IGIB/2020	EPI_ISL_482500	2020-05-17	Asia / India / Delhi	Human		Female	57	unknown	Original			B.6	O
hCoV-19/India/NCDC1722_CSIR-IGIB/2020	EPI_ISL_482501	2020-05-17	Asia / India / Delhi	Human		Female	24	unknown	Original			B.6	O
hCoV-19/India/NCDC1727_CSIR-IGIB/2020	EPI_ISL_482502	2020-05-17	Asia / India / Delhi	Human		Male	26	unknown	Original			B.6	O
hCoV-19/India/NCDC1733_CSIR-IGIB/2020	EPI_ISL_482503	2020-05-18	Asia / India / Delhi	Human		Male	32	unknown	Original			B.6	O
hCoV-19/India/NCDC1753_CSIR-IGIB/2020	EPI_ISL_482504	2020-05-18	Asia / India / Delhi	Human		Male	38	unknown	Original			B.6	O
hCoV-19/India/NCDC1756_CSIR-IGIB/2020	EPI_ISL_482505	2020-05-18	Asia / India / Delhi	Human		Female	12	unknown	Original			B.6	O
hCoV-19/India/NCDC1768_CSIR-IGIB/2020	EPI_ISL_482506	2020-05-18	Asia / India / Delhi	Human		Male	64	unknown	Original			B.6	O
hCoV-19/India/NCDC1769_CSIR-IGIB/2020	EPI_ISL_482507	2020-05-18	Asia / India / Delhi	Human		Female	34	unknown	Original			B.6	O
hCoV-19/India/NCDC1834_CSIR-IGIB/2020	EPI_ISL_482508	2020-05-18	Asia / India / Delhi	Human		Male	52	unknown	Original			B.6	O
hCoV-19/India/NCDC1873_CSIR-IGIB/2020	EPI_ISL_482509	2020-05-18	Asia / India / Delhi	Human		Male	33	unknown	Original			B.6	O
hCoV-19/India/NCDC1876_CSIR-IGIB/2020	EPI_ISL_482510	2020-05-18	Asia / India / Delhi	Human		Male	33	unknown	Original			B.6	O
hCoV-19/India/NCDC1892_CSIR-IGIB/2020	EPI_ISL_482511	2020-05-18	Asia / India / Delhi	Human		Male	61	unknown	Original			B.6	O
hCoV-19/India/NCDC1895_CSIR-IGIB/2020	EPI_ISL_482512	2020-05-18	Asia / India / Delhi	Human		Female	35	unknown	Original			B.1.113	G
hCoV-19/India/NCDC1934_CSIR-IGIB/2020	EPI_ISL_482513	2020-05-18	Asia / India / Delhi	Human		Male	25	unknown	Original			B.6	O
hCoV-19/India/NCDC1954_CSIR-IGIB/2020	EPI_ISL_482514	2020-05-18	Asia / India / Delhi	Human		Male	44	unknown	Original			B.6	O
hCoV-19/India/NCDC1957_CSIR-IGIB/2020	EPI_ISL_482515	2020-05-18	Asia / India / Delhi	Human		Male	64	unknown	Original			B.6	O
hCoV-19/India/NCDC1962_CSIR-IGIB/2020	EPI_ISL_482516	2020-05-18	Asia / India / Delhi	Human		Male	42	unknown	Original			B.6	O
hCoV-19/India/NCDC1964_CSIR-IGIB/2020	EPI_ISL_482517	2020-05-18	Asia / India / Delhi	Human		Female	48	unknown	Original			B.6	O
hCoV-19/India/NCDC1969_CSIR-IGIB/2020	EPI_ISL_482518	2020-05-18	Asia / India / Delhi	Human		Female	57	unknown	Original			B.6	O
hCoV-19/India/NCDC1993_CSIR-IGIB/2020	EPI_ISL_482519	2020-05-18	Asia / India / Delhi	Human		Male	22	unknown	Original			B.6	O
hCoV-19/India/NCDC1995_CSIR-IGIB/2020	EPI_ISL_482520	2020-05-18	Asia / India / Delhi	Human		Male	45	unknown	Original			B.6	O
hCoV-19/India/NCDC1997_CSIR-IGIB/2020	EPI_ISL_482521	2020-05-18	Asia / India / Delhi	Human		Male	60	unknown	Original			B.6	O
hCoV-19/India/NCDC2001_CSIR-IGIB/2020	EPI_ISL_482522	2020-05-18	Asia / India / Delhi	Human		Male	29	unknown	Original			B.6	O
hCoV-19/India/NCDC2002_CSIR-IGIB/2020	EPI_ISL_482523	2020-05-18	Asia / India / Delhi	Human		Female	28	unknown	Original			B.6	O
hCoV-19/India/NCDC2004_CSIR-IGIB/2020	EPI_ISL_482524	2020-05-18	Asia / India / Delhi	Human		Male	45	unknown	Original			B.6	O
hCoV-19/India/NCDC2007_CSIR-IGIB/2020	EPI_ISL_482525	2020-05-15	Asia / India / Delhi	Human		unknown	unknown	unknown	Original			B.6	O
hCoV-19/India/NCDC2019_CSIR-IGIB/2020	EPI_ISL_482526	2020-05-18	Asia / India / Delhi	Human		Male	8	unknown	Original			B.6	O
hCoV-19/India/NCDC2020_CSIR-IGIB/2020	EPI_ISL_482527	2020-05-18	Asia / India / Delhi	Human		Female	6	unknown	Original			B.6	O
hCoV-19/India/NCDC2022_CSIR-IGIB/2020	EPI_ISL_482528	2020-05-18	Asia / India / Delhi	Human		Female	28	unknown	Original			B.6	O
hCoV-19/India/NCDC2024_CSIR-IGIB/2020	EPI_ISL_482529	2020-05-18	Asia / India / Delhi	Human		Female	8	unknown	Original			B.6	O
hCoV-19/India/NCDC2032_CSIR-IGIB/2020	EPI_ISL_482530	2020-05-18	Asia / India / Delhi	Human		Male	43	unknown	Original			B.6	O
hCoV-19/India/NCDC2037_CSIR-IGIB/2020	EPI_ISL_482531	2020-05-18	Asia / India / Delhi	Human		Female	30	unknown	Original			B.6	O
hCoV-19/India/NCDC2038_CSIR-IGIB/2020	EPI_ISL_482532	2020-05-18	Asia / India / Delhi	Human		Male	28	unknown	Original			B.6	O
hCoV-19/India/NCDC2043_CSIR-IGIB/2020	EPI_ISL_482533	2020-05-18	Asia / India / Delhi	Human		Male	65	unknown	Original			B.6	O
hCoV-19/India/NCDC2045_CSIR-IGIB/2020	EPI_ISL_482534	2020-05-18	Asia / India / Delhi	Human		Male	18	unknown	Original			B.6	O
hCoV-19/India/NCDC2051_CSIR-IGIB/2020	EPI_ISL_482535	2020-05-18	Asia / India / Delhi	Human		Male	11	unknown	Original			B.6	O
hCoV-19/India/NCDC2055_CSIR-IGIB/2020	EPI_ISL_482536	2020-05-18	Asia / India / Delhi	Human		Female	16	unknown	Original			B.6	O
hCoV-19/India/NCDC2058_CSIR-IGIB/2020	EPI_ISL_482537	2020-05-19	Asia / India / Delhi	Human		Male	41	unknown	Original			B.6	O
hCoV-19/India/NCDC2059_CSIR-IGIB/2020	EPI_ISL_482538	2020-05-19	Asia / India / Delhi	Human		Male	39	unknown	Original			B.6	O
hCoV-19/India/NCDC2066_CSIR-IGIB/2020	EPI_ISL_482539	2020-05-19	Asia / India / Delhi	Human		Male	40	unknown	Original			B.6	O
hCoV-19/India/NCDC2067_CSIR-IGIB/2020	EPI_ISL_482540	2020-05-19	Asia / India / Delhi	Human		Male	39	unknown	Original			B.6	O
hCoV-19/India/NCDC2068_CSIR-IGIB/2020	EPI_ISL_482541	2020-05-19	Asia / India / Delhi	Human		Male	51	unknown	Original			B.6	O
hCoV-19/India/NCDC2078_CSIR-IGIB/2020	EPI_ISL_482542	2020-05-19	Asia / India / Delhi	Human		Male	45	unknown	Original			B.6	O
hCoV-19/India/NCDC2097_CSIR-IGIB/2020	EPI_ISL_482543	2020-05-18	Asia / India / Delhi	Human		Female	70	unknown	Original			B.6	L
hCoV-19/India/NCDC2130_CSIR-IGIB/2020	EPI_ISL_482544	2020-05-18	Asia / India / Delhi	Human		Male	32	unknown	Original			B.6	O
hCoV-19/India/NCDC2188_CSIR-IGIB/2020	EPI_ISL_482545	2020-05-18	Asia / India / Delhi	Human		Male	41	unknown	Original			B.6	O
hCoV-19/India/NCDC2189_CSIR-IGIB/2020	EPI_ISL_482546	2020-05-18	Asia / India / Delhi	Human		Female	47	unknown	Original			B.1	O
hCoV-19/India/NCDC2192_CSIR-IGIB/2020	EPI_ISL_482547	2020-05-18	Asia / India / Delhi	Human		Male	12	unknown	Original			B.1	O
hCoV-19/India/NCDC2198_CSIR-IGIB/2020	EPI_ISL_482548	2020-05-18	Asia / India / Delhi	Human		Male	57	unknown	Original			B.6	O
hCoV-19/India/NCDC2200_CSIR-IGIB/2020	EPI_ISL_482549	2020-05-18	Asia / India / Delhi	Human		Male	13	unknown	Original			B.6	O
hCoV-19/India/NCDC2202_CSIR-IGIB/2020	EPI_ISL_482550	2020-05-18	Asia / India / Delhi	Human		Male	49	unknown	Original			B.6	O
hCoV-19/India/NCDC2203_CSIR-IGIB/2020	EPI_ISL_482551	2020-05-18	Asia / India / Delhi	Human		Female	37	unknown	Original			B.6	O
hCoV-19/India/NCDC2214_CSIR-IGIB/2020	EPI_ISL_482552	2020-05-18	Asia / India / Delhi	Human		Male	40	unknown	Original			B.6	O
hCoV-19/India/NCDC2216_CSIR-IGIB/2020	EPI_ISL_482553	2020-05-19	Asia / India / Delhi	Human		Male	26	unknown	Original			B.6	O
hCoV-19/India/NCDC2218_CSIR-IGIB/2020	EPI_ISL_482554	2020-05-19	Asia / India / Delhi	Human		Female	27	unknown	Original			B.6	O
hCoV-19/India/NCDC2283_CSIR-IGIB/2020	EPI_ISL_482555	2020-05-19	Asia / India / Delhi	Human		Female	25	unknown	Original			B.1.113	G
hCoV-19/India/NCDC2293_CSIR-IGIB/2020	EPI_ISL_482556	2020-05-19	Asia / India / Delhi	Human		Female	24	unknown	Original			B.6	O
hCoV-19/India/NCDC2301_CSIR-IGIB/2020	EPI_ISL_482557	2020-05-19	Asia / India / Delhi	Human		Male	10	unknown	Original			B.6	O
hCoV-19/India/NCDC2305_CSIR-IGIB/2020	EPI_ISL_482558	2020-05-19	Asia / India / Delhi	Human		Female	14	unknown	Original			B.6	O
hCoV-19/India/NCDC2330_CSIR-IGIB/2020	EPI_ISL_482559	2020-05-19	Asia / India / Delhi	Human		Male	35	unknown	Original			B.6	O
hCoV-19/India/NCDC2334_CSIR-IGIB/2020	EPI_ISL_482560	2020-05-19	Asia / India / Delhi	Human		Male	25	unknown	Original			B.6	O
hCoV-19/India/NCDC2338_CSIR-IGIB/2020	EPI_ISL_482561	2020-05-19	Asia / India / Delhi	Human		Female	56	unknown	Original			B.6	O
hCoV-19/India/NCDC2343_CSIR-IGIB/2020	EPI_ISL_482562	2020-05-19	Asia / India / Delhi	Human		Male	36	unknown	Original			B.6	O
hCoV-19/India/NCDC3652_CSIR-IGIB/2020	EPI_ISL_482563	2020-05-19	Asia / India / Delhi	Human		Male	48	unknown	Original			B.1.113	G
hCoV-19/India/NCDC3680_CSIR-IGIB/2020	EPI_ISL_482564	2020-05-19	Asia / India / Delhi	Human		Male	30	unknown	Original			B.6	O
hCoV-19/India/NCDC3697_CSIR-IGIB/2020	EPI_ISL_482565	2020-05-19	Asia / India / Delhi	Human		Male	44	unknown	Original			B.6	O
hCoV-19/India/NCDC3721_CSIR-IGIB/2020	EPI_ISL_482566	2020-05-20	Asia / India / Delhi	Human		Male	33	unknown	Original			B.6	O
hCoV-19/India/NCDC3737_CSIR-IGIB/2020	EPI_ISL_482567	2020-05-20	Asia / India / Delhi	Human		Female	28	unknown	Original			B.6	O
hCoV-19/India/NCDC3743_CSIR-IGIB/2020	EPI_ISL_482568	2020-05-20	Asia / India / Delhi	Human		Female	26	unknown	Original			B.6	O
hCoV-19/India/NCDC3744_CSIR-IGIB/2020	EPI_ISL_482569	2020-05-20	Asia / India / Delhi	Human		Female	38	unknown	Original			B.6	O
hCoV-19/India/NCDC3756_CSIR-IGIB/2020	EPI_ISL_482570	2020-05-20	Asia / India / Delhi	Human		Male	19	unknown	Original			B.6	O
hCoV-19/India/NCDC3766_CSIR-IGIB/2020	EPI_ISL_482571	2020-05-20	Asia / India / Delhi	Human		Male	15	unknown	Original			B.6	O
hCoV-19/India/NCDC3788_CSIR-IGIB/2020	EPI_ISL_482572	2020-05-20	Asia / India / Delhi	Human		Male	2	unknown	Original			B.6	O
hCoV-19/India/NCDC3803_CSIR-IGIB/2020	EPI_ISL_482573	2020-05-20	Asia / India / Delhi	Human		Male	56	unknown	Original			B.6	O
hCoV-19/India/NCDC3820_CSIR-IGIB/2020	EPI_ISL_482574	2020-05-20	Asia / India / Delhi	Human		Male	31	unknown	Original			B.1.113	G
hCoV-19/India/NCDC3832_CSIR-IGIB/2020	EPI_ISL_482587	2020-05-20	Asia / India / Delhi	Human		Male	57	unknown	Original			B.1.113	G
hCoV-19/India/NCDC4398_CSIR-IGIB/2020	EPI_ISL_482588	2020-05-21	Asia / India / Delhi	Human		Male	25	unknown	Original			B.6	O
hCoV-19/India/NCDC4400_CSIR-IGIB/2020	EPI_ISL_482589	2020-05-21	Asia / India / Delhi	Human		Male	30	unknown	Original			B.6	O
hCoV-19/India/NCDC4402_CSIR-IGIB/2020	EPI_ISL_482590	2020-05-21	Asia / India / Delhi	Human		Male	57	unknown	Original			B.1.113	G
hCoV-19/India/NCDC4462_CSIR-IGIB/2020	EPI_ISL_482591	2020-05-23	Asia / India / Delhi	Human		Female	50	unknown	Original			B.1.113	O
hCoV-19/India/NCDC4473_CSIR-IGIB/2020	EPI_ISL_482592	2020-05-22	Asia / India / Delhi	Human		Male	63	unknown	Original			B.6	O
hCoV-19/India/NCDC4586_CSIR-IGIB/2020	EPI_ISL_482593	2020-05-23	Asia / India / Delhi	Human		Male	50	unknown	Original			B.6	O
hCoV-19/India/NCDC4588_CSIR-IGIB/2020	EPI_ISL_482594	2020-05-23	Asia / India / Delhi	Human		Male	40	unknown	Original			B.6	O
hCoV-19/India/NCDC4590_CSIR-IGIB/2020	EPI_ISL_482595	2020-05-23	Asia / India / Delhi	Human		Male	38	unknown	Original			B.6	O
hCoV-19/India/NCDC4592_CSIR-IGIB/2020	EPI_ISL_482596	2020-05-23	Asia / India / Delhi	Human		Male	30	unknown	Original			B.6	O
hCoV-19/India/NCDC4593_CSIR-IGIB/2020	EPI_ISL_482597	2020-05-23	Asia / India / Delhi	Human		Female	50	unknown	Original			B.6	O
hCoV-19/India/NCDC4596_CSIR-IGIB/2020	EPI_ISL_482598	2020-05-23	Asia / India / Delhi	Human		Female	48	unknown	Original			B.6	O
hCoV-19/India/NCDC4619_CSIR-IGIB/2020	EPI_ISL_482599	2020-05-21	Asia / India / Delhi	Human		Male	56	unknown	Original			B.6	O
hCoV-19/India/NCDC7102_CSIR-IGIB/2020	EPI_ISL_482630	2020-05-27	Asia / India / Delhi	Human		Male	25	unknown	Original			B.1	G
hCoV-19/India/NCDC7762_CSIR-IGIB/2020	EPI_ISL_482671	2020-05-28	Asia / India / Delhi	Human		Male	26	unknown	Original			B.6	O
hCoV-19/India/InStem_NCBS_0085/2020	EPI_ISL_486666	2020	Asia / India / Karnataka	Human		unknown	unknown	unknown	Original			B.1.80	G
hCoV-19/India/InStem_NCBS_0091/2020	EPI_ISL_486667	2020	Asia / India / Karnataka	Human		unknown	unknown	unknown	Original			B.1.1.31	GR
hCoV-19/India/InStem_NCBS_0093/2020	EPI_ISL_486668	2020	Asia / India / Karnataka	Human		unknown	unknown	unknown	Original			B.1.1	GR
hCoV-19/India/InStem_NCBS_0094/2020	EPI_ISL_486669	2020	Asia / India / Karnataka	Human		unknown	unknown	unknown	Original			B.1.1	GR
hCoV-19/India/InStem_NCBS_0095/2020	EPI_ISL_486670	2020	Asia / India / Karnataka	Human		unknown	unknown	unknown	Original			B.1.1	GR
hCoV-19/India/InStem_NCBS_0096/2020	EPI_ISL_486671	2020	Asia / India / Karnataka	Human		unknown	unknown	unknown	Original			B.1.1	GR
hCoV-19/India/InStem_NCBS_0098/2020	EPI_ISL_486672	2020	Asia / India / Karnataka	Human		unknown	unknown	unknown	Original			B.1.1	GR
hCoV-19/India/InStem_NCBS_0099/2020	EPI_ISL_486673	2020-05-01	Asia / India / Karnataka	Human		unknown	unknown	unknown	Original			B.1.1	G
hCoV-19/India/InStem_NCBS_0100/2020	EPI_ISL_486674	2020	Asia / India / Karnataka	Human		unknown	unknown	unknown	Original			B.1	O
hCoV-19/India/4507/2020	EPI_ISL_490104	2020	Asia / India	Human		Male	38	Live	Original	Oro-pharyngeal swab		B.1.1	GR
hCoV-19/India/7044/2020	EPI_ISL_490106	2020	Asia / India	Human		Female	19	Hospitalized	Original			B.1.1	GR
hCoV-19/India/11123/2020	EPI_ISL_491096	2020	Asia / India	Human		Male	26	Hospitalized	Original			B.6	L
hCoV-19/India/UN4/2020	EPI_ISL_491113	2020	Asia / India	Human		Male	38	Hospitalized	Original			B.6	O
hCoV-19/India/17074/2020	EPI_ISL_491114	2020	Asia / India	Human		Male	unknown	Alive	Original			B.1.1	GR
hCoV-19/India/A1814/2020	EPI_ISL_491477	2020	Asia / India	Human		Male	19	Hospitalized	Original			B.1.1	GR
hCoV-19/India/15337/2020	EPI_ISL_491478	2020	Asia / India	Human		Male	29	Live	Original			B.1.1	GR
hCoV-19/India/15348/2020	EPI_ISL_491479	2020	Asia / India	Human		Male	32	Live	Original			B.6	O
hCoV-19/India/A3375/2020	EPI_ISL_491480	2020	Asia / India	Human		Male	45	Live	Original			B.1.113	GH
hCoV-19/India/CCMB_L1011/2020	EPI_ISL_495161	2020-05-11	Asia / India / Telangana / Hyderabad	Human		Female	60	unknown	Original	Naso-pharyngeal swab/Oro-pharyngeal swab		B.1.1.8	GR
hCoV-19/India/CCMB_L1023/2020	EPI_ISL_495162	2020-05-11	Asia / India / Telangana / Hyderabad	Human		Male	30	unknown	Original	Naso-pharyngeal swab/Oro-pharyngeal swab		B.1.1.8	GR
hCoV-19/India/CCMB_L1657/2020	EPI_ISL_495163	2020-05-29	Asia / India / Telangana / Hyderabad	Human		Female	34	unknown	Original	Naso-pharyngeal swab/Oro-pharyngeal swab		B.1.1.32	GR
hCoV-19/India/CCMB_L1822_ONT/2020	EPI_ISL_495164	2020-06-02	Asia / India / Telangana / Hyderabad	Human		Female	70	unknown	Original	Naso-pharyngeal swab/Oro-pharyngeal swab		B.1.1.8	GR
hCoV-19/India/CCMB_L1824_ONT/2020	EPI_ISL_495165	2020-06-02	Asia / India / Telangana / Hyderabad	Human		Female	47	unknown	Original	Naso-pharyngeal swab/Oro-pharyngeal swab		B.1.1.8	GR
hCoV-19/India/CCMB_L1864/2020	EPI_ISL_495166	2020-06-03	Asia / India / Telangana / Hyderabad	Human		Female	60	unknown	Original	Naso-pharyngeal swab/Oro-pharyngeal swab		B.1.1	GR
hCoV-19/India/CCMB_L1885/2020	EPI_ISL_495167	2020-06-03	Asia / India / Telangana / Hyderabad	Human		Female	52	unknown	Original	Naso-pharyngeal swab/Oro-pharyngeal swab		B.1.1	GR
hCoV-19/India/CCMB_L1892/2020	EPI_ISL_495168	2020-06-03	Asia / India / Telangana / Hyderabad	Human		Male	32	unknown	Original	Naso-pharyngeal swab/Oro-pharyngeal swab		B.1.1	GR
hCoV-19/India/CCMB_L1893/2020	EPI_ISL_495169	2020-06-03	Asia / India / Telangana / Hyderabad	Human		Male	47	unknown	Original	Naso-pharyngeal swab/Oro-pharyngeal swab		B.1.1.8	GR
hCoV-19/India/CCMB_L1930/2020	EPI_ISL_495170	2020-06-04	Asia / India / Telangana / Hyderabad	Human		Male	24	unknown	Original	Naso-pharyngeal swab/Oro-pharyngeal swab		B.1.1.32	GR
hCoV-19/India/CCMB_L1931/2020	EPI_ISL_495171	2020-06-04	Asia / India / Telangana / Hyderabad	Human		Male	42	unknown	Original	Naso-pharyngeal swab/Oro-pharyngeal swab		B.1.1	GR
hCoV-19/India/CCMB_L1934/2020	EPI_ISL_495172	2020-06-04	Asia / India / Telangana / Hyderabad	Human		Male	56	unknown	Original	Naso-pharyngeal swab/Oro-pharyngeal swab		B.1.1	GR
hCoV-19/India/CCMB_L1935/2020	EPI_ISL_495173	2020-06-04	Asia / India / Telangana / Hyderabad	Human		Male	34	unknown	Original	Naso-pharyngeal swab/Oro-pharyngeal swab		B.1.1.32	GR
hCoV-19/India/CCMB_L1959/2020	EPI_ISL_495174	2020-06-04	Asia / India / Telangana / Hyderabad	Human		Male	27	unknown	Original	Naso-pharyngeal swab/Oro-pharyngeal swab		B.1.1.32	GR
hCoV-19/India/CCMB_L1963/2020	EPI_ISL_495175	2020-06-04	Asia / India / Telangana / Hyderabad	Human		Male	34	unknown	Original	Naso-pharyngeal swab/Oro-pharyngeal swab		B.1.1.32	GR
hCoV-19/India/CCMB_L1965/2020	EPI_ISL_495176	2020-06-04	Asia / India / Telangana / Hyderabad	Human		Male	35	unknown	Original	Naso-pharyngeal swab/Oro-pharyngeal swab		B.1	G
hCoV-19/India/CCMB_L1967/2020	EPI_ISL_495177	2020-06-04	Asia / India / Telangana / Hyderabad	Human		Male	31	unknown	Original	Naso-pharyngeal swab/Oro-pharyngeal swab		B.1.1.32	GR
hCoV-19/India/CCMB_L1973/2020	EPI_ISL_495178	2020-06-04	Asia / India / Telangana / Hyderabad	Human		Male	48	unknown	Original	Naso-pharyngeal swab/Oro-pharyngeal swab		B.6	O
hCoV-19/India/CCMB_L1975/2020	EPI_ISL_495179	2020-06-04	Asia / India / Telangana / Hyderabad	Human		Male	31	unknown	Original	Naso-pharyngeal swab/Oro-pharyngeal swab		B.6	O
hCoV-19/India/CCMB_L1999/2020	EPI_ISL_495180	2020-06-04	Asia / India / Telangana / Hyderabad	Human		Male	59	unknown	Original	Naso-pharyngeal swab/Oro-pharyngeal swab		B.1	G
hCoV-19/India/CCMB_M106/2020	EPI_ISL_495181	2020-06-06	Asia / India / Telangana / Hyderabad	Human		Male	31	unknown	Original	Naso-pharyngeal swab/Oro-pharyngeal swab		B.1.1.32	GR
hCoV-19/India/CCMB_M116/2020	EPI_ISL_495182	2020-06-06	Asia / India / Telangana / Hyderabad	Human		Male	27	unknown	Original	Naso-pharyngeal swab/Oro-pharyngeal swab		B.1.1	GR
hCoV-19/India/CCMB_M118/2020	EPI_ISL_495183	2020-06-06	Asia / India / Telangana / Hyderabad	Human		Male	28	unknown	Original	Naso-pharyngeal swab/Oro-pharyngeal swab		B.1.1	GR
hCoV-19/India/CCMB_M135/2020	EPI_ISL_495184	2020-06-06	Asia / India / Telangana / Hyderabad	Human		Male	28	unknown	Original	Naso-pharyngeal swab/Oro-pharyngeal swab		B.1.1.8	GR
hCoV-19/India/CCMB_M14/2020	EPI_ISL_495185	2020-06-04	Asia / India / Telangana / Hyderabad	Human		Male	36	unknown	Original	Naso-pharyngeal swab/Oro-pharyngeal swab		B.1.1	GR
hCoV-19/India/CCMB_M151/2020	EPI_ISL_495186	2020-06-06	Asia / India / Telangana / Hyderabad	Human		Male	35	unknown	Original	Naso-pharyngeal swab/Oro-pharyngeal swab		B.1.1.32	GR
hCoV-19/India/CCMB_M152/2020	EPI_ISL_495187	2020-06-06	Asia / India / Telangana / Hyderabad	Human		Male	30	unknown	Original	Naso-pharyngeal swab/Oro-pharyngeal swab		B.1.1	GR
hCoV-19/India/CCMB_M170/2020	EPI_ISL_495188	2020-06-06	Asia / India / Telangana / Hyderabad	Human		Male	58	unknown	Original	Naso-pharyngeal swab/Oro-pharyngeal swab		B.1.1.32	GR
hCoV-19/India/CCMB_M172/2020	EPI_ISL_495189	2020-06-06	Asia / India / Telangana / Hyderabad	Human		Male	50	unknown	Original	Naso-pharyngeal swab/Oro-pharyngeal swab		B.1.1.8	GR
hCoV-19/India/CCMB_M175/2020	EPI_ISL_495190	2020-06-06	Asia / India / Telangana / Hyderabad	Human		Male	64	unknown	Original	Naso-pharyngeal swab/Oro-pharyngeal swab		B.1.1.8	GR
hCoV-19/India/CCMB_M181/2020	EPI_ISL_495191	2020-06-07	Asia / India / Telangana / Hyderabad	Human		Male	48	unknown	Original	Naso-pharyngeal swab/Oro-pharyngeal swab		B.1	G
hCoV-19/India/CCMB_M2/2020	EPI_ISL_495192	2020-06-04	Asia / India / Telangana / Hyderabad	Human		Male	33	unknown	Original	Naso-pharyngeal swab/Oro-pharyngeal swab		B.1.1	GR
hCoV-19/India/CCMB_M200/2020	EPI_ISL_495193	2020-06-07	Asia / India / Telangana / Hyderabad	Human		Male	54	unknown	Original	Naso-pharyngeal swab/Oro-pharyngeal swab		B.1.1.8	GR
hCoV-19/India/CCMB_M22/2020	EPI_ISL_495194	2020-06-04	Asia / India / Telangana / Hyderabad	Human		Male	54	unknown	Original	Naso-pharyngeal swab/Oro-pharyngeal swab		B.1.1	GR
hCoV-19/India/CCMB_M243/2020	EPI_ISL_495195	2020-06-08	Asia / India / Telangana / Hyderabad	Human		Male	25	unknown	Original	Naso-pharyngeal swab/Oro-pharyngeal swab		B.1.113	GH
hCoV-19/India/CCMB_M25/2020	EPI_ISL_495196	2020-06-04	Asia / India / Telangana / Hyderabad	Human		Male	33	unknown	Original	Naso-pharyngeal swab/Oro-pharyngeal swab		B.1.1.32	GR
hCoV-19/India/CCMB_M288/2020	EPI_ISL_495197	2020-06-08	Asia / India / Telangana / Hyderabad	Human		Male	25	unknown	Original	Naso-pharyngeal swab/Oro-pharyngeal swab		B.1.1	GR
hCoV-19/India/CCMB_M343/2020	EPI_ISL_495198	2020-06-08	Asia / India / Telangana / Hyderabad	Human		Male	57	unknown	Original	Naso-pharyngeal swab/Oro-pharyngeal swab		B.1.1	GR
hCoV-19/India/CCMB_M357/2020	EPI_ISL_495199	2020-06-08	Asia / India / Telangana / Hyderabad	Human		Female	46	unknown	Original	Naso-pharyngeal swab/Oro-pharyngeal swab		B.1.1.32	GR
hCoV-19/India/N5/2020	EPI_ISL_497758	2020	Asia / India	Human		Male	36	Live	Original			B.1.1	GR
hCoV-19/India/N6/2020	EPI_ISL_497760	2020	Asia / India	Human		Male	25	Live	Original			B.1.1	GR
hCoV-19/India/N7/2020	EPI_ISL_497762	2020	Asia / India	Human		M	30	Live	Original			B.6	O
hCoV-19/India/N8/2020	EPI_ISL_497763	2020	Asia / India	Human		Male	40	Live	Original			B.1.113	GH
hCoV-19/India/N9/2020	EPI_ISL_497764	2020	Asia / India	Human		Male	Unknown	Live	Original			B.1.1	GR
hCoV-19/India/N10/2020	EPI_ISL_497765	2020	Asia / India	Human		Female	42	Live	Original			B.1.113	GH
hCoV-19/India/A349/2020	EPI_ISL_497766	2020	Asia / India	Human		Female	52	Live	Original			B.1.113	GH
hCoV-19/India/10270/2020	EPI_ISL_497767	2020	Asia / India	Human		Male	35	Live	Original			B.1	G
hCoV-19/India/IB53/2020	EPI_ISL_508330	2020-06-03	Asia / India / Karnataka / Bengaluru_Urban	Human		Female	55	unknown	Original		Patient infected while traveling	B.1	G
hCoV-19/India/IB54/2020	EPI_ISL_508331	2020-06-20	Asia / India / Karnataka / Bengaluru_Urban	Human		Male	30	unknown	Original		Patient infected while traveling	B.1.1	GR
hCoV-19/India/IB58/2020	EPI_ISL_508332	2020-05-27	Asia / India / Karnataka / Chikkaballapura	Human		Male	27	unknown	Original		Patient infected while traveling	B.1.113	GH
hCoV-19/India/IB6/2020	EPI_ISL_508333	2020-06-18	Asia / India / Karnataka / Bengaluru_Urban	Human		Female	27	unknown	Original		Patient infected while traveling	B.1.1	GR
hCoV-19/India/IB62/2020	EPI_ISL_508334	2020-05-19	Asia / India / Karnataka / Haveri	Human		Male	22	unknown	Original		Patient infected while traveling	B.1.1	GR
hCoV-19/India/IB7/2020	EPI_ISL_508335	2020-06-17	Asia / India / Karnataka / Bengaluru_Urban	Human		Male	23	unknown	Original		Patient infected while traveling	B.1.1	GR
hCoV-19/India/IB8/2020	EPI_ISL_508336	2020-06-20	Asia / India / Karnataka / Bengaluru_Urban	Human		Male	59	unknown	Original		Patient infected while traveling	B.1.1	GR
hCoV-19/India/IB9/2020	EPI_ISL_508337	2020-06-19	Asia / India / Karnataka / Kolar	Human		Female	55	unknown	Original		Patient infected while traveling	B.1.1	GR
hCoV-19/India/IK1/2020	EPI_ISL_508338	2020-03-30	Asia / India / West_Bengal / Kolkata	Human		Male	51	unknown	Original		Patient infected while traveling	B.1	G
hCoV-19/India/IK10/2020	EPI_ISL_508339	2020-04-14	Asia / India / West_Bengal / Kolkata	Human		Female	25	unknown	Original		Patient infected while traveling	B.1.95	G
hCoV-19/India/IK11/2020	EPI_ISL_508340	2020-04-14	Asia / India / West_Bengal / Kolkata	Human		Female	24	unknown	Original		Patient infected while traveling	B.1	G
hCoV-19/India/IK12/2020	EPI_ISL_508341	2020-04-20	Asia / India / West_Bengal / Kolkata	Human		Female	58	unknown	Original		Patient infected while traveling	B.1.95	G
hCoV-19/India/IK13/2020	EPI_ISL_508342	2020-04-20	Asia / India / West_Bengal / Kolkata	Human		Female	62	unknown	Original		Patient infected while traveling	B.1	G
hCoV-19/India/IK14/2020	EPI_ISL_508343	2020-04-21	Asia / India / West_Bengal / Kolkata	Human		Male	64	unknown	Original		Patient infected while traveling	B.1	G
hCoV-19/India/IK15/2020	EPI_ISL_508344	2020-04-21	Asia / India / West_Bengal / Kolkata	Human		Female	58	unknown	Original		Patient infected while traveling	A	S
hCoV-19/India/IK16/2020	EPI_ISL_508345	2020-04-24	Asia / India / West_Bengal / Kolkata	Human		Female	21	unknown	Original		Patient infected while traveling	B.1	G
hCoV-19/India/IK17/2020	EPI_ISL_508346	2020-04-24	Asia / India / West_Bengal / Kolkata	Human		Male	65	unknown	Original		Patient infected while traveling	B.1	G
hCoV-19/India/IK18/2020	EPI_ISL_508347	2020-04-24	Asia / India / West_Bengal / Kolkata	Human		Male	36	unknown	Original		Patient infected while traveling	B.1	G
hCoV-19/India/IK19/2020	EPI_ISL_508348	2020-04-24	Asia / India / West_Bengal / North 24 Parganas	Human		Female	24	unknown	Original		Patient infected while traveling	B.1	G
hCoV-19/India/IK2/2020	EPI_ISL_508349	2020-03-30	Asia / India / West_Bengal / Howrah	Human		Female	48	unknown	Original		Patient infected while traveling	B.1	G
hCoV-19/India/IK20/2020	EPI_ISL_508350	2020-04-25	Asia / India / West_Bengal / Kolkata	Human		Male	26	unknown	Original		Patient infected while traveling	B.1	G
hCoV-19/India/IK21/2020	EPI_ISL_508351	2020-04-25	Asia / India / West_Bengal / Kolkata	Human		Female	24	unknown	Original		Patient infected while traveling	B.1	G
hCoV-19/India/IK22/2020	EPI_ISL_508352	2020-04-25	Asia / India / West_Bengal / Kolkata	Human		Female	38	unknown	Original		Patient infected while traveling	B.6	O
hCoV-19/India/IK23/2020	EPI_ISL_508353	2020-04-25	Asia / India / West_Bengal / Kolkata	Human		Female	48	unknown	Original		Patient infected while traveling	B.1	G
hCoV-19/India/IK24/2020	EPI_ISL_508354	2020-04-25	Asia / India / West_Bengal / Kolkata	Human		Female	30	unknown	Original		Patient infected while traveling	B.1	G
hCoV-19/India/IK25/2020	EPI_ISL_508355	2020-04-25	Asia / India / West_Bengal / Kolkata	Human		Male	52	unknown	Original		Patient infected while traveling	A	S
hCoV-19/India/IK26/2020	EPI_ISL_508356	2020-04-26	Asia / India / West_Bengal / Howrah	Human		Male	69	unknown	Original		Patient infected while traveling	A	S
hCoV-19/India/IK27/2020	EPI_ISL_508357	2020-04-27	Asia / India / West_Bengal / Kolkata	Human		Male	71	unknown	Original		Patient infected while traveling	B.1	G
hCoV-19/India/IK28/2020	EPI_ISL_508358	2020-04-27	Asia / India / West_Bengal / Howrah	Human		Female	23	unknown	Original		Patient infected while traveling	B.1	G
hCoV-19/India/IK29/2020	EPI_ISL_508359	2020-04-28	Asia / India / West_Bengal / Kolkata	Human		Male	80	unknown	Original		Patient infected while traveling	B.1	G
hCoV-19/India/IK30/2020	EPI_ISL_508360	2020-04-28	Asia / India / West_Bengal / Kolkata	Human		Male	80	unknown	Original		Patient infected while traveling	B.1	G
hCoV-19/India/IK31/2020	EPI_ISL_508361	2020-04-28	Asia / India / West_Bengal / Kolkata	Human		Female	60	unknown	Original		Patient infected while traveling	B.1	G
hCoV-19/India/IK32/2020	EPI_ISL_508362	2020-05-01	Asia / India / West_Bengal / Kolkata	Human		Male	74	unknown	Original		Patient infected while traveling	B.1	G
hCoV-19/India/IK33/2020	EPI_ISL_508363	2020-05-01	Asia / India / West_Bengal / Kolkata	Human		Female	51	unknown	Original		Patient infected while traveling	B.1	G
hCoV-19/India/IK35/2020	EPI_ISL_508364	2020-05-01	Asia / India / West_Bengal / North 24 Parganas	Human		Female	21	unknown	Original		Patient infected while traveling	B.1	G
hCoV-19/India/IK36/2020	EPI_ISL_508365	2020-05-02	Asia / India / West_Bengal / Howrah	Human		Male	57	unknown	Original		Patient infected while traveling	B.1	G
hCoV-19/India/IK38/2020	EPI_ISL_508366	2020-05-03	Asia / India / West_Bengal / Kolkata	Human		Male	81	unknown	Original		Patient infected while traveling	B.1	G
hCoV-19/India/IK39/2020	EPI_ISL_508367	2020-05-03	Asia / India / West_Bengal / Kolkata	Human		Male	48	unknown	Original		Patient infected while traveling	B.1	G
hCoV-19/India/IK4/2020	EPI_ISL_508368	2020-03-31	Asia / India / West_Bengal / Hooghly	Human		Male	21	unknown	Original		Patient infected while traveling	B.1	G
hCoV-19/India/IK41/2020	EPI_ISL_508369	2020-05-04	Asia / India / West_Bengal / Kolkata	Human		Female	58	unknown	Original		Patient infected while traveling	B.1	G
hCoV-19/India/IK42/2020	EPI_ISL_508370	2020-05-04	Asia / India / West_Bengal / Kolkata	Human		Female	30	unknown	Original		Patient infected while traveling	B.1	G
hCoV-19/India/IK44/2020	EPI_ISL_508371	2020-05-04	Asia / India / West_Bengal / Kolkata	Human		Female	65	unknown	Original		Patient infected while traveling	B.1	G
hCoV-19/India/IK45/2020	EPI_ISL_508372	2020-05-04	Asia / India / West_Bengal / South 24 Parganas	Human		Male	45	unknown	Original		Patient infected while traveling	B.1	G
hCoV-19/India/IK46/2020	EPI_ISL_508373	2020-05-04	Asia / India / West_Bengal / Kolkata	Human		Female	50	unknown	Original		Patient infected while traveling	B.1	G
hCoV-19/India/IK47/2020	EPI_ISL_508374	2020-05-04	Asia / India / West_Bengal / Kolkata	Human		Male	53	unknown	Original		Patient infected while traveling	B.1	G
hCoV-19/India/IK48/2020	EPI_ISL_508375	2020-05-04	Asia / India / West_Bengal / Kolkata	Human		Male	35	unknown	Original		Patient infected while traveling	B.1	G
hCoV-19/India/IK5/2020	EPI_ISL_508376	2020-03-31	Asia / India / West_Bengal / Hooghly	Human		Male	49	unknown	Original		Patient infected while traveling	B.1	G
hCoV-19/India/IK50/2020	EPI_ISL_508377	2020-05-05	Asia / India / West_Bengal / North 24 Parganas	Human		Female	40	unknown	Original		Patient infected while traveling	B.1	G
hCoV-19/India/IK51/2020	EPI_ISL_508378	2020-05-05	Asia / India / West_Bengal / Kolkata	Human		Male	29	unknown	Original		Patient infected while traveling	B.1	G
hCoV-19/India/IK53/2020	EPI_ISL_508379	2020-05-06	Asia / India / West_Bengal / Kolkata	Human		Female	67	unknown	Original		Patient infected while traveling	B.1	G
hCoV-19/India/IK54/2020	EPI_ISL_508380	2020-05-06	Asia / India / West_Bengal / Kolkata	Human		Male	60	unknown	Original		Patient infected while traveling	A	S
hCoV-19/India/IK55/2020	EPI_ISL_508381	2020-05-06	Asia / India / West_Bengal / Kolkata	Human		Male	59	unknown	Original		Patient infected while traveling	B.1	G
hCoV-19/India/IK56/2020	EPI_ISL_508382	2020-05-07	Asia / India / West_Bengal / Kolkata	Human		Female	70	unknown	Original		Patient infected while traveling	A	S
hCoV-19/India/IK57/2020	EPI_ISL_508383	2020-05-07	Asia / India / West_Bengal / Kolkata	Human		Female	67	unknown	Original		Patient infected while traveling	B.1	G
hCoV-19/India/IK58/2020	EPI_ISL_508384	2020-05-07	Asia / India / West_Bengal / South 24 Parganas	Human		Male	74	unknown	Original		Patient infected while traveling	B.1	G
hCoV-19/India/IK6/2020	EPI_ISL_508385	2020-04-03	Asia / India / West_Bengal / Kolkata	Human		Female	40	unknown	Original		Patient infected while traveling	A	S
hCoV-19/India/IK60/2020	EPI_ISL_508386	2020-05-07	Asia / India / West_Bengal / Kolkata	Human		Male	70	unknown	Original		Patient infected while traveling	A	S
hCoV-19/India/IK63/2020	EPI_ISL_508387	2020-05-09	Asia / India / West_Bengal / Kolkata	Human		Male	52	unknown	Original		Patient infected while traveling	B.1	G
hCoV-19/India/IK64/2020	EPI_ISL_508388	2020-05-12	Asia / India / West_Bengal / Kolkata	Human		Male	70	unknown	Original		Patient infected while traveling	B.1	G
hCoV-19/India/IK65/2020	EPI_ISL_508389	2020-05-12	Asia / India / West_Bengal / Howrah	Human		Male	42	unknown	Original		Patient infected while traveling	B.1	G
hCoV-19/India/IK66/2020	EPI_ISL_508390	2020-05-12	Asia / India / West_Bengal / Kolkata	Human		Female	34	unknown	Original		Patient infected while traveling	A	S
hCoV-19/India/IK67/2020	EPI_ISL_508391	2020-05-12	Asia / India / West_Bengal / Kolkata	Human		Male	63	unknown	Original		Patient infected while traveling	B.1.95	G
hCoV-19/India/IK68/2020	EPI_ISL_508392	2020-05-14	Asia / India / West_Bengal / Kolkata	Human		Male	51	unknown	Original		Patient infected while traveling	B.1	G
hCoV-19/India/IK69/2020	EPI_ISL_508393	2020-05-14	Asia / India / West_Bengal / Kolkata	Human		Male	44	unknown	Original		Patient infected while traveling	B.1	G
hCoV-19/India/IK7/2020	EPI_ISL_508394	2020-04-03	Asia / India / West_Bengal / South 24 Parganas	Human		Male	34	unknown	Original		Patient infected while traveling	A	S
hCoV-19/India/IK71/2020	EPI_ISL_508395	2020-05-14	Asia / India / West_Bengal / Kolkata	Human		Female	19	unknown	Original		Patient infected while traveling	B.1	G
hCoV-19/India/IK72/2020	EPI_ISL_508396	2020-05-14	Asia / India / West_Bengal / Kolkata	Human		Male	56	unknown	Original		Patient infected while traveling	B.1	G
hCoV-19/India/IK73/2020	EPI_ISL_508397	2020-05-14	Asia / India / West_Bengal / Kolkata	Human		Male	25	unknown	Original		Patient infected while traveling	B.1.95	G
hCoV-19/India/IK75/2020	EPI_ISL_508398	2020-05-19	Asia / India / West_Bengal / East Medinipur	Human		Male	42	unknown	Original		Patient infected while traveling	B.1	G
hCoV-19/India/IK77/2020	EPI_ISL_508399	2020-05-19	Asia / India / West_Bengal / Kolkata	Human		Male	45	unknown	Original		Patient infected while traveling	B.1	G
hCoV-19/India/MW26/2020	EPI_ISL_508430	2020-05-21	Asia / India / Maharashtra / Wardha	Human		Male	25	unknown	Original		Patient infected while traveling	B.1.1.32	GR
hCoV-19/India/MW28/2020	EPI_ISL_508431	2020-05-23	Asia / India / Maharashtra / Wardha	Human		Female	37	unknown	Original		Patient infected while traveling	B.1.1.32	GR
hCoV-19/India/MW29/2020	EPI_ISL_508432	2020-05-23	Asia / India / Maharashtra / Wardha	Human		Male	35	unknown	Original		Patient infected while traveling	B.1.1.32	GR
hCoV-19/India/MW3/2020	EPI_ISL_508433	2020-04-27	Asia / India / Maharashtra / Amravati	Human		Male	36	unknown	Original		Patient infected while traveling	B.6	O
hCoV-19/India/MW30/2020	EPI_ISL_508434	2020-05-26	Asia / India / Odisha / Ganjam	Human		Male	25	unknown	Original		Patient infected while traveling	A	S
hCoV-19/India/MW32/2020	EPI_ISL_508435	2020-05-25	Asia / India / Maharashtra / Akola	Human		Female	24	unknown	Original		Patient infected while traveling	B.1.1.32	GR
hCoV-19/India/MW33/2020	EPI_ISL_508436	2020-05-29	Asia / India / Maharashtra / Akola	Human		Male	1	unknown	Original		Patient infected while traveling	B.1.1.32	GR
hCoV-19/India/MW34/2020	EPI_ISL_508437	2020-06-04	Asia / India / Maharashtra / Wardha	Human		Male	52	unknown	Original		Patient infected while traveling	B.1.113	GH
hCoV-19/India/MW38/2020	EPI_ISL_508438	2020-06-08	Asia / India / Maharashtra / Wardha	Human		Male	59	unknown	Original		Patient infected while traveling	B.1.80	G
hCoV-19/India/MW5/2020	EPI_ISL_508439	2020-04-27	Asia / India / Maharashtra / Amravati	Human		Male	55	unknown	Original		Patient infected while traveling	B.6	O
hCoV-19/India/S47/2020	EPI_ISL_508450	2020-05-03	Asia / India / West_Bengal / Kolkata	Human		Female	32	unknown	Original		Patient infected while traveling	B.1	G
hCoV-19/India/S54/2020	EPI_ISL_508451	2020-05-01	Asia / India / West_Bengal / Kolkata	Human		Female	73	unknown	Original		Patient infected while traveling	B.1	G
hCoV-19/India/S57/2020	EPI_ISL_508452	2020-05-03	Asia / India / West_Bengal / Hooghly	Human		Female	37	unknown	Original		Patient infected while traveling	B.1	G
hCoV-19/India/S63/2020	EPI_ISL_508453	2020-05-24	Asia / India / West_Bengal / Nadia	Human		Male	27	unknown	Original		Patient infected while traveling	B.1.5	G
hCoV-19/India/S64/2020	EPI_ISL_508454	2020-05-24	Asia / India / West_Bengal / North 24 Parganas	Human		Male	30	unknown	Original		Patient infected while traveling	B.1.113	GH
hCoV-19/India/S66/2020	EPI_ISL_508456	2020-05-24	Asia / India / West_Bengal / North 24 Parganas	Human		Male	23	unknown	Original		Patient infected while traveling	B.1.80	G
hCoV-19/India/S67/2020	EPI_ISL_508457	2020-05-28	Asia / India / West_Bengal / North 24 Parganas	Human		Female	60	unknown	Original		Patient infected while traveling	B.1	G
hCoV-19/India/S70/2020	EPI_ISL_508460	2020-05-25	Asia / India / West_Bengal / North 24 Parganas	Human		Male	22	unknown	Original		Patient infected while traveling	B.1.1.32	GR
hCoV-19/India/S73/2020	EPI_ISL_508463	2020-05-26	Asia / India / West_Bengal / Birbhum	Human		Male	22	unknown	Original		Patient infected while traveling	B.1.1.32	GR
hCoV-19/India/S74/2020	EPI_ISL_508464	2020-05-20	Asia / India / West_Bengal / Nadia	Human		Male	49	unknown	Original		Patient infected while traveling	B.1.1.32	GR
hCoV-19/India/S75/2020	EPI_ISL_508465	2020-05-20	Asia / India / West_Bengal / Nadia	Human		Male	38	unknown	Original		Patient infected while traveling	B.1.1.32	GR
hCoV-19/India/S78/2020	EPI_ISL_508468	2020-05-26	Asia / India / West_Bengal / Birbhum	Human		Male	22	unknown	Original		Patient infected while traveling	B.1.80	G
hCoV-19/India/S79/2020	EPI_ISL_508469	2020-05-20	Asia / India / West_Bengal / Nadia	Human		Male	43	unknown	Original		Patient infected while traveling	B.1.1.32	GR
hCoV-19/India/S81/2020	EPI_ISL_508471	2020-05-26	Asia / India / West_Bengal / Nadia	Human		Male	19	unknown	Original		Patient infected while traveling	B.1.1.32	GR
hCoV-19/India/S86/2020	EPI_ISL_508475	2020-05-26	Asia / India / West_Bengal / North 24 Parganas	Human		Male	24	unknown	Original		Patient infected while traveling	B.1.80	G
hCoV-19/India/S92/2020	EPI_ISL_508481	2020-05-25	Asia / India / West_Bengal / North 24 Parganas	Human		Male	17	unknown	Original		Patient infected while traveling	B.1.1.32	GR
hCoV-19/India/S93/2020	EPI_ISL_508482	2020-06-02	Asia / India / West_Bengal / Hoogly	Human		Male	19	unknown	Original		Patient infected while traveling	B.1.80	G
hCoV-19/India/S94/2020	EPI_ISL_508483	2020-06-03	Asia / India / West_Bengal / South 24 Parganas	Human		Male	42	unknown	Original		Patient infected while traveling	B.1	G
hCoV-19/India/S98/2020	EPI_ISL_508487	2020-06-10	Asia / India / West_Bengal / North 24 Parganas	Human		Male	28	unknown	Original		Patient infected while traveling	B.1	G
hCoV-19/India/TF1/2020	EPI_ISL_508489	2020-06-12	Asia / India / Haryana / Faridabad	Human		Female	49	unknown	Original		Patient infected while traveling	B.1.113	GH
hCoV-19/India/TF10/2020	EPI_ISL_508490	2020-06-17	Asia / India / Haryana / Faridabad	Human		Female	53	unknown	Original		Patient infected while traveling	B.1.1	GR
hCoV-19/India/TF12/2020	EPI_ISL_508491	2020-06-17	Asia / India / Haryana / Faridabad	Human		Male	29	unknown	Original		Patient infected while traveling	B.1.113	GH
hCoV-19/India/TF13/2020	EPI_ISL_508492	2020-06-17	Asia / India / Haryana / Faridabad	Human		Male	46	unknown	Original		Patient infected while traveling	B.1.113	GH
hCoV-19/India/TF14/2020	EPI_ISL_508493	2020-06-17	Asia / India / Haryana / Faridabad	Human		Male	36	unknown	Original		Patient infected while traveling	B.1.113	GH
hCoV-19/India/TF15/2020	EPI_ISL_508494	2020-06-17	Asia / India / Haryana / Faridabad	Human		Male	49	unknown	Original		Patient infected while traveling	B.1.113	GH
hCoV-19/India/TF17/2020	EPI_ISL_508495	2020-06-17	Asia / India / Delhi / Tuklakabad	Human		Male	21	unknown	Original		Patient infected while traveling	B.1.113	GH
hCoV-19/India/TF2/2020	EPI_ISL_508496	2020-06-14	Asia / India / Haryana / Palwal	Human		Male	45	unknown	Original		Patient infected while traveling	B.1.113	GH
hCoV-19/India/TF20/2020	EPI_ISL_508497	2020-06-17	Asia / India / Haryana / Faridabad	Human		Male	15	unknown	Original		Patient infected while traveling	B.1.113	GH
hCoV-19/India/TF24/2020	EPI_ISL_508498	2020-06-19	Asia / India / Haryana / Palwal	Human		Male	24	unknown	Original		Patient infected while traveling	B.6	O
hCoV-19/India/TF25/2020	EPI_ISL_508499	2020-06-19	Asia / India / Haryana / Faridabad	Human		Male	41	unknown	Original		Patient infected while traveling	B.1.113	GH
hCoV-19/India/TF26/2020	EPI_ISL_508500	2020-06-19	Asia / India / Haryana / Palwal	Human		Male	37	unknown	Original		Patient infected while traveling	B.1.113	GH
hCoV-19/India/TF27/2020	EPI_ISL_508501	2020-06-22	Asia / India / Haryana / Faridabad	Human		Male	50	unknown	Original		Patient infected while traveling	B.1.113	GH
hCoV-19/India/TF3/2020	EPI_ISL_508502	2020-06-14	Asia / India / Haryana / Palwal	Human		Male	40	unknown	Original		Patient infected while traveling	B.1.1.32	GR
hCoV-19/India/TF30/2020	EPI_ISL_508503	2020-06-22	Asia / India / Haryana / Gurugram	Human		Male	27	unknown	Original		Patient infected while traveling	B.1.113	GH
hCoV-19/India/TF38/2020	EPI_ISL_508504	2020-05-06	Asia / India / Haryana / Gurugram	Human		Female	35	unknown	Original		Patient infected while traveling	B.1.1	GR
hCoV-19/India/TF4/2020	EPI_ISL_508505	2020-06-14	Asia / India / Haryana / Palwal	Human		Female	29	unknown	Original		Patient infected while traveling	B.1.113	GH
hCoV-19/India/TF41/2020	EPI_ISL_508506	2020-05-12	Asia / India / Haryana / Gurugram	Human		Female	27	unknown	Original		Patient infected while traveling	B.1.113	GH
hCoV-19/India/TF6/2020	EPI_ISL_508507	2020-06-14	Asia / India / Haryana / Palwal	Human		Male	35	unknown	Original		Patient infected while traveling	B.1.113	GH
hCoV-19/India/TF7/2020	EPI_ISL_508508	2020-06-17	Asia / India / Haryana / Faridabad	Human		Male	45	unknown	Original		Patient infected while traveling	B.1.113	GH
hCoV-19/India/TF9/2020	EPI_ISL_508509	2020-06-17	Asia / India / Haryana / Faridabad	Human		Female	50	unknown	Original		Patient infected while traveling	B.1.113	GH
hCoV-19/India/763/2020	EPI_ISL_420543	2020-03-03	Asia / India	Human	Italian tourist	Female	73	unknown	Original (Clinical sample)	Nasal swab		B.1	G
hCoV-19/India/2020763/2020	EPI_ISL_420544	2020	Asia / India	Human		unknown	unknown		Vero CCL81 isolate P1		PID-3	B.1	G
hCoV-19/India/770/2020	EPI_ISL_420545	2020-03-03	Asia / India	Human	Italian tourist	Female	77		Original (Clinical sample)	Nasal swab		B.1	G
hCoV-19/India/2020770/2020	EPI_ISL_420546	2020	Asia / India	Human		unknown	unknown		Vero CCL81 isolate P1		PID-3	B.1	G
hCoV-19/India/772/2020	EPI_ISL_420547	2020-03-03	Asia / India	Human	Italian tourist	Female	70	unknown	Original (Clinical sample)	Nasal swab		B.1	G
hCoV-19/India/2020772/2020	EPI_ISL_420548	2020	Asia / India	Human		unknown	unknown		Vero CCL81 isolate P1		PID-3	B.1	G
hCoV-19/India/773/2020	EPI_ISL_420549	2020-03-03	Asia / India	Human	Italian tourist	Female	65		Original (Clinical sample)	Nasal swab		B.1	G
hCoV-19/India/2020773/2020	EPI_ISL_420550	2020	Asia / India	Human		unknown	unknown		Vero CCL81 isolate P1		PID-3	B.1	G
hCoV-19/India/777/2020	EPI_ISL_420551	2020-03-03	Asia / India	Human	Indian contact of Italian tourist	Male	59		Original (Clinical sample)	Nasal swab		B.1	G
hCoV-19/India/2020777/2020	EPI_ISL_420552	2020	Asia / India	Human		unknown	unknown		Vero CCL81 isolate P1		PID-3	B.1	G
hCoV-19/India/781/2020	EPI_ISL_420553	2020-03-03	Asia / India	Human	Italian tourist	Male	66		Original (Clinical sample)	Nasal swab		B.1	G
hCoV-19/India/2020781/2020	EPI_ISL_420554	2020	Asia / India	Human		unknown	unknown		Vero CCL81 isolate P1		PID-3	B.1	G
hCoV-19/India/c32/2020	EPI_ISL_420555	2020-03-03	Asia / India	Human	Indian contact of Indian Patient having travel history to Italy	Female	37		Original (Clinical sample)	Nasal swab		B.1.1	GR
hCoV-19/India/2020c32/2020	EPI_ISL_420556	2020	Asia / India	Human		unknown	unknown		Vero CCL81 isolate P1		PID-3	B.1.1	GR
hCoV-19/India/nimh-0113/2020	EPI_ISL_428479	2020-04-06	Asia / India / Karnataka	Human		Male	68	NA	Original	Nasopharyngeal swab		B.1.1	GR
hCoV-19/India/nimh-0116/2020	EPI_ISL_428480	2020-04-06	Asia / India / Karnataka	Human		Female	28	NA	Original	Nasopharyngeal swab		B.1	G
hCoV-19/India/nimh-0130/2020	EPI_ISL_428481	2020-04-06	Asia / India / Karnataka	Human		Male	55	NA	Original	Nasopharyngeal swab		B.1.1	GR
hCoV-19/India/nimh-0182/2020	EPI_ISL_428482	2020-04-08	Asia / India / Karnataka	Human		Male	26	NA	Original	Nasopharyngeal swab		B.1.1	GR
hCoV-19/India/nimh-0318/2020	EPI_ISL_428483	2020-04-10	Asia / India / Karnataka	Human		Male	19	NA	Original	Nasopharyngeal swab		B.6	O
hCoV-19/India/nimh-0351/2020	EPI_ISL_428484	2020-04-10	Asia / India / Karnataka	Human		Male	55	NA	Original	Nasopharyngeal swab		B.6	O
hCoV-19/India/nimh-0834/2020	EPI_ISL_428485	2020-04-12	Asia / India / Karnataka	Human		Male	32	Asymptomatic	Original			B.1	O
hCoV-19/India/nimh-0996/2020	EPI_ISL_428486	2020-04-14	Asia / India / Karnataka	Human		Male	43	NA	Original	Nasopharyngeal swab		B.6	L
hCoV-19/India/nimh-1071/2020	EPI_ISL_428487	2020-04-14	Asia / India / Karnataka	Human		Male	25	NA	Original	Nasopharyngeal swab		B.6	L
hCoV-19/India/S3/2020	EPI_ISL_430464	2020-03-21	Asia / India / West Bengal / Kolkata	Human		Male	20	unknown	Original		Patient infected while traveling	B.1.1	GR
hCoV-19/India/S5/2020	EPI_ISL_430465	2020-03-28	Asia / India / West Bengal / Darjeeling	Human		Female	44	unknown	Original		Patient infected while traveling	B.1.1	GR
hCoV-19/India/S6/2020	EPI_ISL_430466	2020-03-26	Asia / India / West Bengal / Tehatta	Human		Male	11	unknown	Original		Patient infected while traveling	B.1.11	G
hCoV-19/India/S11/2020	EPI_ISL_430467	2020-04-03	Asia / India / West Bengal / East Medinipur	Human		Male	25	unknown	Original		Patient infected while traveling	B.1	G
hCoV-19/India/S2/2020	EPI_ISL_430468	2020-03-21	Asia / India / West_Bengal / Kolkata	Human	unknown	Male	48	unknown	Original	unknown	unknown	B.1.1	GR
hCoV-19/India/NCDC-02321/2020	EPI_ISL_435100	2020-03-29	Asia / India / Uttar Pradesh	Human		Male	59	unknown	Original			B.6	O
hCoV-19/India/NCDC-01441/2020	EPI_ISL_435101	2020-03-15	Asia / India / Ladakh	Human		Female	30	unknown	Original			B.4	O
hCoV-19/India/NCDC-01444/2020	EPI_ISL_435102	2020-03-15	Asia / India / Ladakh	Human		Male	0.5	unknown	Original			B.4	O
hCoV-19/India/NCDC-01604/2020	EPI_ISL_435103	2020-03-17	Asia / India / Ladakh	Human		Female	28	unknown	Original			B.4	O
hCoV-19/India/NCDC-01614/2020	EPI_ISL_435104	2020-03-17	Asia / India / Ladakh	Human		Female	25	unknown	Original			B.4	O
hCoV-19/India/NCDC-01616/2020	EPI_ISL_435105	2020-03-17	Asia / India / Ladakh	Human		Male	40	unknown	Original			B.4	O
hCoV-19/India/NCDC-01760/2020	EPI_ISL_435106	2020-03-18	Asia / India / Ladakh	Human		Female	35	unknown	Original			B.4	O
hCoV-19/India/NCDC-02370/2020	EPI_ISL_435107	2020-03-29	Asia / India / Kargil	Human		Female	38	unknown	Original			B.4	O
hCoV-19/India/NCDC-01457/2020	EPI_ISL_435108	2020-03-15	Asia / India / Delhi	Human		Female	22	unknown	Original			B.2.1	V
hCoV-19/India/NCDC-01638/2020	EPI_ISL_435109	2020-03-17	Asia / India / Delhi	Human		Female	18	unknown	Original			B.2.1	V
hCoV-19/India/NCDC-01501/2020	EPI_ISL_435110	2020-03-16	Asia / India / Delhi	Human		Male	32	unknown	Original			A.1	S
hCoV-19/India/NCDC-02415/2020	EPI_ISL_435111	2020-03-30	Asia / India / Delhi	Human		Female	76	unknown	Original			A.2	S
hCoV-19/India/NCDC-02251/2020	EPI_ISL_435112	2020-03-28	Asia / India / Bihar	Human		Male	42	unknown	Original			B.6	O
hCoV-19/India/NCDC-2443/2020	EPI_ISL_436413	2020-03-30	Asia / India / Uttar Pradesh	Human		Female	29	unknown	Original			B.1.1	GR
hCoV-19/India/NCDC-2502/2020	EPI_ISL_436414	2020-03-31	Asia / India / West Bengal	Human		Male	67	unknown	Original			B.6	O
hCoV-19/India/NCDC-2507/2020	EPI_ISL_436415	2020-03-31	Asia / India / Delhi	Human		Male	17	unknown	Original			B.6	O
hCoV-19/India/NCDC-2514/2020	EPI_ISL_436416	2020-03-31	Asia / India / Tamil Nadu	Human		Male	60	unknown	Original			B.6	O
hCoV-19/India/NCDC-2515/2020	EPI_ISL_436417	2020-03-31	Asia / India / Bihar	Human		Male	65	unknown	Original			B.6	O
hCoV-19/India/NCDC-2517/2020	EPI_ISL_436418	2020-03-31	Asia / India / Tamil Nadu	Human		Male	65	unknown	Original			B.6	O
hCoV-19/India/NCDC-2519/2020	EPI_ISL_436419	2020-03-31	Asia / India / Bihar	Human		Male	55	unknown	Original			B.6	O
hCoV-19/India/NCDC-2522/2020	EPI_ISL_436420	2020-03-31	Asia / India / Rajasthan	Human		Male	30	unknown	Original			B.6	O
hCoV-19/India/NCDC-2525/2020	EPI_ISL_436421	2020-03-31	Asia / India / Assam	Human		Male	64	unknown	Original			B.6	O
hCoV-19/India/NCDC-2535/2020	EPI_ISL_436422	2020-03-31	Asia / India / Assam	Human		Male	65	unknown	Original			B.6	O
hCoV-19/India/NCDC-3162/2020	EPI_ISL_436423	2020-04-05	Asia / India / Delhi	Human	Traveler from Indonesia	Male	43	unknown	Original			B.6	O
hCoV-19/India/NCDC-3163/2020	EPI_ISL_436424	2020-04-05	Asia / India / Delhi	Human	Traveler from Indonesia	Male	45	unknown	Original			B.6	O
hCoV-19/India/NCDC-3170/2020	EPI_ISL_436425	2020-04-05	Asia / India / Delhi	Human		Male	45	unknown	Original			B.6	O
hCoV-19/India/NCDC-3175/2020	EPI_ISL_436426	2020-04-05	Asia / India / Delhi	Human		Male	49	unknown	Original			B.6	O
hCoV-19/India/NCDC-3176/2020	EPI_ISL_436427	2020-04-05	Asia / India / Delhi	Human	Traveler from Kyrgyz Republic	Female	33	unknown	Original			B.6	O
hCoV-19/India/NCDC-3181/2020	EPI_ISL_436428	2020-04-05	Asia / India / Delhi	Human	Traveler from Indonesia	Female	42	unknown	Original			B.6	O
hCoV-19/India/NCDC-3190/2020	EPI_ISL_436429	2020-04-05	Asia / India / Delhi	Human	Traveler from Indonesia	Male	23	unknown	Original			B.6	O
hCoV-19/India/NCDC-3195/2020	EPI_ISL_436430	2020-04-05	Asia / India / Delhi	Human	Traveler from Indonesia	Male	31	unknown	Original			B.6	O
hCoV-19/India/NCDC-3230/2020	EPI_ISL_436431	2020-04-05	Asia / India / Delhi	Human		Male	62	unknown	Original			B.6	O
hCoV-19/India/NCDC-3264/2020	EPI_ISL_436432	2020-04-05	Asia / India / Delhi	Human		Male	25	unknown	Original			B.6	O
hCoV-19/India/NCDC-3271/2020	EPI_ISL_436433	2020-04-05	Asia / India / Delhi	Human		Male	53	unknown	Original			B.6	O
hCoV-19/India/NCDC-3279/2020	EPI_ISL_436434	2020-04-05	Asia / India / Delhi	Human		Female	28	unknown	Original			A.3	O
hCoV-19/India/NCDC-3394/2020	EPI_ISL_436435	2020-04-09	Asia / India / Delhi	Human	Traveler from Indonesia	Male	43	unknown	Original			B.6	O
hCoV-19/India/NCDC-3400/2020	EPI_ISL_436436	2020-04-06	Asia / India / Delhi	Human	Traveler from Indonesia	Male	24	unknown	Original			B.6	O
hCoV-19/India/NCDC-3831/2020	EPI_ISL_436437	2020-04-08	Asia / India / Delhi	Human	Traveler from Thailand	Male	56	unknown	Original			B.6	O
hCoV-19/India/NCDC-3835/2020	EPI_ISL_436438	2020-04-07	Asia / India / Maharashtra	Human		Male	Unknown	unknown	Original			B.6	O
hCoV-19/India/NCDC-3934/2020	EPI_ISL_436439	2020-04-09	Asia / India / Bihar	Human		Male	13	unknown	Original			B.6	O
hCoV-19/India/NCDC-3936/2020	EPI_ISL_436440	2020-04-09	Asia / India / Andhra Pradesh	Human		Male	32	unknown	Original			B.6	O
hCoV-19/India/NCDC-3941/2020	EPI_ISL_436441	2020-04-09	Asia / India / Bihar	Human		Male	45	unknown	Original			B.6	O
hCoV-19/India/NCDC-3950/2020	EPI_ISL_436442	2020-04-09	Asia / India / Maharashtra	Human		Male	31	unknown	Original			B.6	O
hCoV-19/India/NCDC-3961/2020	EPI_ISL_436443	2020-04-09	Asia / India / Madhya Pradesh	Human		Male	33	unknown	Original			B.6	O
hCoV-19/India/NCDC-3965/2020	EPI_ISL_436444	2020-04-09	Asia / India / Maharashtra	Human		Male	35	unknown	Original			B.6	O
hCoV-19/India/NCDC-3982/2020	EPI_ISL_436445	2020-04-09	Asia / India / Delhi	Human	Traveler from Thailand	Male	50	unknown	Original			B.6	O
hCoV-19/India/NCDC-3985/2020	EPI_ISL_436446	2020-04-09	Asia / India / Maharashtra	Human		Male	25	unknown	Original			B.6	O
hCoV-19/India/NCDC-4055/2020	EPI_ISL_436447	2020-04-10	Asia / India / Karnataka	Human		Male	18	unknown	Original			B.6	O
hCoV-19/India/NCDC-4138/2020	EPI_ISL_436448	2020-04-12	Asia / India / Delhi	Human		Male	53	unknown	Original			B.6	O
hCoV-19/India/NCDC-4155/2020	EPI_ISL_436449	2020-04-12	Asia / India / Bihar	Human		Male	23	unknown	Original			B.6	O
hCoV-19/India/NCDC-4189/2020	EPI_ISL_436450	2020-04-13	Asia / India / Delhi	Human		Female	31	unknown	Original			B.6	O
hCoV-19/India/NCDC-4205/2020	EPI_ISL_436451	2020-04-13	Asia / India / Delhi	Human		Female	29	unknown	Original			B.6	O
hCoV-19/India/NCDC-4208/2020	EPI_ISL_436452	2020-04-14	Asia / India / Delhi	Human		Female	29	unknown	Original			B.6	O
hCoV-19/India/NCDC-4444/2020	EPI_ISL_436453	2020-04-16	Asia / India / Madhya Pradesh	Human		Male	63	unknown	Original			B.1	G
hCoV-19/India/NCDC-4475/2020	EPI_ISL_436454	2020-04-13	Asia / India / Delhi	Human		Female	29	unknown	Original			B.1.87	G
hCoV-19/India/NCDC-4476/2020	EPI_ISL_436455	2020-04-13	Asia / India / Delhi	Human		Female	29	unknown	Original			B.1.87	G
hCoV-19/India/NCDC-4846/2020	EPI_ISL_436456	2020-04-20	Asia / India / Madhya Pradesh	Human		Female	8	unknown	Original			B.1	G
hCoV-19/India/NCDC-4859/2020	EPI_ISL_436457	2020-04-20	Asia / India / Madhya Pradesh	Human		Female	55	unknown	Original			B.1.87	G
hCoV-19/India/NCDC-4867/2020	EPI_ISL_436458	2020-04-16	Asia / India / Madhya Pradesh	Human		Female	11	unknown	Original			B.1	O
hCoV-19/India/NCDC-4874/2020	EPI_ISL_436459	2020-04-20	Asia / India / Madhya Pradesh	Human		Female	50	unknown	Original			B.1.36	GH
hCoV-19/India/NCDC-4876/2020	EPI_ISL_436460	2020-04-20	Asia / India / Madhya Pradesh	Human		Female	11	unknown	Original			B.1.87	G
hCoV-19/India/NCDC-4877/2020	EPI_ISL_436461	2020-04-20	Asia / India / Madhya Pradesh	Human		Female	17	unknown	Original			B.1.87	G
hCoV-19/India/NCDC-4878/2020	EPI_ISL_436462	2020-04-16	Asia / India / Madhya Pradesh	Human		Female	14	unknown	Original			B.1.87	G
hCoV-19/India/NCDC-4879/2020	EPI_ISL_436463	2020-04-16	Asia / India / Madhya Pradesh	Human		Male	48	unknown	Original			B.1	O
hCoV-19/India/GMC-KP1125/2020	EPI_ISL_437626	2020-03-24	Asia / India / Telangana / Hyderabad	Human		Male	70	Hospitalized/Released	Original (Clinical Sample)	Oro-pharyngeal Swab		B.1	GH
hCoV-19/India/CCMB_J021/2020	EPI_ISL_447556	2020-03-30	Asia / India / Telangana	Human	-	Male	59	unknown	Original	Naso-pharyngeal swab/Oro-pharyngeal swab	-	B.6	O
hCoV-19/India/CCMB_J009/2020	EPI_ISL_447557	2020-03-30	Asia / India / Telangana	Human	-	Male	52	unknown	Original	Naso-pharyngeal swab/Oro-pharyngeal swab	-	B.6	O
hCoV-19/India/CCMB_J014/2020	EPI_ISL_447558	2020-03-30	Asia / India / Telangana	Human	-	Male	58	unknown	Original	Naso-pharyngeal swab/Oro-pharyngeal swab	-	B.6	L
hCoV-19/India/CCMB_J048/2020	EPI_ISL_447559	2020-03-31	Asia / India / Telangana	Human	-	Male	24	unknown	Original	Naso-pharyngeal swab/Oro-pharyngeal swab	-	B.6	O
hCoV-19/India/CCMB_J043/2020	EPI_ISL_447560	2020-03-31	Asia / India / Telangana	Human	-	Male	30	unknown	Original	Naso-pharyngeal swab/Oro-pharyngeal swab	-	B.6	O
hCoV-19/India/CCMB_J067/2020	EPI_ISL_447561	2020-03-31	Asia / India / Telangana	Human	-	Male	34	unknown	Original	Naso-pharyngeal swab/Oro-pharyngeal swab	-	B.6	O
hCoV-19/India/CCMB_J068/2020	EPI_ISL_447562	2020-03-31	Asia / India / Telangana	Human	-	Male	21	unknown	Original	Naso-pharyngeal swab/Oro-pharyngeal swab	-	B.6	O
hCoV-19/India/CCMB_J057/2020	EPI_ISL_447563	2020-03-31	Asia / India / Telangana	Human	-	Male	44	unknown	Original	Naso-pharyngeal swab/Oro-pharyngeal swab	-	B.6	O
hCoV-19/India/CCMB_J212/2020	EPI_ISL_447564	2020-04-01	Asia / India / Telangana	Human	-	Female	34	unknown	Original	Naso-pharyngeal swab/Oro-pharyngeal swab	-	B.6	O
hCoV-19/India/CCMB_J278/2020	EPI_ISL_447565	2020-04-01	Asia / India / Telangana	Human		Male	33	unknown	Original	Naso-pharyngeal swab/Oro-pharyngeal swab		B.6	L
hCoV-19/India/CCMB_J131/2020	EPI_ISL_447566	2020-04-01	Asia / India / Telangana	Human	-	Male	27	unknown	Original	Naso-pharyngeal swab/Oro-pharyngeal swab	-	B.6	O
hCoV-19/India/CCMB_J304/2020	EPI_ISL_447567	2020-04-01	Asia / India / Telangana	Human	-	Male	72	unknown	Original	Naso-pharyngeal swab/Oro-pharyngeal swab	-	B.6	O
hCoV-19/India/CCMB_J166/2020	EPI_ISL_447568	2020-04-01	Asia / India / Telangana	Human	-	Female	52	unknown	Original	Naso-pharyngeal swab/Oro-pharyngeal swab	-	B.6	O
hCoV-19/India/CCMB_J206/2020	EPI_ISL_447569	2020-04-01	Asia / India / Telangana	Human	-	Male	45	unknown	Original	Naso-pharyngeal swab/Oro-pharyngeal swab	-	B.6	O
hCoV-19/India/CCMB_J207/2020	EPI_ISL_447570	2020-04-01	Asia / India / Telangana	Human	-	Male	41	unknown	Original	Naso-pharyngeal swab/Oro-pharyngeal swab	-	B.6	O
hCoV-19/India/CCMB_J224/2020	EPI_ISL_447571	2020-04-01	Asia / India / Telangana	Human	-	Male	29	unknown	Original	Naso-pharyngeal swab/Oro-pharyngeal swab	-	B.6	O
hCoV-19/India/CCMB_J230/2020	EPI_ISL_447572	2020-04-01	Asia / India / Telangana	Human	-	Male	59	unknown	Original	Naso-pharyngeal swab/Oro-pharyngeal swab	-	B.6	O
hCoV-19/India/CCMB_J118/2020	EPI_ISL_447573	2020-04-01	Asia / India / Telangana	Human		Male	32	unknown	Original	Naso-pharyngeal swab/Oro-pharyngeal swab		B.6	O
hCoV-19/India/CCMB_J208/2020	EPI_ISL_447574	2020-04-01	Asia / India / Telangana	Human		Male	28	unknown	Original	Naso-pharyngeal swab/Oro-pharyngeal swab		B.6	O
hCoV-19/India/CCMB_J458/2020	EPI_ISL_447575	2020-04-02	Asia / India / Telangana	Human		Male	26	unknown	Original	Naso-pharyngeal swab/Oro-pharyngeal swab		B.6	O
hCoV-19/India/CCMB_J232/2020	EPI_ISL_447576	2020-04-02	Asia / India / Telangana	Human		Male	60	unknown	Original	Naso-pharyngeal swab/Oro-pharyngeal swab		B.6	O
hCoV-19/India/CCMB_J321/2020	EPI_ISL_447577	2020-04-02	Asia / India / Telangana	Human	-	Female	20	Discharged after recovery	Original	Naso-pharyngeal swab/Oro-pharyngeal swab	-	B.6	O
hCoV-19/India/CCMB_J327/2020	EPI_ISL_447578	2020-04-02	Asia / India / Telangana	Human	-	Female	48	unknown	Original	Naso-pharyngeal swab/Oro-pharyngeal swab	-	B.6	O
hCoV-19/India/CCMB_K128/2020	EPI_ISL_447579	2020-04-10	Asia / India / Telangana	Human		Female	10	unknown	Original	Naso-pharyngeal swab/Oro-pharyngeal swab		B.6	O
hCoV-19/India/CCMB_K496/2020	EPI_ISL_447580	2020-04-13	Asia / India / Telangana	Human		Male	55	unknown	Original	Naso-pharyngeal swab/Oro-pharyngeal swab		B.6	O
hCoV-19/India/CCMB_K600B/2020	EPI_ISL_447581	2020-04-14	Asia / India / Telangana	Human	-	Male	15	unknown	Original	Naso-pharyngeal swab/Oro-pharyngeal swab	-	B.6	O
hCoV-19/India/CCMB_K601/2020	EPI_ISL_447582	2020-04-14	Asia / India / Telangana	Human	-	Female	13	unknown	Original	Naso-pharyngeal swab/Oro-pharyngeal swab	-	B.6	O
hCoV-19/India/CCMB_L007/2020	EPI_ISL_447583	2020-04-16	Asia / India / Telangana	Human	-	Male	24	unknown	Original	Naso-pharyngeal swab/Oro-pharyngeal swab	-	B.6	O
hCoV-19/India/CCMB_C1-12/2020	EPI_ISL_447584	2020-04-16	Asia / India / Tamil Nadu	Human	-	Male	30	unknown	Original	Naso-pharyngeal swab/Oro-pharyngeal swab	-	B.6	O
hCoV-19/India/CCMB_C2-13/2020	EPI_ISL_447585	2020-04-16	Asia / India / Tamil Nadu	Human	-	Female	54	unknown	Original	Naso-pharyngeal swab/Oro-pharyngeal swab	-	B.6	O
hCoV-19/India/CCMB_C3-14/2020	EPI_ISL_447586	2020-04-16	Asia / India / Tamil Nadu	Human	-	Female	38	unknown	Original	Naso-pharyngeal swab/Oro-pharyngeal swab	-	B.6	O
hCoV-19/India/CCMB_C4-15/2020	EPI_ISL_447587	2020-04-20	Asia / India / Tamil Nadu	Human		Male	24	unknown	Original	Naso-pharyngeal swab/Oro-pharyngeal swab		B.1.1	GR
hCoV-19/India/CCMB_J045/2020	EPI_ISL_447847	2020-03-31	Asia / India / Telangana	Human	-	Male	36	Unknown	Original	Naso-pharyngeal swab/Oro-pharyngeal swab	-	B.6	O
hCoV-19/India/CCMB_J165/2020	EPI_ISL_447848	2020-04-01	Asia / India / Telangana	Human	-	Male	35	Unknown	Original	Naso-pharyngeal swab/Oro-pharyngeal swab	-	B.6	O
hCoV-19/India/CCMB_J107/2020	EPI_ISL_447849	2020-04-01	Asia / India / Telangana	Human	-	Male	27	Unknown	Original	Naso-pharyngeal swab/Oro-pharyngeal swab	-	B.6	O
hCoV-19/India/CCMB_J132/2020	EPI_ISL_447850	2020-04-01	Asia / India / Telangana	Human	-	Female	29	Unknown	Original	Naso-pharyngeal swab/Oro-pharyngeal swab	-	B.6	O
hCoV-19/India/CCMB_J223/2020	EPI_ISL_447851	2020-04-01	Asia / India / Telangana	Human	-	Male	37	Unknown	Original	Naso-pharyngeal swab/Oro-pharyngeal swab	-	B.6	O
hCoV-19/India/CCMB_J235/2020	EPI_ISL_447852	2020-04-01	Asia / India / Telangana	Human	-	Male	43	Unknown	Original	Naso-pharyngeal swab/Oro-pharyngeal swab	-	B.6	O
hCoV-19/India/CCMB_J247/2020	EPI_ISL_447853	2020-04-01	Asia / India / Telangana	Human	-	Male	24	Unknown	Original	Naso-pharyngeal swab/Oro-pharyngeal swab	-	B.6	O
hCoV-19/India/CCMB_J350/2020	EPI_ISL_447854	2020-04-02	Asia / India / Telangana	Human	-	Male	21	Discharged after recovery	Original	Naso-pharyngeal swab/Oro-pharyngeal swab	-	B.6	O
hCoV-19/India/CCMB_J318/2020	EPI_ISL_447855	2020-04-02	Asia / India / Telangana	Human	-	Female	26	Discharged after recovery	Original	Naso-pharyngeal swab/Oro-pharyngeal swab	-	B.6	O
hCoV-19/India/CCMB_J374/2020	EPI_ISL_447856	2020-04-02	Asia / India / Telangana	Human	-	Female	45	Unknown	Original	Naso-pharyngeal swab/Oro-pharyngeal swab	-	B.6	O
hCoV-19/India/CCMB_J390/2020	EPI_ISL_447857	2020-04-02	Asia / India / Telangana	Human	-	Male	45	Unknown	Original	Naso-pharyngeal swab/Oro-pharyngeal swab	-	B.6	O
hCoV-19/India/CCMB_J812/2020	EPI_ISL_447858	2020-04-06	Asia / India / Telangana	Human	-	Male	24	Unknown	Original	Naso-pharyngeal swab/Oro-pharyngeal swab	-	B.6	O
hCoV-19/India/CCMB_K771/2020	EPI_ISL_447859	2020-04-15	Asia / India / Telangana	Human	-	Male	36	Unknown	Original	Naso-pharyngeal swab/Oro-pharyngeal swab	-	B.6	O
hCoV-19/India/CCMB_K849/2020	EPI_ISL_447860	2020-04-16	Asia / India / Telangana	Human		Male	49	unknown	Original	Naso-pharyngeal swab/Oro-pharyngeal swab		B.6	O
hCoV-19/India/CCMB_L149/2020	EPI_ISL_447861	2020-04-16	Asia / India / Telangana	Human		Male	19	unknown	Original	Naso-pharyngeal swab/Oro-pharyngeal swab		B.6	O
hCoV-19/India/CCMB_J047/2020	EPI_ISL_447862	2020-03-31	Asia / India / Telangana	Human	-	Male	27	Unknown	Original	Naso-pharyngeal swab/Oro-pharyngeal swab	-	B.6	O
hCoV-19/India/CCMB_K599/2020	EPI_ISL_447863	2020-04-14	Asia / India / Telangana	Human	-	Female	32	Unknown	Original	Naso-pharyngeal swab/Oro-pharyngeal swab	-	B.6	O
hCoV-19/India/CCMB_L044/2020	EPI_ISL_447864	2020-04-16	Asia / India / Telangana	Human	-	Female	45	Unknown	Original	Naso-pharyngeal swab/Oro-pharyngeal swab	-	B.6	O
hCoV-19/India/CCMB_K499/2020	EPI_ISL_447865	2020-04-14	Asia / India / Telangana	Human		Male	19	unknown	Original	Naso-pharyngeal swab/Oro-pharyngeal swab		B.6	O
hCoV-19/India/CCMB_K500/2020	EPI_ISL_447866	2020-04-14	Asia / India / Telangana	Human		Male	12	unknown	Original	Naso-pharyngeal swab/Oro-pharyngeal swab		B.6	O
hCoV-19/India/CCMB_NIV1/2020	EPI_ISL_450321	2020-04-04	Asia / India / Maharashtra	Human	-	Male	57	Hospitalized	Original	Oro-pharyngeal swab	-	B.6	O
hCoV-19/India/CCMB_NIV2/2020	EPI_ISL_450322	2020-04-04	Asia / India / Maharashtra	Human	-	Male	35	Hospitalized	Original	Oro-pharyngeal swab	-	B.6	O
hCoV-19/India/CCMB_NIV3/2020	EPI_ISL_450323	2020-03-27	Asia / India / Maharashtra	Human	-	Female	44	Hospitalized	Original	Oro-pharyngeal swab	-	B.1	G
hCoV-19/India/CCMB_NIV4/2020	EPI_ISL_450324	2020-03-26	Asia / India / Maharashtra	Human	-	Female	65	Hospitalized	Original	Oro-pharyngeal swab	-	A	S
hCoV-19/India/CCMB_NIV5/2020	EPI_ISL_450325	2020-03-17	Asia / India / Maharashtra	Human	-	Male	37	Hospitalized	Original	Oro-pharyngeal swab	-	B.1	G
hCoV-19/India/CCMB_J125/2020	EPI_ISL_450326	2020-04-01	Asia / India / Telangana	Human	-	Male	40	-	Original	Naso-pharyngeal swab/Oro-pharyngeal swab	-	B.6	O
hCoV-19/India/CCMB_J199/2020	EPI_ISL_450327	2020-04-01	Asia / India / Telangana	Human	-	Male	56	-	Original	Naso-pharyngeal swab/Oro-pharyngeal swab	-	B.6	O
hCoV-19/India/CCMB_J283/2020	EPI_ISL_450328	2020-04-01	Asia / India / Telangana	Human		Male	73	unknown	Original	Naso-pharyngeal swab/Oro-pharyngeal swab		B.6	O
hCoV-19/India/CCMB_J288/2020	EPI_ISL_450329	2020-04-01	Asia / India / Telangana	Human		Male	26	unknown	Original	Naso-pharyngeal swab/Oro-pharyngeal swab		B.6	O
hCoV-19/India/CCMB_J375/2020	EPI_ISL_450330	2020-04-02	Asia / India / Telangana	Human	-	Female	22	-	Original	Naso-pharyngeal swab/Oro-pharyngeal swab	-	B.6	O
hCoV-19/India/CCMB_J220/2020	EPI_ISL_450331	2020-04-01	Asia / India / Telangana	Human	-	Male	37	-	Original	Naso-pharyngeal swab/Oro-pharyngeal swab	-	B.6	O
hCoV-19/India/CCMB_J222/2020	EPI_ISL_450332	2020-04-01	Asia / India / Telangana	Human	-	Male	51	-	Original	Naso-pharyngeal swab/Oro-pharyngeal swab	-	B.6	O
hCoV-19/India/NIV-10380/2020	EPI_ISL_452192	2020-04-16	Asia / India / Maharashtra	Human		Male	75	Mild	Original			B.1.1.32	GR
hCoV-19/India/NIV-10419/2020	EPI_ISL_452193	2020-04-16	Asia / India / Maharashtra	Human		Male	1.5	Mild	Original			B.1.1.32	GR
hCoV-19/India/NIV-11677/2020	EPI_ISL_452194	2020-04-19	Asia / India / Maharashtra	Human		Male	3	Mild	Original			B.1.1	GR
hCoV-19/India/NIV-11681/2020	EPI_ISL_452195	2020-04-19	Asia / India / Maharashtra	Human		Female	75	Mild	Original			B.1	G
hCoV-19/India/NIV-11683/2020	EPI_ISL_452196	2020-04-19	Asia / India / Maharashtra	Human		Female	12	Mild	Original			B.1	G
hCoV-19/India/NIV-11687/2020	EPI_ISL_452197	2020-04-19	Asia / India / Maharashtra	Human		Female	32	Mild	Original			B.1.1.32	GR
hCoV-19/India/NIV-11855/2020	EPI_ISL_452198	2020-04-20	Asia / India / Maharashtra	Human		Male	22	Mild	Original			B.1.1.32	GR
hCoV-19/India/NIV-12019/2020	EPI_ISL_452199	2020-04-20	Asia / India / Maharashtra	Human		Female	65	Mild	Original			B.1.1.32	GR
hCoV-19/India/RMRC25/2020	EPI_ISL_455308	2020-04-04	Asia / India / Odisha	Human		Male	4	unknown	Original			B.1	GH
hCoV-19/India/RMRC26/2020	EPI_ISL_455309	2020-04-04	Asia / India / Odisha	Human		Male	2	unknown	Original			B.1	GH
hCoV-19/India/RMRC48/2020	EPI_ISL_455310	2020-04-08	Asia / India / Odisha	Human		Male	46	unknown	Original			B.1	G
hCoV-19/India/RMRC123/2020	EPI_ISL_455311	2020-05-07	Asia / India / Odisha	Human		Male	35	unknown	Original			B.1.1	S
hCoV-19/India/RMRC49/2020	EPI_ISL_455478	2020-04-09	Asia / India / Odisha	Human		Female	35	unknown	Original	Oropharyngeal swab		B.1.36	GH
hCoV-19/India/S4/2020	EPI_ISL_455640	2020-03-27	Asia / India / West Bengal / East Medinipur	Human		Female	76	unknown	Original		Patient infected while traveling	B.1	G
hCoV-19/India/S7/2020	EPI_ISL_455641	2020-03-31	Asia / India / West Bengal / Kolkata	Human		Female	23	unknown	Original		Patient infected while traveling	B.6	O
hCoV-19/India/S9/2020	EPI_ISL_455642	2020-04-02	Asia / India / West Bengal / East Medinipur	Human		Male	38	unknown	Original		Patient infected while traveling	B.6	O
hCoV-19/India/S13/2020	EPI_ISL_455643	2020-03-30	Asia / India / West_Bengal / North 24 Parganas	Human		Male	57	unknown	Original		Patient infected while traveling	B.1	G
hCoV-19/India/S14/2020	EPI_ISL_455644	2020-04-02	Asia / India / West Bengal / East Medinipur	Human		Male	49	unknown	Original		Patient infected while traveling	B.1	G
hCoV-19/India/S15/2020	EPI_ISL_455645	2020-04-03	Asia / India / West_Bengal / Kolkata	Human		Male	65	unknown	Original		Patient infected while traveling	A	S
hCoV-19/India/S16/2020	EPI_ISL_455646	2020-04-03	Asia / India / West_Bengal / Howrah	Human		Male	64	unknown	Original		Patient infected while traveling	B.1	G
hCoV-19/India/S17/2020	EPI_ISL_455647	2020-04-19	Asia / India / West_Bengal / Kolkata	Human		Female	58	unknown	Original		Patient infected while traveling	B.1	G
hCoV-19/India/S18/2020	EPI_ISL_455648	2020-04-20	Asia / India / West_Bengal / Kolkata	Human		Female	51	unknown	Original		Patient infected while traveling	B.1.95	G
hCoV-19/India/S19/2020	EPI_ISL_455649	2020-04-20	Asia / India / West_Bengal / Kolkata	Human		Male	23	unknown	Original		Patient infected while traveling	A.9	S
hCoV-19/India/S20/2020	EPI_ISL_455650	2020-04-20	Asia / India / West_Bengal / Kolkata	Human		Male	41	unknown	Original		Patient infected while traveling	B.1	G
hCoV-19/India/S21/2020	EPI_ISL_455651	2020-04-21	Asia / India / West_Bengal / Kolkata	Human		Male	65	unknown	Original		Patient infected while traveling	B.1	G
hCoV-19/India/S22/2020	EPI_ISL_455652	2020-04-21	Asia / India / West Bengal / South 24 Parganas	Human		Female	60	unknown	Original		Patient infected while traveling	B.1.5	G
hCoV-19/India/S23/2020	EPI_ISL_455653	2020-04-21	Asia / India / West Bengal / South 24 Parganas	Human		Male	64	unknown	Original		Patient infected while traveling	B.1	G
hCoV-19/India/S24/2020	EPI_ISL_455654	2020-04-21	Asia / India / West Bengal / Kolkata	Human		Male	65	unknown	Original		Patient infected while traveling	B.1	G
hCoV-19/India/S25/2020	EPI_ISL_455655	2020-04-30	Asia / India / Rajasthan / Bikaner	Human		Male	24	unknown	Original		Patient infected while traveling	B.1	G
hCoV-19/India/S27/2020	EPI_ISL_455656	2020-04-30	Asia / India / West Bengal / South 24 Parganas	Human		Male	48	unknown	Original		Patient infected while traveling	B.6	O
hCoV-19/India/S28/2020	EPI_ISL_455657	2020-04-30	Asia / India / West Bengal / Kolkata	Human		Female	27	unknown	Original		Patient infected while traveling	B.1.95	G
hCoV-19/India/S29/2020	EPI_ISL_455658	2020-04-30	Asia / India / West Bengal / South 24 Parganas	Human		Male	65	unknown	Original		Patient infected while traveling	A	S
hCoV-19/India/S30/2020	EPI_ISL_455659	2020-05-01	Asia / India / West Bengal / South 24 Parganas	Human		Female	56	unknown	Original		Patient infected while traveling	B.1	G
hCoV-19/India/S31/2020	EPI_ISL_455660	2020-05-01	Asia / India / West Bengal / South 24 Parganas	Human		Male	75	unknown	Original		Patient infected while traveling	B.1	G
hCoV-19/India/S32/2020	EPI_ISL_455661	2020-05-01	Asia / India / West Bengal / Kolkata	Human		Male	70	unknown	Original		Patient infected while traveling	B.1	G
hCoV-19/India/S33/2020	EPI_ISL_455662	2020-05-02	Asia / India / West_Bengal / Howrah	Human		Male	52	unknown	Original		Patient infected while traveling	B.1	G
hCoV-19/India/S34/2020	EPI_ISL_455663	2020-05-02	Asia / India / West Bengal / South 24 Parganas	Human		Male	38	unknown	Original		Patient infected while traveling	B.1	G
hCoV-19/India/S42/2020	EPI_ISL_455664	2020-05-03	Asia / India / West Bengal / Kolkata	Human		Female	20	unknown	Original		Patient infected while traveling	B.1	G
hCoV-19/India/S44/2020	EPI_ISL_455665	2020-05-01	Asia / India / West Bengal / Kolkata	Human		Male	40	unknown	Original		Patient infected while traveling	B.1	G
hCoV-19/India/S45/2020	EPI_ISL_455666	2020-05-01	Asia / India / West Bengal / Kolkata	Human		Male	58	unknown	Original		Patient infected while traveling	B.1.95	G
hCoV-19/India/S46/2020	EPI_ISL_455667	2020-05-03	Asia / India / West Bengal / South 24 Parganas	Human		Female	21	unknown	Original		Patient infected while traveling	B.1	G
hCoV-19/India/S48/2020	EPI_ISL_455668	2020-05-05	Asia / India / West_Bengal / North 24 Parganas	Human		Male	51	unknown	Original		Patient infected while traveling	B.1	G
hCoV-19/India/S49/2020	EPI_ISL_455669	2020-05-03	Asia / India / West_Bengal / Kolkata	Human		Female	52	unknown	Original		Patient infected while traveling	B.1.95	G
hCoV-19/India/S50/2020	EPI_ISL_455670	2020-05-03	Asia / India / West_Bengal / Kolkata	Human		Male	14	unknown	Original		Patient infected while traveling	B.1.95	G
hCoV-19/India/S51/2020	EPI_ISL_455671	2020-05-03	Asia / India / West_Bengal / Kolkata	Human		Female	47	unknown	Original		Patient infected while traveling	A.9	S
hCoV-19/India/S52/2020	EPI_ISL_455672	2020-05-03	Asia / India / West_Bengal / North 24 Parganas	Human		Male	65	unknown	Original		Patient infected while traveling	B.1	G
hCoV-19/India/S53/2020	EPI_ISL_455673	2020-05-02	Asia / India / West Bengal / South 24 Parganas	Human		Female	28	unknown	Original		Patient infected while traveling	B.1	G
hCoV-19/India/S55/2020	EPI_ISL_455674	2020-05-03	Asia / India / West_Bengal / Kolkata	Human		Female	33	unknown	Original		Patient infected while traveling	B.1	G
hCoV-19/India/S56/2020	EPI_ISL_455675	2020-05-03	Asia / India / West_Bengal / North 24 Parganas	Human		Female	29	unknown	Original		Patient infected while traveling	B.1	G
hCoV-19/India/S58/2020	EPI_ISL_455676	2020-05-03	Asia / India / West_Bengal / Kolkata	Human		Female	31	unknown	Original		Patient infected while traveling	B.1	G
hCoV-19/India/S59/2020	EPI_ISL_455677	2020-05-04	Asia / India / West_Bengal / North 24 Parganas	Human		Male	32	unknown	Original		Patient infected while traveling	B.1	G
hCoV-19/India/S61/2020	EPI_ISL_455678	2020-04-30	Asia / India / West_Bengal / North 24 Parganas	Human		Male	58	unknown	Original		Patient infected while traveling	B.1	G
hCoV-19/India/S62/2020	EPI_ISL_455679	2020-05-04	Asia / India / West Bengal / East Medinipur	Human		Male	54	unknown	Original		Patient infected while traveling	B.1	G
hCoV-19/India/RMRC103/2020	EPI_ISL_455749	2020-05-06	Asia / India / Odisha	Human		Male	41	unknown	Original			A.7	O
hCoV-19/India/RMRC104/2020	EPI_ISL_455750	2020-05-06	Asia / India / Odisha	Human		Male	21	unknown	Original			B.6	L
hCoV-19/India/RMRC106/2020	EPI_ISL_455751	2020-05-06	Asia / India / Odisha	Human		Male	40	unknown	Original			A.7	S
hCoV-19/India/RMRC108/2020	EPI_ISL_455752	2020-05-06	Asia / India / Odisha	Human		Male	33	unknown	Original			A.7	O
hCoV-19/India/RMRC110/2020	EPI_ISL_455753	2020-05-06	Asia / India / Odisha	Human		Male	31	unknown	Original			A.7	O
hCoV-19/India/RMRC112/2020	EPI_ISL_455754	2020-05-06	Asia / India / Odisha	Human		Male	47	unknown	Original			B.1.80	G
hCoV-19/India/RMRC154/2020	EPI_ISL_455755	2020-05-07	Asia / India / Odisha	Human		Male	22	unknown	Original			B.1	G
hCoV-19/India/RMRC156/2020	EPI_ISL_455757	2020-05-07	Asia / India / Odisha	Human		Male	34	unknown	Original			B.1	G
hCoV-19/India/RMRC157/2020	EPI_ISL_455758	2020-05-07	Asia / India / Odisha	Human		Male	55	unknown	Original			A.7	O
hCoV-19/India/RMRC158/2020	EPI_ISL_455759	2020-05-07	Asia / India / Odisha	Human		Male	16	unknown	Original			A.7	S
hCoV-19/India/RMRC159/2020	EPI_ISL_455760	2020-05-07	Asia / India / Odisha	Human		Male	38	unknown	Original			A.7	S
hCoV-19/India/RMRC160/2020	EPI_ISL_455761	2020-05-07	Asia / India / Odisha	Human		Male	39	unknown	Original			A.7	S
hCoV-19/India/RMRC162/2020	EPI_ISL_455762	2020-05-07	Asia / India / Odisha	Human		Male	35	unknown	Original			A.7	O
hCoV-19/India/RMRC163/2020	EPI_ISL_455763	2020-05-07	Asia / India / Odisha	Human		Male	30	unknown	Original			A.7	S
hCoV-19/India/RMRC164/2020	EPI_ISL_455764	2020-05-07	Asia / India / Odisha	Human		Male	23	unknown	Original			A.7	S
hCoV-19/India/RMRC165/2020	EPI_ISL_455765	2020-05-07	Asia / India / Odisha	Human		Male	45	unknown	Original			B.1.80	G
hCoV-19/India/RMRC166/2020	EPI_ISL_455766	2020-05-07	Asia / India / Odisha	Human		Male	35	unknown	Original			A.7	S
hCoV-19/India/RMRC167/2020	EPI_ISL_455767	2020-05-07	Asia / India / Odisha	Human		Male	25	unknown	Original			A.7	S
hCoV-19/India/RMRC169/2020	EPI_ISL_455768	2020-05-07	Asia / India / Odisha	Human		Male	43	unknown	Original			B.6	O
hCoV-19/India/RMRC170/2020	EPI_ISL_455769	2020-05-07	Asia / India / Odisha	Human		Male	25	unknown	Original			A.7	S
hCoV-19/India/RMRC171/2020	EPI_ISL_455770	2020-05-07	Asia / India / Odisha	Human		Male	30	unknown	Original			A.7	S
hCoV-19/India/RMRC2/2020	EPI_ISL_455771	2020-03-19	Asia / India / Odisha	Human		Male	19	unknown	Original			B.1.1	GR
hCoV-19/India/RMRC20/2020	EPI_ISL_455772	2020-04-02	Asia / India / Odisha	Human		Male	70	unknown	Original			B.1.1	O
hCoV-19/India/RMRC22/2020	EPI_ISL_455773	2020-04-04	Asia / India / Odisha	Human		Male	29	unknown	Original			B.1	O
hCoV-19/India/RMRC23/2020	EPI_ISL_455774	2020-04-04	Asia / India / Odisha	Human		Female	9	unknown	Original			B.1.36	GH
hCoV-19/India/RMRC24/2020	EPI_ISL_455775	2020-04-04	Asia / India / Odisha	Human		Female	35	unknown	Original			B.1.36	GH
hCoV-19/India/RMRC27/2020	EPI_ISL_455776	2020-04-04	Asia / India / Odisha	Human		Male	4	unknown	Original			B.1.36	GH
hCoV-19/India/RMRC28/2020	EPI_ISL_455777	2020-04-04	Asia / India / Odisha	Human		Female	10	unknown	Original			B.1.36	GH
hCoV-19/India/RMRC30/2020	EPI_ISL_455778	2020-04-04	Asia / India / Odisha	Human		Female	28	unknown	Original			B.1.36	GH
hCoV-19/India/RMRC38/2020	EPI_ISL_455779	2020-04-04	Asia / India / Odisha	Human		Female	32	unknown	Original			B.1.36	GH
hCoV-19/India/RMRC46/2020	EPI_ISL_455780	2020-04-08	Asia / India / Odisha	Human		Female	5	unknown	Original			B.1.36	GH
hCoV-19/India/RMRC47/2020	EPI_ISL_455781	2020-04-08	Asia / India / Odisha	Human		Female	37	unknown	Original			B.1	O
hCoV-19/India/RMRC5/2020	EPI_ISL_455782	2020-04-02	Asia / India / Odisha	Human		Male	42	unknown	Original			B.1.36	GH
hCoV-19/India/RMRC6/2020	EPI_ISL_455783	2020-04-02	Asia / India / Odisha	Human		Male	32	unknown	Original			B.1.36	GH
hCoV-19/India/RMRC7/2020	EPI_ISL_455784	2020-04-02	Asia / India / Odisha	Human		Male	38	unknown	Original			B.1.36	GH
hCoV-19/India/RMRC90/2020	EPI_ISL_455786	2020-05-04	Asia / India / Odisha	Human		Male	20	unknown	Original			B.1	G
hCoV-19/India/RMRC92/2020	EPI_ISL_455787	2020-05-04	Asia / India / Odisha	Human		Male	30	unknown	Original			B.1	G
hCoV-19/India/CCMB_J714/2020	EPI_ISL_458298	2020-04-06	Asia / India / Telangana	Human		Male	6	unknown	Original	Nasopharyngeal swab/Oropharyngeal swab		B.6	O
hCoV-19/India/MaxCov0043_CSIR-IGIB/2020	EPI_ISL_459945	2020-04-29	Asia / India / Delhi	Human		Female	26	Hospitalized	Original	Nasal Swab, Serum,		B.6	O
hCoV-19/India/MaxCov0044_CSIR-IGIB/2020	EPI_ISL_459946	2020-04-27	Asia / India / Delhi	Human		Female	58	Hospitalized	Original	Nasal Swab, Serum, Blood, Plasma		B.6	O
hCoV-19/India/MaxCov0045_CSIR-IGIB/2020	EPI_ISL_459947	2020-04-28	Asia / India / Delhi	Human		Female	24	Hospitalized	Original	Nasal Swab, Serum, Blood,		B.6	O
hCoV-19/India/MaxCov0046_CSIR-IGIB/2020	EPI_ISL_459948	2020-05-06	Asia / India / Delhi	Human		Female	20	Hospitalized	Original	Nasal Swab, Serum,		B.6	O
hCoV-19/India/MaxCov0047_CSIR-IGIB/2020	EPI_ISL_459949	2020-04-27	Asia / India / Delhi	Human		Female	22	Hospitalized	Original	Nasal Swab, Serum, Blood,		B.6	O
hCoV-19/India/MaxCov0048_CSIR-IGIB/2020	EPI_ISL_459950	2020-05-01	Asia / India / Delhi	Human		Female	23	Hospitalized	Original	Nasal Swab, Blood		B.6	O
hCoV-19/India/MaxCov0049_CSIR-IGIB/2020	EPI_ISL_459951	2020-05-01	Asia / India / Delhi	Human		Female	23	Hospitalized	Original	Nasal Swab, Serum		B.6	O
hCoV-19/India/MaxCov0050_CSIR-IGIB/2020	EPI_ISL_459952	2020-05-18	Asia / India / Delhi	Human		Male	27	Hospitalized	Original	Nasal Swab, Serum, Blood		B.6	O
hCoV-19/India/ILSCV27412/2020	EPI_ISL_463091	2020-05-21	Asia / India / Odisha	Human		Female	20	unknown	Original			B.1	G
hCoV-19/India/CCMB_L1469/2020	EPI_ISL_471600	2020-05-25	Asia / India / Telangana	Human		Male	26	unknown	Original	Naso-pharyngeal swab/Oro-pharyngeal swab		B.1.36	GH
hCoV-19/India/CCMB_L1470/2020	EPI_ISL_471601	2020-05-25	Asia / India / Telangana	Human		Male	27	unknown	Original	Naso-pharyngeal swab/Oro-pharyngeal swab		B.1.36	GH
hCoV-19/India/CCMB_L1471/2020	EPI_ISL_471602	2020-05-25	Asia / India / Telangana	Human		Male	28	unknown	Original	Naso-pharyngeal swab/Oro-pharyngeal swab		B.1.36	GH
hCoV-19/India/CCMB_L1475/2020	EPI_ISL_471603	2020-05-25	Asia / India / Telangana	Human		Male	34	unknown	Original	Naso-pharyngeal swab/Oro-pharyngeal swab		B.1.36	GH
hCoV-19/India/CCMB_L1476/2020	EPI_ISL_471604	2020-05-25	Asia / India / Telangana	Human		Male	24	unknown	Original	Naso-pharyngeal swab/Oro-pharyngeal swab		B.1.36	GH
hCoV-19/India/CCMB_L1477/2020	EPI_ISL_471605	2020-05-25	Asia / India / Telangana	Human		Male	22	unknown	Original	Naso-pharyngeal swab/Oro-pharyngeal swab		B.1.36	GH
hCoV-19/India/CCMB_L1478/2020	EPI_ISL_471606	2020-05-25	Asia / India / Telangana	Human		Male	21	unknown	Original	Naso-pharyngeal swab/Oro-pharyngeal swab		B.1.36	GH
hCoV-19/India/CCMB_L1484/2020	EPI_ISL_471607	2020-05-25	Asia / India / Telangana	Human		Male	27	unknown	Original	Naso-pharyngeal swab/Oro-pharyngeal swab		B.1.36	GH
hCoV-19/India/CCMB_L1487/2020	EPI_ISL_471608	2020-05-25	Asia / India / Telangana	Human		Male	22	unknown	Original	Naso-pharyngeal swab/Oro-pharyngeal swab		B.1.36	GH
hCoV-19/India/CCMB_L1492/2020	EPI_ISL_471609	2020-05-25	Asia / India / Telangana	Human		Male	23	unknown	Original	Naso-pharyngeal swab/Oro-pharyngeal swab		B.1.36	GH
hCoV-19/India/CCMB_L1494/2020	EPI_ISL_471610	2020-05-25	Asia / India / Telangana	Human		Male	32	unknown	Original	Naso-pharyngeal swab/Oro-pharyngeal swab		B.1.36	GH
hCoV-19/India/CCMB_L1495/2020	EPI_ISL_471611	2020-05-25	Asia / India / Telangana	Human		Male	34	unknown	Original	Naso-pharyngeal swab/Oro-pharyngeal swab		B.1.36	GH
hCoV-19/India/CCMB_L1496/2020	EPI_ISL_471612	2020-05-25	Asia / India / Telangana	Human		Male	24	unknown	Original	Naso-pharyngeal swab/Oro-pharyngeal swab		B.1.36	GH
hCoV-19/India/CCMB_L1497/2020	EPI_ISL_471613	2020-05-25	Asia / India / Telangana	Human		Male	24	unknown	Original	Naso-pharyngeal swab/Oro-pharyngeal swab		B.1.36	GH
hCoV-19/India/CCMB_L1499/2020	EPI_ISL_471614	2020-05-25	Asia / India / Telangana	Human		Male	26	unknown	Original	Naso-pharyngeal swab/Oro-pharyngeal swab		B.1.36	GH
hCoV-19/India/CCMB_L1500/2020	EPI_ISL_471615	2020-05-25	Asia / India / Telangana	Human		Male	32	unknown	Original	Naso-pharyngeal swab/Oro-pharyngeal swab		B.1.36	GH
hCoV-19/India/CCMB_L1510/2020	EPI_ISL_471616	2020-05-26	Asia / India / Telangana	Human		Male	57	unknown	Original	Naso-pharyngeal swab/Oro-pharyngeal swab		B.1.36	GH
hCoV-19/India/CCMB_L1542/2020	EPI_ISL_471617	2020-05-26	Asia / India / Telangana	Human		Male	33	unknown	Original	Naso-pharyngeal swab/Oro-pharyngeal swab		B.1.1.8	GR
hCoV-19/India/CCMB_L1551/2020	EPI_ISL_471618	2020-05-26	Asia / India / Telangana	Human		Male	30	unknown	Original	Naso-pharyngeal swab/Oro-pharyngeal swab		B.1.80	G
hCoV-19/India/CCMB_L1554/2020	EPI_ISL_471619	2020-05-26	Asia / India / Telangana	Human		Male	30	unknown	Original	Naso-pharyngeal swab/Oro-pharyngeal swab		B.1.1.32	GR
hCoV-19/India/CCMB_L1564/2020	EPI_ISL_471620	2020-05-26	Asia / India / Telangana	Human		Male	25	unknown	Original	Naso-pharyngeal swab/Oro-pharyngeal swab		B.1.1.32	GR
hCoV-19/India/CCMB_L1675/2020	EPI_ISL_471621	2020-05-29	Asia / India / Telangana	Human		Female	37	unknown	Original	Naso-pharyngeal swab/Oro-pharyngeal swab		B.1.1.32	GR
hCoV-19/India/CCMB_L1684/2020	EPI_ISL_471622	2020-05-29	Asia / India / Telangana	Human		Male	49	unknown	Original	Naso-pharyngeal swab/Oro-pharyngeal swab		B.1.1.8	GR
hCoV-19/India/CCMB_L1693/2020	EPI_ISL_471623	2020-05-29	Asia / India / Telangana	Human		Female	56	unknown	Original	Naso-pharyngeal swab/Oro-pharyngeal swab		B.1	G
hCoV-19/India/CCMB_L1694/2020	EPI_ISL_471624	2020-05-29	Asia / India / Telangana	Human		Female	75	unknown	Original	Naso-pharyngeal swab/Oro-pharyngeal swab		B.1.1.32	GR
hCoV-19/India/CCMB_L1721/2020	EPI_ISL_471625	2020-05-30	Asia / India / Telangana	Human		Male	45	unknown	Original	Naso-pharyngeal swab/Oro-pharyngeal swab		B.1.1.32	GR
hCoV-19/India/CCMB_L1724/2020	EPI_ISL_471626	2020-05-30	Asia / India / Telangana	Human		Female	25	unknown	Original	Naso-pharyngeal swab/Oro-pharyngeal swab		B.1.1.32	GR
hCoV-19/India/CCMB_L1726/2020	EPI_ISL_471627	2020-05-30	Asia / India / Telangana	Human		Male	30	unknown	Original	Naso-pharyngeal swab/Oro-pharyngeal swab		B.1.1.32	GR
hCoV-19/India/CCMB_L1728/2020	EPI_ISL_471628	2020-05-30	Asia / India / Telangana	Human		Female	22	unknown	Original	Naso-pharyngeal swab/Oro-pharyngeal swab		B.1.1.32	GR
hCoV-19/India/CCMB_L1738/2020	EPI_ISL_471629	2020-06-01	Asia / India / Telangana	Human		Male	37	unknown	Original	Naso-pharyngeal swab/Oro-pharyngeal swab		B.1.1.8	GR
hCoV-19/India/CCMB_L1743/2020	EPI_ISL_471630	2020-06-01	Asia / India / Telangana	Human		Female	35	unknown	Original	Naso-pharyngeal swab/Oro-pharyngeal swab		B.1.1.32	GR
hCoV-19/India/CCMB_L1746/2020	EPI_ISL_471631	2020-06-01	Asia / India / Telangana	Human		Male	54	unknown	Original	Naso-pharyngeal swab/Oro-pharyngeal swab		B.1.1.8	GR
hCoV-19/India/CCMB_L1762/2020	EPI_ISL_471632	2020-06-01	Asia / India / Telangana	Human		Female	24	unknown	Original	Naso-pharyngeal swab/Oro-pharyngeal swab		B.1.1.32	GR
hCoV-19/India/CCMB_L1781/2020	EPI_ISL_471633	2020-06-02	Asia / India / Telangana	Human		Male	3	unknown	Original	Naso-pharyngeal swab/Oro-pharyngeal swab		B.1.1.8	GR
hCoV-19/India/CCMB_L1806/2020	EPI_ISL_471634	2020-06-02	Asia / India / Telangana	Human		Female	34	unknown	Original	Naso-pharyngeal swab/Oro-pharyngeal swab		B.1.1.8	GR
hCoV-19/India/CCMB_L1809/2020	EPI_ISL_471635	2020-06-02	Asia / India / Telangana	Human		Female	65	unknown	Original	Naso-pharyngeal swab/Oro-pharyngeal swab		B.1.1.32	GR
hCoV-19/India/CCMB_L1810/2020	EPI_ISL_471636	2020-06-02	Asia / India / Telangana	Human		Male	27	unknown	Original	Naso-pharyngeal swab/Oro-pharyngeal swab		B.1.1	GR
hCoV-19/India/CCMB_L1811/2020	EPI_ISL_471637	2020-06-02	Asia / India / Telangana	Human		Male	54	unknown	Original	Naso-pharyngeal swab/Oro-pharyngeal swab		B.1.1.8	GR
hCoV-19/India/CCMB_L1819/2020	EPI_ISL_471638	2020-06-02	Asia / India / Telangana	Human		Female	30	unknown	Original	Naso-pharyngeal swab/Oro-pharyngeal swab		B.1.1.32	GR
hCoV-19/India/CCMB_L1822/2020	EPI_ISL_471639	2020-06-02	Asia / India / Telangana	Human		Female	70	unknown	Original	Naso-pharyngeal swab/Oro-pharyngeal swab		B.1.1	GR
hCoV-19/India/CCMB_L1824/2020	EPI_ISL_471640	2020-06-02	Asia / India / Telangana	Human		Female	47	unknown	Original	Naso-pharyngeal swab/Oro-pharyngeal swab		B.1.1.8	GR
hCoV-19/India/CCMB_L276_P3/2020	EPI_ISL_471641	2020-04-20	Asia / India / Telangana	Human		Male	12	unknown	Vero P3	Naso-pharyngeal swab/Oro-pharyngeal swab		B.6	O
hCoV-19/India/CCMB_L301_P3/2020	EPI_ISL_471642	2020-04-20	Asia / India / Telangana	Human		Female	2	unknown	Vero P3	Naso-pharyngeal swab/Oro-pharyngeal swab		B.6	O
hCoV-19/India/CCMB_L302/2020	EPI_ISL_471643	2020-04-20	Asia / India / Telangana	Human		Male	22	unknown	Original	Naso-pharyngeal swab/Oro-pharyngeal swab		B.6	O
hCoV-19/India/CCMB_L912/2020	EPI_ISL_471644	2020-05-09	Asia / India / Telangana	Human		Female	42	unknown	Original	Naso-pharyngeal swab/Oro-pharyngeal swab		B.6	L
hCoV-19/India/CCMB_O2_P4M/2020	EPI_ISL_471645	2020-04-15	Asia / India / Telangana	Human		Female	80	unknown	Vero P4	Naso-pharyngeal swab/Oro-pharyngeal swab		B.6	O
hCoV-19/India/CCMB_O2_P4S/2020	EPI_ISL_471646	2020-04-15	Asia / India / Telangana	Human		Female	80	unknown	Vero P4	Naso-pharyngeal swab/Oro-pharyngeal swab		B.6	O
hCoV-19/India/InStem_NCBS_0048/2020	EPI_ISL_477248	2020-05-07	Asia / India / Karnataka	Human		unknown	unknown	unknown	Original			B.1.80	G
hCoV-19/India/InStem_NCBS_0049/2020	EPI_ISL_477249	2020-05-07	Asia / India / Karnataka	Human		unknown	unknown	unknown	Original			B.1.80	G
hCoV-19/India/InStem_NCBS_0050/2020	EPI_ISL_477250	2020-05-07	Asia / India / Karnataka	Human		unknown	unknown	unknown	Original			B.1.80	G
hCoV-19/India/InStem_NCBS_0051/2020	EPI_ISL_477251	2020-05-11	Asia / India / Karnataka	Human		unknown	unknown	unknown	Original			B.1.1	GR
hCoV-19/India/InStem_NCBS_0052/2020	EPI_ISL_477252	2020	Asia / India / Karnataka	Human		unknown	unknown	unknown	Original			B.1.113	GH
hCoV-19/India/InStem_NCBS_0053/2020	EPI_ISL_477253	2020	Asia / India / Karnataka	Human		unknown	unknown	unknown	Original			B.1	G
hCoV-19/India/InStem_NCBS_0054/2020	EPI_ISL_477254	2020	Asia / India / Karnataka	Human		unknown	unknown	unknown	Original			B.1.113	GH
hCoV-19/India/InStem_NCBS_0055/2020	EPI_ISL_477255	2020-05-16	Asia / India / Karnataka	Human		unknown	unknown	unknown	Original			B.1.113	GH
hCoV-19/India/InStem_NCBS_0056/2020	EPI_ISL_477256	2020-05-16	Asia / India / Karnataka	Human		unknown	unknown	unknown	Original			B.1.113	GH
hCoV-19/India/InStem_NCBS_0057/2020	EPI_ISL_477257	2020-05-16	Asia / India / Karnataka	Human		unknown	unknown	unknown	Original			B.1	GH
hCoV-19/India/InStem_NCBS_0058/2020	EPI_ISL_477258	2020-05-16	Asia / India / Karnataka	Human		unknown	unknown	unknown	Original			B.1.113	GH
hCoV-19/India/InStem_NCBS_0059/2020	EPI_ISL_477259	2020-05-16	Asia / India / Karnataka	Human		unknown	unknown	unknown	Original			B.1.113	GH
hCoV-19/India/InStem_NCBS_0060/2020	EPI_ISL_477260	2020-05-16	Asia / India / Karnataka	Human		unknown	unknown	unknown	Original			B.1.113	GH
hCoV-19/India/InStem_NCBS_0061/2020	EPI_ISL_477261	2020-05-18	Asia / India / Karnataka	Human		unknown	unknown	unknown	Original			B.1.36	GH
hCoV-19/India/InStem_NCBS_0062/2020	EPI_ISL_477262	2020-05-20	Asia / India / Karnataka	Human		unknown	unknown	unknown	Original			B.1.113	GH
hCoV-19/India/InStem_NCBS_0064/2020	EPI_ISL_477263	2020	Asia / India / Karnataka	Human		unknown	unknown	unknown	Original			B.1.113	GH
hCoV-19/India/NIV-10176/2020	EPI_ISL_479493	2020-04-15	Asia / India / Maharashtra	Human		Female	42	Asymptomatic	Original			B.1.1.32	GR
hCoV-19/India/NIV-11670/2020	EPI_ISL_479494	2020-04-19	Asia / India / Maharashtra	Human		Male	50	Not known	Original			B.1.1.32	GR
hCoV-19/India/NIV-11857/2020	EPI_ISL_479495	2020-04-19	Asia / India / Maharashtra	Human		Female	58	Symptomatic	Original			B.1.80	G
hCoV-19/India/NIV-12430/2020	EPI_ISL_479496	2020-04-21	Asia / India / Maharashtra	Human		Female	24	Not known	Original			B.6	O
hCoV-19/India/NIV-12628/2020	EPI_ISL_479497	2020-04-21	Asia / India / Maharashtra	Human		Male	40	Not known	Original			B.1.1.32	GR
hCoV-19/India/NIV-13307/2020	EPI_ISL_479498	2020-04-23	Asia / India / Maharashtra	Human		Female	50	Symptomatic	Original			B.1.1.32	GR
hCoV-19/India/NIV-14614/2020	EPI_ISL_479499	2020-04-25	Asia / India / Maharashtra	Human		Male	51	Symptomatic	Original			B.1.1.32	GR
hCoV-19/India/NIV-45071/2020	EPI_ISL_479547	2020-05-26	Asia / India / Maharashtra	Human		Female	43	Asymptomatic	Original			B.1.1.32	GR
hCoV-19/India/NIV-45936/2020	EPI_ISL_479548	2020-05-28	Asia / India / Maharashtra	Human		Male	30	Symptomatic	Original			B.1.1.32	GR
hCoV-19/India/NIV-46303/2020	EPI_ISL_479549	2020-05-26	Asia / India / Maharashtra	Human		Female	67	Symptomatic	Original			B.1.1.32	GR
hCoV-19/India/NIV-46317/2020	EPI_ISL_479550	2020-06-01	Asia / India / Maharashtra	Human		Female	67	Symptomatic	Original			B.1.1.32	GR
hCoV-19/India/NIV-46348/2020	EPI_ISL_479551	2020-05-28	Asia / India / Maharashtra	Human		Male	11	Symptomatic	Original			B.1.1.32	GR
hCoV-19/India/NIV-47109/2020	EPI_ISL_479552	2020-05-28	Asia / India / Maharashtra	Human		Female	22	Asymptomatic	Original			B.1.1.32	GR
hCoV-19/India/NIV-47470/2020	EPI_ISL_479553	2020-05-31	Asia / India / Maharashtra	Human		Male	72	Symptomatic	Original			B.1.1.32	GR
hCoV-19/India/NIV-64463/2020	EPI_ISL_479554	2020-06-15	Asia / India / Maharashtra	Human		Female	26	Not known	Original			B.1.1.32	GR
hCoV-19/India/NIV-64478/2020	EPI_ISL_479555	2020-06-15	Asia / India / Maharashtra	Human		Female	15	Not known	Original			B.1.1.32	GR
hCoV-19/India/NIV-64850/2020	EPI_ISL_479556	2020-06-16	Asia / India / Maharashtra	Human		Female	32	Not known	Original			B.1.1.32	GR
hCoV-19/India/NIV-64877/2020	EPI_ISL_479557	2020-06-16	Asia / India / Maharashtra	Human		Male	14	Not known	Original			B.1.1.32	GR
hCoV-19/India/NIV-64904/2020	EPI_ISL_479558	2020-06-16	Asia / India / Maharashtra	Human		Female	40	Not known	Original			B.1.1.32	GR
hCoV-19/India/NIV-64905/2020	EPI_ISL_479559	2020-06-16	Asia / India / Maharashtra	Human		Female	4	Not known	Original			B.1.1	GR
hCoV-19/India/NIV-64908/2020	EPI_ISL_479560	2020-06-16	Asia / India / Maharashtra	Human		Female	52	Not known	Original			B.1.1.32	GR
hCoV-19/India/NIV-65281/2020	EPI_ISL_479561	2020-06-16	Asia / India / Maharashtra	Human		Female	48	Not known	Original			B.1.1.32	O
hCoV-19/India/NIV-65282/2020	EPI_ISL_479562	2020-06-16	Asia / India / Maharashtra	Human		Male	25	Not known	Original			B.1.1.32	GR
hCoV-19/India/NIV-65417/2020	EPI_ISL_479563	2020-06-16	Asia / India / Maharashtra	Human		Male	24	Not known	Original			B.1.1.32	GR
hCoV-19/India/NIV-65433/2020	EPI_ISL_479564	2020-06-16	Asia / India / Maharashtra	Human		Female	70	Not known	Original			B.1.1.32	GR
hCoV-19/India/NIV-65813/2020	EPI_ISL_479565	2020-06-16	Asia / India / Maharashtra	Human		Male	28	Not known	Original			B.1.1.32	GR
hCoV-19/India/NIV-65829/2020	EPI_ISL_479566	2020-06-16	Asia / India / Maharashtra	Human		Male	13	Not known	Original			B.1.1.32	GR
hCoV-19/India/NIV-65835/2020	EPI_ISL_479567	2020-06-16	Asia / India / Maharashtra	Human		Male	60	Not known	Original			B.1.1.32	GR
hCoV-19/India/NIV-65847/2020	EPI_ISL_479568	2020-06-16	Asia / India / Maharashtra	Human		Female	45	Not known	Original			B.1.1.32	GR
hCoV-19/India/NIV-65861/2020	EPI_ISL_479569	2020-06-16	Asia / India / Maharashtra	Human		Female	24	Not known	Original			B.1.1	GR
hCoV-19/India/NIV-65877/2020	EPI_ISL_479570	2020-06-16	Asia / India / Maharashtra	Human		Male	29	Not known	Original			B.1.1.32	GR
hCoV-19/India/NIV-65880/2020	EPI_ISL_479571	2020-06-16	Asia / India / Maharashtra	Human		Male	28	Not known	Original			B.1.1.32	GR
hCoV-19/India/NIV-SARI-4375/2020	EPI_ISL_479572	2020-04-04	Asia / India / Maharashtra	Human		Male	62	Symptomatic	Original			B.1.1	O
hCoV-19/India/NIV-SARI-4487/2020	EPI_ISL_479573	2020-04-12	Asia / India / Maharashtra	Human		Female	75	Not known	Original			B.1.1	GR
hCoV-19/India/NIV-25949/2020	EPI_ISL_479657	2020-05-09	Asia / India / Maharashtra	Human		Male	75	Symptomatic	Original			B.1.80	G
hCoV-19/India/NIV-26133/2020	EPI_ISL_479658	2020-05-12	Asia / India / Maharashtra	Human		Female	57	Symptomatic	Original			B.1.1	GR
hCoV-19/India/NIV-39037/2020	EPI_ISL_479659	2020-05-22	Asia / India / Maharashtra	Human		Female	56	Symptomatic	Original			B.1.1.32	GR
hCoV-19/India/NIV-64880/2020	EPI_ISL_479660	2020-06-16	Asia / India / Maharashtra	Human		Male	63	unknown	Original			B.1	G
hCoV-19/India/NIV-65819/2020	EPI_ISL_479661	2020-06-16	Asia / India / Maharashtra	Human		Female	20	unknown	Original			B.1.1.32	O
hCoV-19/India/InStem_NCBS_0065/2020	EPI_ISL_479736	2020-05-29	Asia / India / Karnataka	Human		unknown	unknown	unknown	Original			B.1.36	GH
hCoV-19/India/InStem_NCBS_0066/2020	EPI_ISL_479737	2020-06-02	Asia / India / Karnataka	Human		unknown	unknown	unknown	Original			B.1.80	G
hCoV-19/India/InStem_NCBS_0067/2020	EPI_ISL_479738	2020-06-02	Asia / India / Karnataka	Human		unknown	unknown	unknown	Original			B.1.1.32	GR
hCoV-19/India/InStem_NCBS_0068/2020	EPI_ISL_479739	2020-05-28	Asia / India / Karnataka	Human		unknown	unknown	unknown	Original			B.1.80	G
hCoV-19/India/InStem_NCBS_0069/2020	EPI_ISL_479740	2020-05-28	Asia / India / Karnataka	Human		unknown	unknown	unknown	Original			B.1.1.32	GR
hCoV-19/India/InStem_NCBS_0070/2020	EPI_ISL_479741	2020-06-17	Asia / India / Karnataka	Human		unknown	unknown	unknown	Original			B.1.36	GH
hCoV-19/India/InStem_NCBS_0071/2020	EPI_ISL_479742	2020-06-17	Asia / India / Karnataka	Human		unknown	unknown	unknown	Original			B.1	GH
hCoV-19/India/InStem_NCBS_0072/2020	EPI_ISL_479743	2020-06-17	Asia / India / Karnataka	Human		unknown	unknown	unknown	Original			B.1.5	G
hCoV-19/India/InStem_NCBS_0074/2020	EPI_ISL_479745	2020-06-17	Asia / India / Karnataka	Human		unknown	unknown	unknown	Original			B.1.1	GR
hCoV-19/India/InStem_NCBS_0075/2020	EPI_ISL_479746	2020-06-17	Asia / India / Karnataka	Human		unknown	unknown	unknown	Original			B.1.1	GR
hCoV-19/India/InStem_NCBS_0076/2020	EPI_ISL_479747	2020-06-17	Asia / India / Karnataka	Human		unknown	unknown	unknown	Original			B.1.1	GR
hCoV-19/India/InStem_NCBS_0077/2020	EPI_ISL_479748	2020-06-17	Asia / India / Karnataka	Human		unknown	unknown	unknown	Original			B.1.1	G
hCoV-19/India/InStem_NCBS_0078/2020	EPI_ISL_479749	2020-06-17	Asia / India / Karnataka	Human		unknown	unknown	unknown	Original			B.1.1	GR
hCoV-19/India/InStem_NCBS_0079/2020	EPI_ISL_479750	2020-06-17	Asia / India / Karnataka	Human		unknown	unknown	unknown	Original			B.1.1	GR
hCoV-19/India/InStem_NCBS_0080/2020	EPI_ISL_479751	2020-06-17	Asia / India / Karnataka	Human		unknown	unknown	unknown	Original			B.1.1.32	GR
hCoV-19/India/InStem_NCBS_0081/2020	EPI_ISL_479752	2020-06-17	Asia / India / Karnataka	Human		unknown	unknown	unknown	Original			B.1.80	O
hCoV-19/India/InStem_NCBS_0082/2020	EPI_ISL_479753	2020-06-17	Asia / India / Karnataka	Human		unknown	unknown	unknown	Original			B.1.1	GR
hCoV-19/India/InStem_NCBS_0083/2020	EPI_ISL_479754	2020-06-17	Asia / India / Karnataka	Human		unknown	unknown	unknown	Original			B.1.80	G
hCoV-19/India/InStem_NCBS_0084/2020	EPI_ISL_479755	2020-05-07	Asia / India / Karnataka	Human		unknown	unknown	unknown	Original			B.1.80	G
hCoV-19/India/NIV-65815/2020	EPI_ISL_479776	2020-06-16	Asia / India / Maharashtra	Human		Female	19	unknown	Original			B.1	O
hCoV-19/India/NCDC4622_CSIR-IGIB/2020	EPI_ISL_482600	2020-05-21	Asia / India / Delhi	Human		Female	49	unknown	Original			B	O
hCoV-19/India/NCDC4625_CSIR-IGIB/2020	EPI_ISL_482601	2020-05-21	Asia / India / Delhi	Human		Male	16	unknown	Original			B.6	O
hCoV-19/India/NCDC4627_CSIR-IGIB/2020	EPI_ISL_482602	2020-05-23	Asia / India / Delhi	Human		Female	30	unknown	Original			B.6	O
hCoV-19/India/NCDC4764_CSIR-IGIB/2020	EPI_ISL_482603	2020-05-24	Asia / India / Delhi	Human		Female	30	unknown	Original			B.6	O
hCoV-19/India/NCDC5640_CSIR-IGIB/2020	EPI_ISL_482604	2020-05-25	Asia / India / Delhi	Human		Male	39	unknown	Original			B.6	O
hCoV-19/India/NCDC5641_CSIR-IGIB/2020	EPI_ISL_482605	2020-05-25	Asia / India / Delhi	Human		Male	51	unknown	Original			B.6	O
hCoV-19/India/NCDC5642_CSIR-IGIB/2020	EPI_ISL_482606	2020-05-25	Asia / India / Delhi	Human		Male	30	unknown	Original			B.6	O
hCoV-19/India/NCDC5643_CSIR-IGIB/2020	EPI_ISL_482607	2020-05-25	Asia / India / Delhi	Human		Male	36	unknown	Original			B.6	O
hCoV-19/India/NCDC5717_CSIR-IGIB/2020	EPI_ISL_482608	2020-05-23	Asia / India / Delhi	Human		Male	23	unknown	Original			B.6	O
hCoV-19/India/NCDC5718_CSIR-IGIB/2020	EPI_ISL_482609	2020-05-23	Asia / India / Delhi	Human		Male	9	unknown	Original			B.6	O
hCoV-19/India/NCDC5719_CSIR-IGIB/2020	EPI_ISL_482610	2020-05-23	Asia / India / Delhi	Human		Male	7	unknown	Original			B.6	O
hCoV-19/India/NCDC5723_CSIR-IGIB/2020	EPI_ISL_482611	2020-05-23	Asia / India / Delhi	Human		Female	22	unknown	Original			B.6	O
hCoV-19/India/NCDC5725_CSIR-IGIB/2020	EPI_ISL_482612	2020-05-23	Asia / India / Delhi	Human		Female	41	unknown	Original			B.1.113	G
hCoV-19/India/NCDC5726_CSIR-IGIB/2020	EPI_ISL_482613	2020-05-23	Asia / India / Delhi	Human		Male	46	unknown	Original			B.6	O
hCoV-19/India/NCDC5743_CSIR-IGIB/2020	EPI_ISL_482614	2020-05-25	Asia / India / Delhi	Human		Male	32	unknown	Original			B.6	O
hCoV-19/India/NCDC6079_CSIR-IGIB/2020	EPI_ISL_482615	2020-05-25	Asia / India / Delhi	Human		Female	18	unknown	Original			B.6	O
hCoV-19/India/NCDC6082_CSIR-IGIB/2020	EPI_ISL_482616	2020-05-25	Asia / India / Delhi	Human		Male	19	unknown	Original			B.1.113	G
hCoV-19/India/NCDC6085_CSIR-IGIB/2020	EPI_ISL_482617	2020-05-25	Asia / India / Delhi	Human		Male	30	unknown	Original			B.6	O
hCoV-19/India/NCDC6086_CSIR-IGIB/2020	EPI_ISL_482618	2020-05-25	Asia / India / Delhi	Human		Female	42	unknown	Original			B.6	O
hCoV-19/India/NCDC6442_CSIR-IGIB/2020	EPI_ISL_482619	2020-05-26	Asia / India / Delhi	Human		Male	16	unknown	Original			B.6	O
hCoV-19/India/NCDC7032_CSIR-IGIB/2020	EPI_ISL_482620	2020-05-26	Asia / India / Delhi	Human		Male	55	unknown	Original			B.6	O
hCoV-19/India/NCDC7039_CSIR-IGIB/2020	EPI_ISL_482621	2020-05-26	Asia / India / Delhi	Human		Male	75	unknown	Original			B.6	O
hCoV-19/India/NCDC7067_CSIR-IGIB/2020	EPI_ISL_482622	2020-05-27	Asia / India / Delhi	Human		Male	34	unknown	Original			B.6	O
hCoV-19/India/NCDC7071_CSIR-IGIB/2020	EPI_ISL_482623	2020-05-27	Asia / India / Delhi	Human		Female	56	unknown	Original			B.6	O
hCoV-19/India/NCDC7077_CSIR-IGIB/2020	EPI_ISL_482624	2020-05-27	Asia / India / Delhi	Human		Male	3	unknown	Original			B.6	O
hCoV-19/India/NCDC7083_CSIR-IGIB/2020	EPI_ISL_482625	2020-05-27	Asia / India / Delhi	Human		Male	15	unknown	Original			B.6	O
hCoV-19/India/NCDC7084_CSIR-IGIB/2020	EPI_ISL_482626	2020-05-27	Asia / India / Delhi	Human		Female	36	unknown	Original			B.6	O
hCoV-19/India/NCDC7085_CSIR-IGIB/2020	EPI_ISL_482627	2020-05-27	Asia / India / Delhi	Human		Female	18	unknown	Original			B.6	O
hCoV-19/India/NCDC7090_CSIR-IGIB/2020	EPI_ISL_482628	2020-05-27	Asia / India / Delhi	Human		Male	28	unknown	Original			B.1.113	G
hCoV-19/India/NCDC7101_CSIR-IGIB/2020	EPI_ISL_482629	2020-05-27	Asia / India / Delhi	Human		Male	21	unknown	Original			B.1.113	O
hCoV-19/India/NCDC7104_CSIR-IGIB/2020	EPI_ISL_482631	2020-05-27	Asia / India / Delhi	Human		Male	35	unknown	Original			B.1	G
hCoV-19/India/NCDC7166_CSIR-IGIB/2020	EPI_ISL_482632	2020-05-27	Asia / India / Delhi	Human		Male	7	unknown	Original			B.1.113	G
hCoV-19/India/NCDC7260_CSIR-IGIB/2020	EPI_ISL_482633	2020-05-27	Asia / India / Delhi	Human		Male	34	unknown	Original			B.1	O
hCoV-19/India/NCDC7512_CSIR-IGIB/2020	EPI_ISL_482634	2020-05-28	Asia / India / Delhi	Human		Female	43	unknown	Original			B.1	O
hCoV-19/India/NCDC7515_CSIR-IGIB/2020	EPI_ISL_482635	2020-05-28	Asia / India / Delhi	Human		Male	39	unknown	Original			B.1.113	O
hCoV-19/India/NCDC7516_CSIR-IGIB/2020	EPI_ISL_482636	2020-05-28	Asia / India / Delhi	Human		Male	52	unknown	Original			B.6	O
hCoV-19/India/NCDC7527_CSIR-IGIB/2020	EPI_ISL_482637	2020-05-28	Asia / India / Delhi	Human		Female	48	unknown	Original			B.1	O
hCoV-19/India/NCDC7531_CSIR-IGIB/2020	EPI_ISL_482638	2020-05-28	Asia / India / Delhi	Human		Male	41	unknown	Original			B.6	O
hCoV-19/India/NCDC7532_CSIR-IGIB/2020	EPI_ISL_482639	2020-05-28	Asia / India / Delhi	Human		Male	26	unknown	Original			B.6	O
hCoV-19/India/NCDC7549_CSIR-IGIB/2020	EPI_ISL_482640	2020-05-27	Asia / India / Delhi	Human		Male	38	unknown	Original			B.1.113	G
hCoV-19/India/NCDC7554_CSIR-IGIB/2020	EPI_ISL_482641	2020-05-27	Asia / India / Delhi	Human		Male	37	unknown	Original			B.1.113	O
hCoV-19/India/NCDC7556_CSIR-IGIB/2020	EPI_ISL_482642	2020-05-27	Asia / India / Delhi	Human		Male	29	unknown	Original			B.6	O
hCoV-19/India/NCDC7557_CSIR-IGIB/2020	EPI_ISL_482643	2020-05-27	Asia / India / Delhi	Human		Male	28	unknown	Original			B.6	O
hCoV-19/India/NCDC7560_CSIR-IGIB/2020	EPI_ISL_482644	2020-05-28	Asia / India / Delhi	Human		Male	46	unknown	Original			B.6	O
hCoV-19/India/NCDC7572_CSIR-IGIB/2020	EPI_ISL_482645	2020-05-28	Asia / India / Delhi	Human		Male	31	unknown	Original			B.6	O
hCoV-19/India/NCDC7573_CSIR-IGIB/2020	EPI_ISL_482646	2020-05-28	Asia / India / Delhi	Human		Male	29	unknown	Original			B.6	O
hCoV-19/India/NCDC7601_CSIR-IGIB/2020	EPI_ISL_482647	2020-05-28	Asia / India / Delhi	Human		Female	45	unknown	Original			B	G
hCoV-19/India/NCDC7604_CSIR-IGIB/2020	EPI_ISL_482648	2020-05-28	Asia / India / Delhi	Human		Female	26	unknown	Original			B.6	O
hCoV-19/India/NCDC7620_CSIR-IGIB/2020	EPI_ISL_482649	2020-05-28	Asia / India / Delhi	Human		Male	6	unknown	Original			B.6	O
hCoV-19/India/NCDC7624_CSIR-IGIB/2020	EPI_ISL_482650	2020-05-28	Asia / India / Delhi	Human		Female	65	unknown	Original			B.1.1	GR
hCoV-19/India/NCDC7629_CSIR-IGIB/2020	EPI_ISL_482651	2020-05-28	Asia / India / Delhi	Human		Female	42	unknown	Original			B.6	O
hCoV-19/India/NCDC7641_CSIR-IGIB/2020	EPI_ISL_482652	2020-05-28	Asia / India / Delhi	Human		Male	43	unknown	Original			B.6	O
hCoV-19/India/NCDC7645_CSIR-IGIB/2020	EPI_ISL_482653	2020-05-28	Asia / India / Delhi	Human		Male	8	unknown	Original			B.6	O
hCoV-19/India/NCDC7647_CSIR-IGIB/2020	EPI_ISL_482654	2020-05-28	Asia / India / Delhi	Human		Female	73	unknown	Original			B.6	O
hCoV-19/India/NCDC7649_CSIR-IGIB/2020	EPI_ISL_482655	2020-05-28	Asia / India / Delhi	Human		Male	28	unknown	Original			B.6	O
hCoV-19/India/NCDC7661_CSIR-IGIB/2020	EPI_ISL_482656	2020-05-28	Asia / India / Delhi	Human		Female	40	unknown	Original			B.1	O
hCoV-19/India/NCDC7666_CSIR-IGIB/2020	EPI_ISL_482657	2020-05-28	Asia / India / Delhi	Human		Male	63	unknown	Original			B.6	O
hCoV-19/India/NCDC7667_CSIR-IGIB/2020	EPI_ISL_482658	2020-05-28	Asia / India / Delhi	Human		Male	42	unknown	Original			B.6	O
hCoV-19/India/NCDC7668_CSIR-IGIB/2020	EPI_ISL_482659	2020-05-28	Asia / India / Delhi	Human		Male	40	unknown	Original			B.6	O
hCoV-19/India/NCDC7686_CSIR-IGIB/2020	EPI_ISL_482660	2020-05-28	Asia / India / Delhi	Human		Female	34	unknown	Original			B.6	O
hCoV-19/India/NCDC7715_CSIR-IGIB/2020	EPI_ISL_482661	2020-05-28	Asia / India / Delhi	Human		Female	4	unknown	Original			B.1	O
hCoV-19/India/NCDC7716_CSIR-IGIB/2020	EPI_ISL_482662	2020-05-28	Asia / India / Delhi	Human		Female	23	unknown	Original			B.6	O
hCoV-19/India/NCDC7717_CSIR-IGIB/2020	EPI_ISL_482663	2020-05-28	Asia / India / Delhi	Human		Female	50	unknown	Original			B.6	O
hCoV-19/India/NCDC7721_CSIR-IGIB/2020	EPI_ISL_482664	2020-05-28	Asia / India / Delhi	Human		Male	31	unknown	Original			B.1	O
hCoV-19/India/NCDC7728_CSIR-IGIB/2020	EPI_ISL_482665	2020-05-28	Asia / India / Delhi	Human		Male	29	unknown	Original			B.1	O
hCoV-19/India/NCDC7733_CSIR-IGIB/2020	EPI_ISL_482666	2020-05-28	Asia / India / Delhi	Human		Male	26	unknown	Original			B.6	O
hCoV-19/India/NCDC7735_CSIR-IGIB/2020	EPI_ISL_482667	2020-05-28	Asia / India / Delhi	Human		Female	35	unknown	Original			B.6	O
hCoV-19/India/NCDC7749_CSIR-IGIB/2020	EPI_ISL_482668	2020-05-28	Asia / India / Delhi	Human		Male	60	unknown	Original			B.6	O
hCoV-19/India/NCDC7757_CSIR-IGIB/2020	EPI_ISL_482669	2020-05-28	Asia / India / Delhi	Human		Male	41	unknown	Original			B.1.113	O
hCoV-19/India/NCDC7760_CSIR-IGIB/2020	EPI_ISL_482670	2020-05-28	Asia / India / Delhi	Human		Male	35	unknown	Original			B.6	O
hCoV-19/India/nimh-0999/2020	EPI_ISL_486382	2020-04-14	Asia / India / Karnataka	Human		Male	43	Asymptomatic	Original			B.6	O
hCoV-19/India/nimh-3959/2020	EPI_ISL_486383	2020-04-23	Asia / India / Karnataka	Human		Male	58	Asymptomatic	Original			B.1.80	G
hCoV-19/India/nimh-8863/2020	EPI_ISL_486384	2020-04-28	Asia / India / Karnataka	Human		Male	82	Symptomatic	Original			B.1	O
hCoV-19/India/nimh-10102/2020	EPI_ISL_486385	2020-05-01	Asia / India / Karnataka	Human		Female	45	Asymptomatic	Original			B.6	O
hCoV-19/India/nimh-10106/2020	EPI_ISL_486386	2020-05-01	Asia / India / Karnataka	Human		Female	24	Asymptomatic	Original			B.6	O
hCoV-19/India/nimh-11122/2020	EPI_ISL_486387	2020-05-04	Asia / India / Karnataka	Human		Female	55	Asymptomatic	Original			B.6	O
hCoV-19/India/nimh-14723/2020	EPI_ISL_486388	2020-05-10	Asia / India / Karnataka	Human		Male	22	Asymptomatic	Original			B.6	O
hCoV-19/India/nimh-15835/2020	EPI_ISL_486389	2020-05-10	Asia / India / Karnataka	Human		Female	15	Asymptomatic	Original			B.6	O
hCoV-19/India/nimh-1454/2020	EPI_ISL_486392	2020-04-15	Asia / India / Karnataka	Human		Male	28	Asymptomatic	Original			B.6	O
hCoV-19/India/nimh-1553/2020	EPI_ISL_486393	2020-04-16	Asia / India / Karnataka	Human		Female	65	Symptomatic	Original			B.6	O
hCoV-19/India/nimh-3720/2020	EPI_ISL_486394	2020-04-23	Asia / India / Karnataka	Human		Male	60	Asymptomatic	Original			B.6	O
hCoV-19/India/nimh-4263/2020	EPI_ISL_486395	2020-04-23	Asia / India / Karnataka	Human		Female	80	Asymptomatic	Original			B.6	O
hCoV-19/India/nimh-4377/2020	EPI_ISL_486396	2020-04-24	Asia / India / Karnataka	Human		Male	90	Asymptomatic	Original			B.1	G
hCoV-19/India/nimh-5102/2020	EPI_ISL_486397	2020-04-25	Asia / India / Karnataka	Human		Male	13	Symptomatic	Original			B.6	O
hCoV-19/India/nimh-5297/2020	EPI_ISL_486398	2020-04-25	Asia / India / Karnataka	Human		Female	22	Asymptomatic	Original			B.6	O
hCoV-19/India/nimh-7817/2020	EPI_ISL_486399	2020-04-29	Asia / India / Karnataka	Human		Male	12	Asymptomatic	Original			B.6	O
hCoV-19/India/UN3/2020	EPI_ISL_489995	2020	Asia / India	Human		Male	35	Alive	Original			B.1.1	GR
hCoV-19/India/CCMB_M359/2020	EPI_ISL_495200	2020-06-09	Asia / India / Telangana / Hyderabad	Human		Male	42	unknown	Original	Naso-pharyngeal swab/Oro-pharyngeal swab		B.1	G
hCoV-19/India/CCMB_M361/2020	EPI_ISL_495201	2020-06-09	Asia / India / Telangana / Hyderabad	Human		Male	55	unknown	Original	Naso-pharyngeal swab/Oro-pharyngeal swab		B.1.1.8	GR
hCoV-19/India/CCMB_M363/2020	EPI_ISL_495202	2020-06-09	Asia / India / Telangana / Hyderabad	Human		Male	57	unknown	Original	Naso-pharyngeal swab/Oro-pharyngeal swab		B.1.1	GR
hCoV-19/India/CCMB_M437/2020	EPI_ISL_495203	2020-06-09	Asia / India / Telangana / Hyderabad	Human		Male	33	unknown	Original	Naso-pharyngeal swab/Oro-pharyngeal swab		B.1.1.8	GR
hCoV-19/India/CCMB_M441/2020	EPI_ISL_495204	2020-06-09	Asia / India / Telangana / Hyderabad	Human		Female	53	unknown	Original	Naso-pharyngeal swab/Oro-pharyngeal swab		B.1.1.32	GR
hCoV-19/India/CCMB_M446/2020	EPI_ISL_495205	2020-06-09	Asia / India / Telangana / Hyderabad	Human		Male	23	unknown	Original	Naso-pharyngeal swab/Oro-pharyngeal swab		B.1.1.8	GR
hCoV-19/India/CCMB_M451/2020	EPI_ISL_495206	2020-06-09	Asia / India / Telangana / Hyderabad	Human		Male	43	unknown	Original	Naso-pharyngeal swab/Oro-pharyngeal swab		B.1.1.8	GR
hCoV-19/India/CCMB_M456/2020	EPI_ISL_495207	2020-06-09	Asia / India / Telangana / Hyderabad	Human		Male	52	unknown	Original	Naso-pharyngeal swab/Oro-pharyngeal swab		B.1.1.8	GR
hCoV-19/India/CCMB_M458/2020	EPI_ISL_495208	2020-06-09	Asia / India / Telangana / Hyderabad	Human		Male	45	unknown	Original	Naso-pharyngeal swab/Oro-pharyngeal swab		B.1.1.8	GR
hCoV-19/India/CCMB_M465/2020	EPI_ISL_495209	2020-06-09	Asia / India / Telangana / Hyderabad	Human		Male	40	unknown	Original	Naso-pharyngeal swab/Oro-pharyngeal swab		B.1.1.32	GR
hCoV-19/India/CCMB_M466/2020	EPI_ISL_495210	2020-06-09	Asia / India / Telangana / Hyderabad	Human		Male	80	unknown	Original	Naso-pharyngeal swab/Oro-pharyngeal swab		B.1.1.32	GR
hCoV-19/India/CCMB_M471/2020	EPI_ISL_495211	2020-06-09	Asia / India / Telangana / Hyderabad	Human		Male	54	unknown	Original	Naso-pharyngeal swab/Oro-pharyngeal swab		B.1.1.8	GR
hCoV-19/India/CCMB_M489/2020	EPI_ISL_495212	2020-06-10	Asia / India / Telangana / Hyderabad	Human		Male	26	unknown	Original	Naso-pharyngeal swab/Oro-pharyngeal swab		B.1.1.32	GR
hCoV-19/India/CCMB_M499/2020	EPI_ISL_495213	2020-06-10	Asia / India / Telangana / Hyderabad	Human		Male	46	unknown	Original	Naso-pharyngeal swab/Oro-pharyngeal swab		B.6	O
hCoV-19/India/CCMB_M5/2020	EPI_ISL_495214	2020-06-04	Asia / India / Telangana / Hyderabad	Human		Male	55	unknown	Original	Naso-pharyngeal swab/Oro-pharyngeal swab		B.1.1	GR
hCoV-19/India/CCMB_M58/2020	EPI_ISL_495215	2020-06-05	Asia / India / Telangana / Hyderabad	Human		Male	49	unknown	Original	Naso-pharyngeal swab/Oro-pharyngeal swab		B.1	G
hCoV-19/India/CCMB_M581/2020	EPI_ISL_495216	2020-06-10	Asia / India / Telangana / Hyderabad	Human		Male	24	unknown	Original	Naso-pharyngeal swab/Oro-pharyngeal swab		B.1.1	GR
hCoV-19/India/CCMB_M588/2020	EPI_ISL_495217	2020-06-10	Asia / India / Telangana / Hyderabad	Human		Male	45	unknown	Original	Naso-pharyngeal swab/Oro-pharyngeal swab		B.1.1	GR
hCoV-19/India/CCMB_M64/2020	EPI_ISL_495218	2020-06-05	Asia / India / Telangana / Hyderabad	Human		Female	40	unknown	Original	Naso-pharyngeal swab/Oro-pharyngeal swab		B.1.1.32	GR
hCoV-19/India/CCMB_M651/2020	EPI_ISL_495219	2020-06-11	Asia / India / Telangana / Hyderabad	Human		Male	10	unknown	Original	Naso-pharyngeal swab/Oro-pharyngeal swab		B.1.1.32	GR
hCoV-19/India/CCMB_M652/2020	EPI_ISL_495220	2020-06-11	Asia / India / Telangana / Hyderabad	Human		Female	40	unknown	Original	Naso-pharyngeal swab/Oro-pharyngeal swab		B.1.1.32	GR
hCoV-19/India/CCMB_M66/2020	EPI_ISL_495221	2020-06-05	Asia / India / Telangana / Hyderabad	Human		Male	17	unknown	Original	Naso-pharyngeal swab/Oro-pharyngeal swab		B.1.1	GR
hCoV-19/India/CCMB_M664/2020	EPI_ISL_495222	2020-06-11	Asia / India / Telangana / Hyderabad	Human		Male	29	unknown	Original	Naso-pharyngeal swab/Oro-pharyngeal swab		B.6	O
hCoV-19/India/CCMB_M686/2020	EPI_ISL_495223	2020-06-11	Asia / India / Telangana / Hyderabad	Human		Male	22	unknown	Original	Naso-pharyngeal swab/Oro-pharyngeal swab		B.1.1	GR
hCoV-19/India/CCMB_M696/2020	EPI_ISL_495224	2020-06-11	Asia / India / Telangana / Hyderabad	Human		Male	56	unknown	Original	Naso-pharyngeal swab/Oro-pharyngeal swab		B.1.1.32	GR
hCoV-19/India/CCMB_M697/2020	EPI_ISL_495225	2020-06-11	Asia / India / Telangana / Hyderabad	Human		Male	54	unknown	Original	Naso-pharyngeal swab/Oro-pharyngeal swab		B.1.1.32	GR
hCoV-19/India/CCMB_M7/2020	EPI_ISL_495226	2020-06-04	Asia / India / Telangana / Hyderabad	Human		Male	29	unknown	Original	Naso-pharyngeal swab/Oro-pharyngeal swab		B.1	O
hCoV-19/India/CCMB_M70/2020	EPI_ISL_495227	2020-06-05	Asia / India / Telangana / Hyderabad	Human		Male	23	unknown	Original	Naso-pharyngeal swab/Oro-pharyngeal swab		B.1	GH
hCoV-19/India/CCMB_M700/2020	EPI_ISL_495228	2020-06-11	Asia / India / Telangana / Hyderabad	Human		Male	36	unknown	Original	Naso-pharyngeal swab/Oro-pharyngeal swab		B.1.1.32	GR
hCoV-19/India/CCMB_M711/2020	EPI_ISL_495229	2020-06-11	Asia / India / Telangana / Hyderabad	Human		Male	35	unknown	Original	Naso-pharyngeal swab/Oro-pharyngeal swab		B.1.1.32	GR
hCoV-19/India/CCMB_M712/2020	EPI_ISL_495230	2020-06-11	Asia / India / Telangana / Hyderabad	Human		Male	33	unknown	Original	Naso-pharyngeal swab/Oro-pharyngeal swab		B.1.1.32	GR
hCoV-19/India/CCMB_M717/2020	EPI_ISL_495231	2020-06-11	Asia / India / Telangana / Hyderabad	Human		Male	54	unknown	Original	Naso-pharyngeal swab/Oro-pharyngeal swab		B.1.1.32	GR
hCoV-19/India/CCMB_M722/2020	EPI_ISL_495232	2020-06-11	Asia / India / Telangana / Hyderabad	Human		Male	34	unknown	Original	Naso-pharyngeal swab/Oro-pharyngeal swab		B.1.1	GR
hCoV-19/India/CCMB_M733/2020	EPI_ISL_495233	2020-06-11	Asia / India / Telangana / Hyderabad	Human		Male	47	unknown	Original	Naso-pharyngeal swab/Oro-pharyngeal swab		B.1.1	GR
hCoV-19/India/CCMB_M739/2020	EPI_ISL_495234	2020-06-11	Asia / India / Telangana / Hyderabad	Human		Male	33	unknown	Original	Naso-pharyngeal swab/Oro-pharyngeal swab		B.1.1	GR
hCoV-19/India/CCMB_M740/2020	EPI_ISL_495235	2020-06-11	Asia / India / Telangana / Hyderabad	Human		Male	39	unknown	Original	Naso-pharyngeal swab/Oro-pharyngeal swab		B.1.1.32	GR
hCoV-19/India/CCMB_M750/2020	EPI_ISL_495236	2020-06-12	Asia / India / Telangana / Hyderabad	Human		Female	70	unknown	Original	Naso-pharyngeal swab/Oro-pharyngeal swab		B.1.1.32	GR
hCoV-19/India/CCMB_M762/2020	EPI_ISL_495237	2020-06-12	Asia / India / Telangana / Hyderabad	Human		Male	60	unknown	Original	Naso-pharyngeal swab/Oro-pharyngeal swab		B.1.1.8	GR
hCoV-19/India/CCMB_M772/2020	EPI_ISL_495238	2020-06-12	Asia / India / Telangana / Hyderabad	Human		Male	63	unknown	Original	Naso-pharyngeal swab/Oro-pharyngeal swab		B.1.1	GR
hCoV-19/India/CCMB_M779/2020	EPI_ISL_495239	2020-06-12	Asia / India / Telangana / Hyderabad	Human		Male	26	unknown	Original	Naso-pharyngeal swab/Oro-pharyngeal swab		B.1.113	GH
hCoV-19/India/CCMB_M780/2020	EPI_ISL_495240	2020-06-12	Asia / India / Telangana / Hyderabad	Human		Female	57	unknown	Original	Naso-pharyngeal swab/Oro-pharyngeal swab		B.1.1	GR
hCoV-19/India/CCMB_M785/2020	EPI_ISL_495241	2020-06-12	Asia / India / Telangana / Hyderabad	Human		Male	34	unknown	Original	Naso-pharyngeal swab/Oro-pharyngeal swab		B.1.1.32	GR
hCoV-19/India/CCMB_M79/2020	EPI_ISL_495242	2020-06-05	Asia / India / Telangana / Hyderabad	Human		Female	69	unknown	Original	Naso-pharyngeal swab/Oro-pharyngeal swab		B.1.1	GR
hCoV-19/India/CCMB_M80/2020	EPI_ISL_495243	2020-06-05	Asia / India / Telangana / Hyderabad	Human		Male	50	unknown	Original	Naso-pharyngeal swab/Oro-pharyngeal swab		B.1.1	GR
hCoV-19/India/CCMB_M804/2020	EPI_ISL_495244	2020-06-12	Asia / India / Telangana / Hyderabad	Human		Male	38	unknown	Original	Naso-pharyngeal swab/Oro-pharyngeal swab		B.1.113	GH
hCoV-19/India/CCMB_M806/2020	EPI_ISL_495245	2020-06-12	Asia / India / Telangana / Hyderabad	Human		Female	61	unknown	Original	Naso-pharyngeal swab/Oro-pharyngeal swab		B.1.1.8	GR
hCoV-19/India/CCMB_M81/2020	EPI_ISL_495246	2020-06-05	Asia / India / Telangana / Hyderabad	Human		Male	21	unknown	Original	Naso-pharyngeal swab/Oro-pharyngeal swab		B.1.1	GR
hCoV-19/India/CCMB_M812/2020	EPI_ISL_495247	2020-06-12	Asia / India / Telangana / Hyderabad	Human		Female	5	unknown	Original	Naso-pharyngeal swab/Oro-pharyngeal swab		B.1	G
hCoV-19/India/CCMB_M817/2020	EPI_ISL_495248	2020-06-12	Asia / India / Telangana / Hyderabad	Human		Male	31	unknown	Original	Naso-pharyngeal swab/Oro-pharyngeal swab		B.1.1.32	GR
hCoV-19/India/CCMB_M818/2020	EPI_ISL_495249	2020-06-12	Asia / India / Telangana / Hyderabad	Human		Male	30	unknown	Original	Naso-pharyngeal swab/Oro-pharyngeal swab		B.1.1.32	GR
hCoV-19/India/CCMB_M82/2020	EPI_ISL_495250	2020-06-05	Asia / India / Telangana / Hyderabad	Human		Male	76	unknown	Original	Naso-pharyngeal swab/Oro-pharyngeal swab		B.1.1	GR
hCoV-19/India/CCMB_M830/2020	EPI_ISL_495251	2020-06-12	Asia / India / Telangana / Hyderabad	Human		Female	25	unknown	Original	Naso-pharyngeal swab/Oro-pharyngeal swab		B.1.1.8	GR
hCoV-19/India/CCMB_M838/2020	EPI_ISL_495252	2020-06-12	Asia / India / Telangana / Hyderabad	Human		Male	31	unknown	Original	Naso-pharyngeal swab/Oro-pharyngeal swab		B.1.1.8	GR
hCoV-19/India/CCMB_M840/2020	EPI_ISL_495253	2020-06-12	Asia / India / Telangana / Hyderabad	Human		Male	12	unknown	Original	Naso-pharyngeal swab/Oro-pharyngeal swab		B.1.1	GR
hCoV-19/India/CCMB_M841/2020	EPI_ISL_495254	2020-06-12	Asia / India / Telangana / Hyderabad	Human		Female	2	unknown	Original	Naso-pharyngeal swab/Oro-pharyngeal swab		B.1.1	GR
hCoV-19/India/CCMB_M842/2020	EPI_ISL_495255	2020-06-12	Asia / India / Telangana / Hyderabad	Human		Male	34	unknown	Original	Naso-pharyngeal swab/Oro-pharyngeal swab		B.1.1	GR
hCoV-19/India/CCMB_M844/2020	EPI_ISL_495256	2020-06-12	Asia / India / Telangana / Hyderabad	Human		Female	28	unknown	Original	Naso-pharyngeal swab/Oro-pharyngeal swab		B.1.1.8	GR
hCoV-19/India/CCMB_M845/2020	EPI_ISL_495257	2020-06-12	Asia / India / Telangana / Hyderabad	Human		Male	44	unknown	Original	Naso-pharyngeal swab/Oro-pharyngeal swab		B.1	G
hCoV-19/India/CCMB_M860/2020	EPI_ISL_495258	2020-06-12	Asia / India / Telangana / Hyderabad	Human		Male	38	unknown	Original	Naso-pharyngeal swab/Oro-pharyngeal swab		B.1.1.8	GR
hCoV-19/India/CCMB_M882/2020	EPI_ISL_495259	2020-06-12	Asia / India / Telangana / Hyderabad	Human		Female	30	unknown	Original	Naso-pharyngeal swab/Oro-pharyngeal swab		B.1.1.32	GR
hCoV-19/India/CCMB_M891/2020	EPI_ISL_495260	2020-06-12	Asia / India / Telangana / Hyderabad	Human		Male	31	unknown	Original	Naso-pharyngeal swab/Oro-pharyngeal swab		B.1.1.8	GR
hCoV-19/India/CCMB_M892/2020	EPI_ISL_495261	2020-06-12	Asia / India / Telangana / Hyderabad	Human		Male	36	unknown	Original	Naso-pharyngeal swab/Oro-pharyngeal swab		B.1.1.32	GR
hCoV-19/India/CCMB_M900/2020	EPI_ISL_495262	2020-06-13	Asia / India / Telangana / Hyderabad	Human		Male	45	unknown	Original	Naso-pharyngeal swab/Oro-pharyngeal swab		B.1.1	GR
hCoV-19/India/CCMB_M925/2020	EPI_ISL_495263	2020-06-13	Asia / India / Telangana / Hyderabad	Human		Male	38	unknown	Original	Naso-pharyngeal swab/Oro-pharyngeal swab		B.1.1	GR
hCoV-19/India/CCMB_M930/2020	EPI_ISL_495264	2020-06-13	Asia / India / Telangana / Hyderabad	Human		Male	37	unknown	Original	Naso-pharyngeal swab/Oro-pharyngeal swab		B.6	O
hCoV-19/India/CCMB_M931/2020	EPI_ISL_495265	2020-06-13	Asia / India / Telangana / Hyderabad	Human		Male	30	unknown	Original	Naso-pharyngeal swab/Oro-pharyngeal swab		B.1.1	GR
hCoV-19/India/CCMB_M950/2020	EPI_ISL_495266	2020-06-13	Asia / India / Telangana / Hyderabad	Human		Female	32	unknown	Original	Naso-pharyngeal swab/Oro-pharyngeal swab		B.1.1.32	GR
hCoV-19/India/CCMB_M969/2020	EPI_ISL_495267	2020-06-13	Asia / India / Telangana / Hyderabad	Human		Male	30	unknown	Original	Naso-pharyngeal swab/Oro-pharyngeal swab		B.1.1	GR
hCoV-19/India/CCMB_M971/2020	EPI_ISL_495268	2020-06-13	Asia / India / Telangana / Hyderabad	Human		Male	21	unknown	Original	Naso-pharyngeal swab/Oro-pharyngeal swab		B.1.1	GR
hCoV-19/India/CCMB_M980/2020	EPI_ISL_495269	2020-06-13	Asia / India / Telangana / Hyderabad	Human		Male	47	unknown	Original	Naso-pharyngeal swab/Oro-pharyngeal swab		B.6	O
hCoV-19/India/CCMB_M995/2020	EPI_ISL_495270	2020-06-13	Asia / India / Telangana / Hyderabad	Human		Male	18	unknown	Original	Naso-pharyngeal swab/Oro-pharyngeal swab		B.1.1	GR
hCoV-19/India/CCMB_N18/2020	EPI_ISL_495271	2020-06-13	Asia / India / Telangana / Hyderabad	Human		Male	30	unknown	Original	Naso-pharyngeal swab/Oro-pharyngeal swab		B.1.1.8	GR
hCoV-19/India/CCMB_N4/2020	EPI_ISL_495272	2020-06-13	Asia / India / Telangana / Hyderabad	Human		Male	35	unknown	Original	Naso-pharyngeal swab/Oro-pharyngeal swab		B.1.1	GR
hCoV-19/India/CCMB_N7/2020	EPI_ISL_495273	2020-06-13	Asia / India / Telangana / Hyderabad	Human		Male	36	unknown	Original	Naso-pharyngeal swab/Oro-pharyngeal swab		B.6	O
hCoV-19/India/CCMB_OM1/2020	EPI_ISL_495274	2020-05-13	Asia / India / Telangana / Hyderabad	Human		Male	20	unknown	Original	Naso-pharyngeal swab/Oro-pharyngeal swab		B.1.1.8	GR
hCoV-19/India/CCMB_OM1_ONT/2020	EPI_ISL_495275	2020-05-13	Asia / India / Telangana / Hyderabad	Human		Male	20	unknown	Original	Naso-pharyngeal swab/Oro-pharyngeal swab		B.1.1.8	GR
hCoV-19/India/CCMB_OM10/2020	EPI_ISL_495276	2020-05-15	Asia / India / Telangana / Hyderabad	Human		Female	80	unknown	Original	Naso-pharyngeal swab/Oro-pharyngeal swab		B.1.1.32	GR
hCoV-19/India/CCMB_OM11/2020	EPI_ISL_495277	2020-05-15	Asia / India / Telangana / Hyderabad	Human		Male	40	unknown	Original	Naso-pharyngeal swab/Oro-pharyngeal swab		B.1.1	GR
hCoV-19/India/CCMB_OM12/2020	EPI_ISL_495278	2020-05-15	Asia / India / Telangana / Hyderabad	Human		Male	8	unknown	Original	Naso-pharyngeal swab/Oro-pharyngeal swab		B.1.1	GR
hCoV-19/India/CCMB_OM13/2020	EPI_ISL_495279	2020-05-15	Asia / India / Telangana / Hyderabad	Human		Female	23	unknown	Original	Naso-pharyngeal swab/Oro-pharyngeal swab		B.1.1	GR
hCoV-19/India/CCMB_OM14/2020	EPI_ISL_495280	2020-05-15	Asia / India / Telangana / Hyderabad	Human		Female	25	unknown	Original	Naso-pharyngeal swab/Oro-pharyngeal swab		B.1.1.8	GR
hCoV-19/India/CCMB_OM15/2020	EPI_ISL_495281	2020-05-17	Asia / India / Telangana / Hyderabad	Human		Male	35	unknown	Original	Naso-pharyngeal swab/Oro-pharyngeal swab		B.1.1	GR
hCoV-19/India/CCMB_OM16/2020	EPI_ISL_495282	2020-05-17	Asia / India / Telangana / Hyderabad	Human		Male	32	unknown	Original	Naso-pharyngeal swab/Oro-pharyngeal swab		B.1.1	GR
hCoV-19/India/CCMB_OM17/2020	EPI_ISL_495283	2020-05-17	Asia / India / Telangana / Hyderabad	Human		Male	26	unknown	Original	Naso-pharyngeal swab/Oro-pharyngeal swab		B.1.1	GR
hCoV-19/India/CCMB_OM18/2020	EPI_ISL_495284	2020-05-17	Asia / India / Telangana / Hyderabad	Human		Male	54	unknown	Original	Naso-pharyngeal swab/Oro-pharyngeal swab		B.1.1.32	GR
hCoV-19/India/CCMB_OM19/2020	EPI_ISL_495285	2020-05-17	Asia / India / Telangana / Hyderabad	Human		Male	33	unknown	Original	Naso-pharyngeal swab/Oro-pharyngeal swab		B.1.1	GR
hCoV-19/India/CCMB_OM2/2020	EPI_ISL_495286	2020-05-13	Asia / India / Telangana / Hyderabad	Human		Female	46	unknown	Original	Naso-pharyngeal swab/Oro-pharyngeal swab		B.1.1.32	GR
hCoV-19/India/CCMB_OM2_ONT/2020	EPI_ISL_495287	2020-05-13	Asia / India / Telangana / Hyderabad	Human		Female	46	unknown	Original	Naso-pharyngeal swab/Oro-pharyngeal swab		B.1.1.32	GR
hCoV-19/India/CCMB_OM20/2020	EPI_ISL_495288	2020-05-17	Asia / India / Telangana / Hyderabad	Human		Male	42	unknown	Original	Naso-pharyngeal swab/Oro-pharyngeal swab		B.1.1.8	GR
hCoV-19/India/CCMB_OM3/2020	EPI_ISL_495289	2020-05-13	Asia / India / Telangana / Hyderabad	Human		Female	32	unknown	Original	Naso-pharyngeal swab/Oro-pharyngeal swab		B.1.1	GR
hCoV-19/India/CCMB_OM4/2020	EPI_ISL_495290	2020-05-13	Asia / India / Telangana / Hyderabad	Human		Male	22	unknown	Original	Naso-pharyngeal swab/Oro-pharyngeal swab		B.1.1	GR
hCoV-19/India/CCMB_OM4_ONT/2020	EPI_ISL_495291	2020-05-13	Asia / India / Telangana / Hyderabad	Human		Male	22	unknown	Original	Naso-pharyngeal swab/Oro-pharyngeal swab		B.1.1	GR
hCoV-19/India/CCMB_OM5/2020	EPI_ISL_495292	2020-05-14	Asia / India / Telangana / Hyderabad	Human		Male	44	unknown	Original	Naso-pharyngeal swab/Oro-pharyngeal swab		B.1.1.32	GR
hCoV-19/India/CCMB_OM6/2020	EPI_ISL_495293	2020-05-14	Asia / India / Telangana / Hyderabad	Human		Female	60	unknown	Original	Naso-pharyngeal swab/Oro-pharyngeal swab		B.1.1.32	GR
hCoV-19/India/CCMB_OM6_ONT/2020	EPI_ISL_495294	2020-05-14	Asia / India / Telangana / Hyderabad	Human		Female	60	unknown	Original	Naso-pharyngeal swab/Oro-pharyngeal swab		B.1.1.32	GR
hCoV-19/India/CCMB_OM7/2020	EPI_ISL_495295	2020-05-14	Asia / India / Telangana / Hyderabad	Human		Male	9	unknown	Original	Naso-pharyngeal swab/Oro-pharyngeal swab		B.1.1	GR
hCoV-19/India/CCMB_OM8/2020	EPI_ISL_495296	2020-05-14	Asia / India / Telangana / Hyderabad	Human		Male	13	unknown	Original	Naso-pharyngeal swab/Oro-pharyngeal swab		B.1.1	GR
hCoV-19/India/CCMB_OM9/2020	EPI_ISL_495297	2020-05-15	Asia / India / Telangana / Hyderabad	Human		Male	61	unknown	Original	Naso-pharyngeal swab/Oro-pharyngeal swab		B.1.1	GR
hCoV-19/India/AFMC_5286/2020	EPI_ISL_496518	2020-05-21	Asia / India / Maharashtra	Human		Male	54	unknown	Original			B.1.1.32	GR
hCoV-19/India/AFMC_5304/2020	EPI_ISL_496519	2020-05-21	Asia / India / Maharashtra	Human		Male	40	unknown	Original			B.1.1.32	GR
hCoV-19/India/AFMC_5473/2020	EPI_ISL_496520	2020-05-23	Asia / India / Maharashtra	Human		Female	78	Hospitalized	Original			B.6	O
hCoV-19/India/BJMC_1697/2020	EPI_ISL_496521	2020-04-19	Asia / India / Maharashtra	Human		Male	29	unknown	Original			B.6	O
hCoV-19/India/BJMC_1769/2020	EPI_ISL_496522	2020-04-20	Asia / India / Maharashtra	Human		Male	53	unknown	Original			B.1.1.32	GR
hCoV-19/India/BJMC_6184/2020	EPI_ISL_496523	2020-05-26	Asia / India / Maharashtra	Human		Male	3	unknown	Original			B.1.80	G
hCoV-19/India/NCCS_NR1205/2020	EPI_ISL_496524	2020-05-15	Asia / India / Maharashtra	Human		Female	23	unknown	Original			B.1.1.32	GR
hCoV-19/India/NCCS_NR1922/2020	EPI_ISL_496525	2020-05-20	Asia / India / Maharashtra	Human		Male	27	unknown	Original			B.1.1.32	GR
hCoV-19/India/NCCS_NR2257/2020	EPI_ISL_496526	2020-05-21	Asia / India / Maharashtra	Human		Male	14	unknown	Original			B.1.36	GH
hCoV-19/India/BJMC_2086/2020	EPI_ISL_496527	2020-04-22	Asia / India / Maharashtra	Human		Female	52	unknown	Original			B.1.1.32	GR
hCoV-19/India/BJMC_4555/2020	EPI_ISL_496528	2020-05-19	Asia / India / Maharashtra	Human		Male	52	unknown	Original			B.1.5	G
hCoV-19/India/AFMC_5458/2020	EPI_ISL_496529	2020-05-23	Asia / India / Maharashtra	Human		Female	21	Hospitalized	Original			B.6	O
hCoV-19/India/BJMC_1089/2020	EPI_ISL_496530	2020-04-13	Asia / India / Maharashtra	Human		Male	12	unknown	Original			B.1.1.32	GR
hCoV-19/India/NCCS_NR2252/2020	EPI_ISL_496531	2020-05-21	Asia / India / Maharashtra	Human		Female	48	unknown	Original			B.1.36	GH
hCoV-19/India/NCCS_NR2309/2020	EPI_ISL_496532	2020-05-22	Asia / India / Maharashtra	Human		Female	34	unknown	Original			B.1.36	GH
hCoV-19/India/AFMC_5868/2020	EPI_ISL_496533	2020-05-26	Asia / India / Maharashtra	Human		Female	36	Hospitalized	Original			B.1.1	GR
hCoV-19/India/BJMC_2035/2020	EPI_ISL_496534	2020-04-21	Asia / India / Maharashtra	Human		Male	40	Hospitalized	Original			B.1.1.32	GR
hCoV-19/India/NCCS_NR2108/2020	EPI_ISL_496535	2020-05-21	Asia / India / Maharashtra	Human		Male	36	unknown	Original			B.1.1.32	GR
hCoV-19/India/NCCS_NR567/2020	EPI_ISL_496536	2020-05-07	Asia / India / Maharashtra	Human		Female	52	unknown	Original			B.1	G
hCoV-19/India/AFMC_4954/2020	EPI_ISL_496537	2020-05-19	Asia / India / Maharashtra	Human		Male	54	Hospitalized	Original			B.1.80	G
hCoV-19/India/AFMC_5309/2020	EPI_ISL_496538	2020-05-21	Asia / India / Maharashtra	Human		Male	30	unknown	Original			B.1.1.32	GR
hCoV-19/India/AFMC_5318/2020	EPI_ISL_496539	2020-05-21	Asia / India / Maharashtra	Human		Male	34	unknown	Original			B.1.1.32	GR
hCoV-19/India/AFMC_5670/2020	EPI_ISL_496540	2020-05-25	Asia / India / Maharashtra	Human		Male	23	Hospitalized	Original			B.1.1.32	GR
hCoV-19/India/AFMC_5688/2020	EPI_ISL_496541	2020-05-25	Asia / India / Maharashtra	Human		Male	32	Hospitalized	Original			B.1.80	G
hCoV-19/India/AFMC_5694/2020	EPI_ISL_496542	2020-05-25	Asia / India / Maharashtra	Human		Female	13	Hospitalized	Original			B.1.80	G
hCoV-19/India/AFMC_5695/2020	EPI_ISL_496543	2020-05-25	Asia / India / Maharashtra	Human		Female	65	Hospitalized	Original			B.1.80	G
hCoV-19/India/AFMC_5727/2020	EPI_ISL_496544	2020-05-25	Asia / India / Maharashtra	Human		Female	40	Hospitalized	Original			B.1.80	G
hCoV-19/India/AFMC_5807/2020	EPI_ISL_496545	2020-05-25	Asia / India / Maharashtra	Human		Male	52	Hospitalized	Original			B.1.1.32	GR
hCoV-19/India/BJMC_1658/2020	EPI_ISL_496546	2020-04-18	Asia / India / Maharashtra	Human		Male	16	unknown	Original			B.1.1.32	GR
hCoV-19/India/BJMC_1675/2020	EPI_ISL_496547	2020-04-18	Asia / India / Maharashtra	Human		Male	32	unknown	Original			B.6	O
hCoV-19/India/BJMC_1727/2020	EPI_ISL_496548	2020-04-19	Asia / India / Maharashtra	Human		Male	40	Hospitalized	Original			B.1.1.32	GR
hCoV-19/India/BJMC_2030/2020	EPI_ISL_496549	2020-04-21	Asia / India / Maharashtra	Human		Female	50	Hospitalized	Original			B.1.1.32	GR
hCoV-19/India/BJMC_2192/2020	EPI_ISL_496550	2020-04-22	Asia / India / Maharashtra	Human		Female	70	unknown	Original			B.1.1.32	GR
hCoV-19/India/BJMC_2442/2020	EPI_ISL_496551	2020-04-20	Asia / India / Maharashtra	Human		Male	68	Hospitalized	Original			B.1.1.32	GR
hCoV-19/India/BJMC_6185/2020	EPI_ISL_496552	2020-05-26	Asia / India / Maharashtra	Human		Male	30	unknown	Original			B.1.1.32	GR
hCoV-19/India/BJMC_838/2020	EPI_ISL_496553	2020-04-11	Asia / India / Maharashtra	Human		Male	32	unknown	Original			B.1	G
hCoV-19/India/BJMC_965/2020	EPI_ISL_496554	2020-04-12	Asia / India / Maharashtra	Human		Male	40	unknown	Original			B.1.1.32	GR
hCoV-19/India/NCCS_NR048/2020	EPI_ISL_496555	2020-04-28	Asia / India / Maharashtra	Human		Female	36	Hospitalized	Original			B.1.36	GH
hCoV-19/India/NCCS_NR049/2020	EPI_ISL_496556	2020-04-28	Asia / India / Maharashtra	Human		Female	60	Hospitalized	Original			B.1.36	GH
hCoV-19/India/NCCS_NR051/2020	EPI_ISL_496557	2020-04-28	Asia / India / Maharashtra	Human		Male	10	Hospitalized	Original			B.1.36	GH
hCoV-19/India/NCCS_NR1290/2020	EPI_ISL_496558	2020-05-15	Asia / India / Maharashtra	Human		Male	29	unknown	Original			B.1.80	G
hCoV-19/India/NCCS_NR1323/2020	EPI_ISL_496559	2020-05-16	Asia / India / Maharashtra	Human		Male	27	Hospitalized	Original			B.1.1.32	GR
hCoV-19/India/NCCS_NR1326/2020	EPI_ISL_496560	2020-05-16	Asia / India / Maharashtra	Human		Male	32	Hospitalized	Original			B.1.1.32	GR
hCoV-19/India/NCCS_NR1548/2020	EPI_ISL_496561	2020-05-17	Asia / India / Maharashtra	Human		Male	62	unknown	Original			B.1.80	G
hCoV-19/India/NCCS_NR1553/2020	EPI_ISL_496562	2020-05-17	Asia / India / Maharashtra	Human		Female	35	unknown	Original			B.1.80	G
hCoV-19/India/NCCS_NR1565/2020	EPI_ISL_496563	2020-05-17	Asia / India / Maharashtra	Human		Female	48	unknown	Original			B.1.80	G
hCoV-19/India/NCCS_NR1709/2020	EPI_ISL_496564	2020-05-18	Asia / India / Maharashtra	Human		Male	22	unknown	Original			B.1.80	G
hCoV-19/India/NCCS_NR1715/2020	EPI_ISL_496565	2020-05-18	Asia / India / Maharashtra	Human		Male	49	unknown	Original			B.1.80	G
hCoV-19/India/NCCS_NR1885/2020	EPI_ISL_496566	2020-05-19	Asia / India / Maharashtra	Human		Female	22	unknown	Original			B.1.80	G
hCoV-19/India/NCCS_NR2086/2020	EPI_ISL_496567	2020-05-21	Asia / India / Maharashtra	Human		Male	28	unknown	Original			B.1.80	G
hCoV-19/India/NCCS_NR2099/2020	EPI_ISL_496568	2020-05-21	Asia / India / Maharashtra	Human		Male	52	unknown	Original			B.1.36	GH
hCoV-19/India/NCCS_NR2107/2020	EPI_ISL_496569	2020-05-21	Asia / India / Maharashtra	Human		Male	22	unknown	Original			B.1.1	GR
hCoV-19/India/NCCS_NR2109/2020	EPI_ISL_496570	2020-05-21	Asia / India / Maharashtra	Human		Male	51	unknown	Original			B.1.1.32	GR
hCoV-19/India/NCCS_NR2122/2020	EPI_ISL_496571	2020-05-21	Asia / India / Maharashtra	Human		Male	47	Hospitalized	Original			B.1.1.32	GR
hCoV-19/India/NCCS_NR2245/2020	EPI_ISL_496572	2020-05-21	Asia / India / Maharashtra	Human		Female	31	unknown	Original			B.1.36	GH
hCoV-19/India/NCCS_NR2246/2020	EPI_ISL_496573	2020-05-21	Asia / India / Maharashtra	Human		Male	10	unknown	Original			B.1.36	GH
hCoV-19/India/NCCS_NR2249/2020	EPI_ISL_496574	2020-05-21	Asia / India / Maharashtra	Human		Male	46	unknown	Original			B.1.36	GH
hCoV-19/India/NCCS_NR2254/2020	EPI_ISL_496575	2020-05-21	Asia / India / Maharashtra	Human		Male	16	unknown	Original			B.1.36	GH
hCoV-19/India/NCCS_NR2260/2020	EPI_ISL_496576	2020-05-21	Asia / India / Maharashtra	Human		Female	52	unknown	Original			B.1.113	GH
hCoV-19/India/NCCS_NR2307/2020	EPI_ISL_496577	2020-05-22	Asia / India / Maharashtra	Human		Male	13	unknown	Original			B.1.36	GH
hCoV-19/India/NCCS_NR2328/2020	EPI_ISL_496578	2020-05-22	Asia / India / Maharashtra	Human		Female	29	unknown	Original			B.1.1.32	GR
hCoV-19/India/NCCS_NR2329/2020	EPI_ISL_496579	2020-05-22	Asia / India / Maharashtra	Human		Male	10	unknown	Original			B.1.1.32	GR
hCoV-19/India/NCCS_NR2347/2020	EPI_ISL_496580	2020-05-22	Asia / India / Maharashtra	Human		Female	55	unknown	Original			B.1.1.32	GR
hCoV-19/India/NCCS_NR2359/2020	EPI_ISL_496581	2020-05-22	Asia / India / Maharashtra	Human		Male	21	Hospitalized	Original			B.1.80	G
hCoV-19/India/NCCS_NR2513/2020	EPI_ISL_496582	2020-05-24	Asia / India / Maharashtra	Human		Male	51	unknown	Original			B.1.1.32	GR
hCoV-19/India/NCCS_NR2517/2020	EPI_ISL_496583	2020-05-24	Asia / India / Maharashtra	Human		Male	31	unknown	Original			B.1.1.32	GR
hCoV-19/India/NCCS_NR2523/2020	EPI_ISL_496584	2020-05-24	Asia / India / Maharashtra	Human		Male	48	unknown	Original			B.1.80	G
hCoV-19/India/NCCS_NR2527/2020	EPI_ISL_496585	2020-05-24	Asia / India / Maharashtra	Human		Female	38	unknown	Original			B.1.80	G
hCoV-19/India/NCCS_NR342/2020	EPI_ISL_496586	2020-05-03	Asia / India / Maharashtra	Human		Male	42	unknown	Original			B.1	G
hCoV-19/India/NCCS_NR570/2020	EPI_ISL_496587	2020-05-08	Asia / India / Maharashtra	Human		Male	32	Hospitalized	Original			B.1	G
hCoV-19/India/NCCS_NR2255/2020	EPI_ISL_497873	2020-05-21	Asia / India / Maharashtra	Human		Male	44	Unknown	Original			B.1.36	GH
hCoV-19/India/NCCS_NR2097/2020	EPI_ISL_497874	2020-05-21	Asia / India / Maharashtra	Human		Male	29	Unknown	Original			B.1.36	GH
hCoV-19/India/NCCS_NR2038/2020	EPI_ISL_497875	2020-05-20	Asia / India / Maharashtra	Human		Male	18	Hospitalized	Original			B.1.1.32	GR
hCoV-19/India/NCCS_NR1474/2020	EPI_ISL_497876	2020-05-17	Asia / India / Maharashtra	Human		Female	38	Hospitalized	Original			B.1.1.32	O
hCoV-19/India/NCCS_NR1445/2020	EPI_ISL_497877	2020-05-15	Asia / India / Maharashtra	Human		Female	66	Unknown	Original			B.1.1	GR
hCoV-19/India/NCCS_NR1333/2020	EPI_ISL_497878	2020-05-16	Asia / India / Maharashtra	Human		Female	38	Hospitalized	Original			B.1.1.32	GR
hCoV-19/India/NCCS_NR099/2020	EPI_ISL_497879	2020-04-28	Asia / India / Maharashtra	Human		Male	75	Hospitalized	Original			B.1.1.32	GR
hCoV-19/India/AFMC_5897/2020	EPI_ISL_497880	2020-05-26	Asia / India / Maharashtra	Human		Male	59	Hospitalized	Original			B.6	O
hCoV-19/India/AFMC_5827/2020	EPI_ISL_497881	2020-05-25	Asia / India / Maharashtra	Human		Male	50	Hospitalized	Original			B.1.1	GR
hCoV-19/India/AFMC_5653/2020	EPI_ISL_497882	2020-05-24	Asia / India / Maharashtra	Human		Female	26	Hospitalized	Original			B.1.1.32	GR
hCoV-19/India/AFMC_5643/2020	EPI_ISL_497883	2020-05-24	Asia / India / Maharashtra	Human		Female	20	Hospitalized	Original			B.1.1.32	GR
hCoV-19/India/AFMC_5604/2020	EPI_ISL_497884	2020-05-24	Asia / India / Maharashtra	Human		Female	2	Hospitalized	Original			B.1.80	G
hCoV-19/India/AFMC_5280/2020	EPI_ISL_497885	2020-05-21	Asia / India / Maharashtra	Human		Female	75	Hospitalized	Original			B	G
hCoV-19/India/AFMC_5075/2020	EPI_ISL_497886	2020-05-20	Asia / India / Maharashtra	Human		Male	75	Hospitalized	Original			B.1	G
hCoV-19/India/AFMC_4958/2020	EPI_ISL_497887	2020-05-19	Asia / India / Maharashtra	Human		Male	75	Hospitalized	Original			B.1.1.32	GR
hCoV-19/India/BJMC_1760/2020	EPI_ISL_497888	2020-04-20	Asia / India / Maharashtra	Human		Female	45	Hospitalized	Original			B.1.1.32	GR
hCoV-19/India/BJMC_1701/2020	EPI_ISL_497889	2020-04-19	Asia / India / Maharashtra	Human		Female	52	Unknown	Original			B.6	O
hCoV-19/India/BJMC_1622/2020	EPI_ISL_497890	2020-04-18	Asia / India / Maharashtra	Human		Male	35	Unknown	Original			B.1.1.32	GR
hCoV-19/India/BJMC_1123/2020	EPI_ISL_497891	2020-04-14	Asia / India / Maharashtra	Human		Male	44	Hospitalized	Original			B.1.1	GR
hCoV-19/India/AR1/2020	EPI_ISL_508156	2020-06-01	Asia / India / Uttarakhand / Dehradun	Human		Female	32	unknown	Original		Patient infected while traveling	B.1.80	G
hCoV-19/India/AR10/2020	EPI_ISL_508157	2020-05-29	Asia / India / Uttarakhand / Dehradun	Human		Female	31	unknown	Original		Patient infected while traveling	B.1.1	GR
hCoV-19/India/AR11/2020	EPI_ISL_508158	2020-05-29	Asia / India / Uttarakhand / Dehradun	Human		Male	19	unknown	Original		Patient infected while traveling	B.1.80	G
hCoV-19/India/AR12/2020	EPI_ISL_508159	2020-05-22	Asia / India / Uttarakhand / Haridwar	Human		Male	40	unknown	Original		Patient infected while traveling	B.1.1	GR
hCoV-19/India/AR13/2020	EPI_ISL_508160	2020-06-06	Asia / India / Uttarakhand / Dehradun	Human		Female	60	unknown	Original		Patient infected while traveling	B.1.113	GH
hCoV-19/India/AR14/2020	EPI_ISL_508161	2020-06-06	Asia / India / Uttarakhand / Dehradun	Human		Male	31	unknown	Original		Patient infected while traveling	B.1.113	GH
hCoV-19/India/AR15/2020	EPI_ISL_508162	2020-05-24	Asia / India / Uttarakhand / Haridwar	Human		Male	27	unknown	Original		Patient infected while traveling	B.1.1.32	GR
hCoV-19/India/AR16/2020	EPI_ISL_508163	2020-05-27	Asia / India / Uttarakhand / Chamoli	Human		Female	30	unknown	Original		Patient infected while traveling	B.1.1.32	GR
hCoV-19/India/AR17/2020	EPI_ISL_508164	2020-05-27	Asia / India / Uttarakhand / Pauri_Garhwal	Human		Male	18	unknown	Original		Patient infected while traveling	B.1.113	GH
hCoV-19/India/AR18/2020	EPI_ISL_508165	2020-05-23	Asia / India / Uttarakhand / Uttarkashi	Human		Male	28	unknown	Original		Patient infected while traveling	B.1.80	G
hCoV-19/India/AR19/2020	EPI_ISL_508166	2020-05-30	Asia / India / Uttarakhand / Tehri_Garhwal	Human		Male	39	unknown	Original		Patient infected while traveling	B.1.80	G
hCoV-19/India/AR2/2020	EPI_ISL_508167	2020-05-30	Asia / India / Uttarakhand / Dehradun	Human		Male	32	unknown	Original		Patient infected while traveling	B.1.80	G
hCoV-19/India/AR20/2020	EPI_ISL_508168	2020-06-02	Asia / India / Uttar_Pradesh / Muzaffarnagar	Human		Male	26	unknown	Original		Patient infected while traveling	B.1.113	GH
hCoV-19/India/AR21/2020	EPI_ISL_508169	2020-05-21	Asia / India / Uttarakhand / Haridwar	Human		Male	22	unknown	Original		Patient infected while traveling	B.1.80	G
hCoV-19/India/GA14/2020	EPI_ISL_508210	2020-06-17	Asia / India / Maharashtra / Aurangabad	Human		Female	4	unknown	Original		Patient infected while traveling	B.1.1.32	GR
hCoV-19/India/GA15/2020	EPI_ISL_508211	2020-06-17	Asia / India / Maharashtra / Aurangabad	Human		Female	68	unknown	Original		Patient infected while traveling	B.1.1.32	GR
hCoV-19/India/GA16/2020	EPI_ISL_508212	2020-06-17	Asia / India / Maharashtra / Aurangabad	Human		Male	57	unknown	Original		Patient infected while traveling	B.1.1.32	GR
hCoV-19/India/GA17/2020	EPI_ISL_508213	2020-06-17	Asia / India / Maharashtra / Aurangabad	Human		Female	62	unknown	Original		Patient infected while traveling	B.1.1.32	GR
hCoV-19/India/GA19/2020	EPI_ISL_508214	2020-06-17	Asia / India / Maharashtra / Aurangabad	Human		Female	40	unknown	Original		Patient infected while traveling	B.1.1.32	GR
hCoV-19/India/GA2/2020	EPI_ISL_508215	2020-06-17	Asia / India / Maharashtra / Aurangabad	Human		Female	34	unknown	Original		Patient infected while traveling	B.1.1.32	GR
hCoV-19/India/GA20/2020	EPI_ISL_508216	2020-06-17	Asia / India / Maharashtra / Aurangabad	Human		Male	50	unknown	Original		Patient infected while traveling	B.1.1.32	GR
hCoV-19/India/GA21/2020	EPI_ISL_508217	2020-06-17	Asia / India / Maharashtra / Aurangabad	Human		Male	57	unknown	Original		Patient infected while traveling	B.1.1.32	GR
hCoV-19/India/GA22/2020	EPI_ISL_508218	2020-06-17	Asia / India / Maharashtra / Aurangabad	Human		Female	36	unknown	Original		Patient infected while traveling	B.1.1.32	GR
hCoV-19/India/GA24/2020	EPI_ISL_508219	2020-06-16	Asia / India / Maharashtra / Jalna	Human		Male	32	unknown	Original		Patient infected while traveling	B.1.1.32	GR
hCoV-19/India/GA25/2020	EPI_ISL_508220	2020-06-16	Asia / India / Maharashtra / Jalna	Human		Male	31	unknown	Original		Patient infected while traveling	B.1.1.32	GR
hCoV-19/India/GA26/2020	EPI_ISL_508221	2020-06-16	Asia / India / Maharashtra / Jalna	Human		Male	31	unknown	Original		Patient infected while traveling	B.1.1.32	GR
hCoV-19/India/GA27/2020	EPI_ISL_508222	2020-06-16	Asia / India / Maharashtra / Jalna	Human		Male	26	unknown	Original		Patient infected while traveling	B.1.1.32	GR
hCoV-19/India/GA28/2020	EPI_ISL_508223	2020-06-17	Asia / India / Maharashtra / Aurangabad	Human		Female	18	unknown	Original		Patient infected while traveling	B.1.1.32	GR
hCoV-19/India/GA29/2020	EPI_ISL_508224	2020-06-17	Asia / India / Maharashtra / Aurangabad	Human		Male	65	unknown	Original		Patient infected while traveling	B.1.1.32	GR
hCoV-19/India/GA31/2020	EPI_ISL_508225	2020-06-20	Asia / India / Maharashtra / Aurangabad	Human		Male	65	unknown	Original		Patient infected while traveling	B.1.1.32	GR
hCoV-19/India/GA32/2020	EPI_ISL_508226	2020-06-20	Asia / India / Maharashtra / Aurangabad	Human		Male	38	unknown	Original		Patient infected while traveling	B.1.1.32	GR
hCoV-19/India/GA33/2020	EPI_ISL_508227	2020-06-20	Asia / India / Maharashtra / Aurangabad	Human		Male	55	unknown	Original		Patient infected while traveling	B.1.1.32	GR
hCoV-19/India/GA34/2020	EPI_ISL_508228	2020-06-20	Asia / India / Maharashtra / Aurangabad	Human		Male	68	unknown	Original		Patient infected while traveling	B.1.1.32	GR
hCoV-19/India/GA35/2020	EPI_ISL_508229	2020-06-20	Asia / India / Maharashtra / Aurangabad	Human		Male	54	unknown	Original		Patient infected while traveling	B.1.1.32	GR
hCoV-19/India/GA36/2020	EPI_ISL_508230	2020-06-20	Asia / India / Maharashtra / Aurangabad	Human		Male	36	unknown	Original		Patient infected while traveling	B.1.1.32	GR
hCoV-19/India/GA37/2020	EPI_ISL_508231	2020-06-20	Asia / India / Maharashtra / Aurangabad	Human		Female	52	unknown	Original		Patient infected while traveling	B.1.1.32	GR
hCoV-19/India/GA38/2020	EPI_ISL_508232	2020-06-20	Asia / India / Maharashtra / Aurangabad	Human		Male	51	unknown	Original		Patient infected while traveling	B.1.1.32	GR
hCoV-19/India/GA39/2020	EPI_ISL_508233	2020-06-20	Asia / India / Maharashtra / Aurangabad	Human		Male	35	unknown	Original		Patient infected while traveling	B.1.1.32	GR
hCoV-19/India/GA4/2020	EPI_ISL_508234	2020-06-17	Asia / India / Maharashtra / Aurangabad	Human		Female	51	unknown	Original		Patient infected while traveling	B.1.1.32	GR
hCoV-19/India/GA40/2020	EPI_ISL_508235	2020-06-20	Asia / India / Maharashtra / Aurangabad	Human		Male	71	unknown	Original		Patient infected while traveling	B.1.1.32	GR
hCoV-19/India/GA41/2020	EPI_ISL_508236	2020-06-20	Asia / India / Maharashtra / Aurangabad	Human		Female	26	unknown	Original		Patient infected while traveling	B.1.1.32	GR
hCoV-19/India/GA42/2020	EPI_ISL_508237	2020-06-20	Asia / India / Maharashtra / Aurangabad	Human		Male	22	unknown	Original		Patient infected while traveling	B.1.1.32	GR
hCoV-19/India/GA43/2020	EPI_ISL_508238	2020-06-20	Asia / India / Maharashtra / Aurangabad	Human		Female	75	unknown	Original		Patient infected while traveling	B.1.1.32	GR
hCoV-19/India/GA45/2020	EPI_ISL_508239	2020-06-20	Asia / India / Maharashtra / Aurangabad	Human		Male	26	unknown	Original		Patient infected while traveling	B.1.1.32	GR
hCoV-19/India/GA46/2020	EPI_ISL_508240	2020-06-20	Asia / India / Maharashtra / Aurangabad	Human		Female	20	unknown	Original		Patient infected while traveling	B.1.1.32	GR
hCoV-19/India/GA47/2020	EPI_ISL_508241	2020-06-20	Asia / India / Maharashtra / Aurangabad	Human		Male	45	unknown	Original		Patient infected while traveling	B.1.1.32	GR
hCoV-19/India/GA48/2020	EPI_ISL_508242	2020-06-20	Asia / India / Maharashtra / Aurangabad	Human		Male	31	unknown	Original		Patient infected while traveling	B.1.1.32	GR
hCoV-19/India/GA49/2020	EPI_ISL_508243	2020-06-20	Asia / India / Maharashtra / Aurangabad	Human		Female	27	unknown	Original		Patient infected while traveling	B.1.1.32	GR
hCoV-19/India/GA5/2020	EPI_ISL_508244	2020-06-17	Asia / India / Maharashtra / Aurangabad	Human		Female	48	unknown	Original		Patient infected while traveling	B.1.1.32	GR
hCoV-19/India/GA50/2020	EPI_ISL_508245	2020-06-20	Asia / India / Maharashtra / Aurangabad	Human		Female	65	unknown	Original		Patient infected while traveling	B.1.1.32	GR
hCoV-19/India/GA51/2020	EPI_ISL_508246	2020-06-20	Asia / India / Maharashtra / Aurangabad	Human		Female	22	unknown	Original		Patient infected while traveling	B.1.1.32	GR
hCoV-19/India/GA52/2020	EPI_ISL_508247	2020-06-20	Asia / India / Maharashtra / Aurangabad	Human		Male	38	unknown	Original		Patient infected while traveling	B.1.1.32	GR
hCoV-19/India/GA53/2020	EPI_ISL_508248	2020-06-20	Asia / India / Maharashtra / Aurangabad	Human		Male	62	unknown	Original		Patient infected while traveling	B.1.1.32	GR
hCoV-19/India/GA54/2020	EPI_ISL_508249	2020-06-20	Asia / India / Maharashtra / Aurangabad	Human		Female	12	unknown	Original		Patient infected while traveling	B.1.1.32	GR
hCoV-19/India/GA55/2020	EPI_ISL_508250	2020-06-20	Asia / India / Maharashtra / Aurangabad	Human		Male	9	unknown	Original		Patient infected while traveling	B.1.1.32	GR
hCoV-19/India/GA56/2020	EPI_ISL_508251	2020-06-20	Asia / India / Maharashtra / Aurangabad	Human		Male	23	unknown	Original		Patient infected while traveling	B.1.1.32	GR
hCoV-19/India/GA57/2020	EPI_ISL_508252	2020-06-20	Asia / India / Maharashtra / Aurangabad	Human		Female	65	unknown	Original		Patient infected while traveling	B.1.1.32	GR
hCoV-19/India/GA59/2020	EPI_ISL_508253	2020-06-20	Asia / India / Maharashtra / Aurangabad	Human		Female	25	unknown	Original		Patient infected while traveling	B.1.1.32	GR
hCoV-19/India/GA6/2020	EPI_ISL_508254	2020-06-17	Asia / India / Maharashtra / Aurangabad	Human		Female	2	unknown	Original		Patient infected while traveling	B.1.1.32	GR
hCoV-19/India/GA60/2020	EPI_ISL_508255	2020-06-20	Asia / India / Maharashtra / Aurangabad	Human		Male	21	unknown	Original		Patient infected while traveling	B.1.1.32	GR
hCoV-19/India/GA61/2020	EPI_ISL_508256	2020-06-20	Asia / India / Maharashtra / Aurangabad	Human		Male	26	unknown	Original		Patient infected while traveling	B.1.1.32	GR
hCoV-19/India/GA62/2020	EPI_ISL_508257	2020-06-20	Asia / India / Maharashtra / Aurangabad	Human		Male	22	unknown	Original		Patient infected while traveling	B.1.1.32	GR
hCoV-19/India/GA63/2020	EPI_ISL_508258	2020-06-20	Asia / India / Maharashtra / Aurangabad	Human		Male	30	unknown	Original		Patient infected while traveling	B.1.1.32	GR
hCoV-19/India/GA65/2020	EPI_ISL_508259	2020-06-18	Asia / India / Maharashtra / Aurangabad	Human		Male	37	unknown	Original		Patient infected while traveling	B.1.1.32	GR
hCoV-19/India/GA66/2020	EPI_ISL_508260	2020-06-18	Asia / India / Maharashtra / Aurangabad	Human		Male	50	unknown	Original		Patient infected while traveling	B.1.1.32	GR
hCoV-19/India/GA67/2020	EPI_ISL_508261	2020-06-18	Asia / India / Maharashtra / Aurangabad	Human		Female	38	unknown	Original		Patient infected while traveling	B.1.1.32	GR
hCoV-19/India/GA68/2020	EPI_ISL_508262	2020-06-18	Asia / India / Maharashtra / Aurangabad	Human		Male	55	unknown	Original		Patient infected while traveling	B.1.1.32	GR
hCoV-19/India/GA69/2020	EPI_ISL_508263	2020-06-18	Asia / India / Maharashtra / Aurangabad	Human		Male	19	unknown	Original		Patient infected while traveling	B.1.1.32	GR
hCoV-19/India/GA7/2020	EPI_ISL_508264	2020-06-17	Asia / India / Maharashtra / Aurangabad	Human		Male	10	unknown	Original		Patient infected while traveling	B.1.1.32	GR
hCoV-19/India/GA70/2020	EPI_ISL_508265	2020-06-18	Asia / India / Maharashtra / Aurangabad	Human		Female	41	unknown	Original		Patient infected while traveling	B.1.1.32	GR
hCoV-19/India/GA71/2020	EPI_ISL_508266	2020-06-18	Asia / India / Maharashtra / Aurangabad	Human		Female	47	unknown	Original		Patient infected while traveling	B.1.1.28	GR
hCoV-19/India/GA73/2020	EPI_ISL_508267	2020-06-18	Asia / India / Maharashtra / Aurangabad	Human		Male	50	unknown	Original		Patient infected while traveling	B.1.1.32	GR
hCoV-19/India/GA74/2020	EPI_ISL_508268	2020-06-18	Asia / India / Maharashtra / Aurangabad	Human		Male	53	unknown	Original		Patient infected while traveling	B.1.1.32	GR
hCoV-19/India/GA75/2020	EPI_ISL_508269	2020-06-18	Asia / India / Maharashtra / Aurangabad	Human		Female	43	unknown	Original		Patient infected while traveling	B.1.1.32	GR
hCoV-19/India/GA76/2020	EPI_ISL_508270	2020-06-18	Asia / India / Maharashtra / Aurangabad	Human		Male	24	unknown	Original		Patient infected while traveling	B.1.1.32	GR
hCoV-19/India/GA77/2020	EPI_ISL_508271	2020-06-18	Asia / India / Maharashtra / Aurangabad	Human		Male	32	unknown	Original		Patient infected while traveling	B.1.1.32	GR
hCoV-19/India/GA78/2020	EPI_ISL_508272	2020-06-18	Asia / India / Maharashtra / Aurangabad	Human		Female	20	unknown	Original		Patient infected while traveling	B.1.1.32	GR
hCoV-19/India/GA79/2020	EPI_ISL_508273	2020-06-18	Asia / India / Maharashtra / Aurangabad	Human		Male	24	unknown	Original		Patient infected while traveling	B.1.1.32	GR
hCoV-19/India/GA8/2020	EPI_ISL_508274	2020-06-17	Asia / India / Maharashtra / Aurangabad	Human		Male	21	unknown	Original		Patient infected while traveling	B.1.1.32	GR
hCoV-19/India/GA80/2020	EPI_ISL_508275	2020-06-18	Asia / India / Maharashtra / Aurangabad	Human		Male	23	unknown	Original		Patient infected while traveling	B.1.1.32	GR
hCoV-19/India/GA81/2020	EPI_ISL_508276	2020-06-18	Asia / India / Maharashtra / Aurangabad	Human		Female	49	unknown	Original		Patient infected while traveling	B.1.1.32	GR
hCoV-19/India/GA82/2020	EPI_ISL_508277	2020-06-18	Asia / India / Maharashtra / Aurangabad	Human		Male	28	unknown	Original		Patient infected while traveling	B.1.1.32	GR
hCoV-19/India/GA83/2020	EPI_ISL_508278	2020-06-18	Asia / India / Maharashtra / Aurangabad	Human		Female	50	unknown	Original		Patient infected while traveling	B.1.1.32	GR
hCoV-19/India/GA84/2020	EPI_ISL_508279	2020-06-18	Asia / India / Maharashtra / Aurangabad	Human		Male	55	unknown	Original		Patient infected while traveling	B.1.1.32	GR
hCoV-19/India/GA85/2020	EPI_ISL_508280	2020-06-18	Asia / India / Maharashtra / Aurangabad	Human		Male	55	unknown	Original		Patient infected while traveling	B.1.1.32	GR
hCoV-19/India/GA86/2020	EPI_ISL_508281	2020-06-18	Asia / India / Maharashtra / Aurangabad	Human		Male	56	unknown	Original		Patient infected while traveling	B.1.1.32	GR
hCoV-19/India/GA87/2020	EPI_ISL_508282	2020-06-15	Asia / India / Maharashtra / Jalna	Human		Female	47	unknown	Original		Patient infected while traveling	B.1.1.32	GR
hCoV-19/India/GA88/2020	EPI_ISL_508283	2020-06-15	Asia / India / Maharashtra / Jalna	Human		Female	32	unknown	Original		Patient infected while traveling	B.1.1.32	GR
hCoV-19/India/GA9/2020	EPI_ISL_508284	2020-06-17	Asia / India / Maharashtra / Aurangabad	Human		Female	55	unknown	Original		Patient infected while traveling	B.1.1.32	GR
hCoV-19/India/GA93/2020	EPI_ISL_508285	2020-06-17	Asia / India / Maharashtra / Aurangabad	Human		Male	47	unknown	Original		Patient infected while traveling	B.1.1.32	GR
hCoV-19/India/GA98/2020	EPI_ISL_508286	2020-06-17	Asia / India / Maharashtra / Aurangabad	Human		Male	55	unknown	Original		Patient infected while traveling	B.1.1.32	GR
hCoV-19/India/IB1/2020	EPI_ISL_508287	2020-06-19	Asia / India / Karnataka / Kolar	Human		Female	25	unknown	Original		Patient infected while traveling	B.1.1	GR
hCoV-19/India/IB10/2020	EPI_ISL_508288	2020-06-20	Asia / India / Karnataka / Kolar	Human		Female	23	unknown	Original		Patient infected while traveling	B.1.1	GR
hCoV-19/India/IB11/2020	EPI_ISL_508289	2020-06-17	Asia / India / Karnataka / Bengaluru_Urban	Human		Male	39	unknown	Original		Patient infected while traveling	B.1.1	GR
hCoV-19/India/IB12/2020	EPI_ISL_508290	2020-06-21	Asia / India / Karnataka / Bengaluru_Urban	Human		Male	21	unknown	Original		Patient infected while traveling	B.1.1	GR
hCoV-19/India/IB13/2020	EPI_ISL_508291	2020-06-15	Asia / India / Karnataka / Bengaluru_Urban	Human		Male	23	unknown	Original		Patient infected while traveling	B.1.1	GR
hCoV-19/India/IB14/2020	EPI_ISL_508292	2020-06-18	Asia / India / Karnataka / Bengaluru_Urban	Human		Male	52	unknown	Original		Patient infected while traveling	B.6	O
hCoV-19/India/IB15/2020	EPI_ISL_508293	2020-06-15	Asia / India / Karnataka / Bengaluru_Urban	Human		Male	25	unknown	Original		Patient infected while traveling	B.1.1	GR
hCoV-19/India/IB16/2020	EPI_ISL_508294	2020-06-15	Asia / India / Karnataka / Bengaluru_Urban	Human		Male	30	unknown	Original		Patient infected while traveling	B.1.1	GR
hCoV-19/India/IB17/2020	EPI_ISL_508295	2020-06-20	Asia / India / Karnataka / Bengaluru_Urban	Human		Male	51	unknown	Original		Patient infected while traveling	B.1.1	GR
hCoV-19/India/IB18/2020	EPI_ISL_508296	2020-06-15	Asia / India / Karnataka / Bengaluru_Urban	Human		Male	25	unknown	Original		Patient infected while traveling	B.1.1	GR
hCoV-19/India/IB19/2020	EPI_ISL_508297	2020-06-17	Asia / India / Karnataka / Bengaluru_Urban	Human		Male	10	unknown	Original		Patient infected while traveling	B.1.1	GR
hCoV-19/India/IB2/2020	EPI_ISL_508298	2020-06-21	Asia / India / Karnataka / Bengaluru_Urban	Human		Male	46	unknown	Original		Patient infected while traveling	B.1.1	GR
hCoV-19/India/IB21/2020	EPI_ISL_508299	2020-06-17	Asia / India / Karnataka / Bengaluru_Urban	Human		Male	23	unknown	Original		Patient infected while traveling	B.1.1	GR
hCoV-19/India/IB22/2020	EPI_ISL_508300	2020-05-19	Asia / India / Karnataka / Bengaluru_Urban	Human		Male	11	unknown	Original		Patient infected while traveling	B.1.1	GR
hCoV-19/India/IB23/2020	EPI_ISL_508301	2020-06-21	Asia / India / Karnataka / Bengaluru_Urban	Human		Female	3	unknown	Original		Patient infected while traveling	B.1	G
hCoV-19/India/IB24/2020	EPI_ISL_508302	2020-06-15	Asia / India / Karnataka / Bengaluru_Urban	Human		Female	12	unknown	Original		Patient infected while traveling	B.1.1	GR
hCoV-19/India/IB25/2020	EPI_ISL_508303	2020-06-06	Asia / India / Karnataka / Bengaluru_Urban	Human		Male	57	unknown	Original		Patient infected while traveling	B.1.1	GR
hCoV-19/India/IB26/2020	EPI_ISL_508304	2020-06-17	Asia / India / Karnataka / Bengaluru_Urban	Human		Male	30	unknown	Original		Patient infected while traveling	B.1.1	GR
hCoV-19/India/IB27/2020	EPI_ISL_508305	2020-05-26	Asia / India / Karnataka / Kolar	Human		Male	47	unknown	Original		Patient infected while traveling	B.1.1	GR
hCoV-19/India/IB28/2020	EPI_ISL_508306	2020-06-20	Asia / India / Karnataka / Bengaluru_Urban	Human		Female	6	unknown	Original		Patient infected while traveling	B.1.1	GR
hCoV-19/India/IB29/2020	EPI_ISL_508307	2020-06-17	Asia / India / Karnataka / Bengaluru_Urban	Human		Female	6	unknown	Original		Patient infected while traveling	B.1.1	GR
hCoV-19/India/IB3/2020	EPI_ISL_508308	2020-06-17	Asia / India / Karnataka / Bengaluru_Urban	Human		Female	6	unknown	Original		Patient infected while traveling	B.1.1	GR
hCoV-19/India/IB30/2020	EPI_ISL_508309	2020-05-19	Asia / India / Karnataka / Bengaluru_Urban	Human		Female	40	unknown	Original		Patient infected while traveling	B.1.1	GR
hCoV-19/India/IB31/2020	EPI_ISL_508310	2020-06-03	Asia / India / Karnataka / Bengaluru_Urban	Human		Male	28	unknown	Original		Patient infected while traveling	B.1.1	GR
hCoV-19/India/IB32/2020	EPI_ISL_508311	2020-06-18	Asia / India / Karnataka / Bengaluru_Urban	Human		Male	32	unknown	Original		Patient infected while traveling	B.1.1	GR
hCoV-19/India/IB33/2020	EPI_ISL_508312	2020-06-20	Asia / India / Karnataka / Bengaluru_Urban	Human		Female	31	unknown	Original		Patient infected while traveling	B.1.1	GR
hCoV-19/India/IB34/2020	EPI_ISL_508313	2020-06-15	Asia / India / Karnataka / Bengaluru_Urban	Human		Male	55	unknown	Original		Patient infected while traveling	B.1.1	GR
hCoV-19/India/IB35/2020	EPI_ISL_508314	2020-05-12	Asia / India / Karnataka / Bengaluru_Urban	Human		Male	45	unknown	Original		Patient infected while traveling	B.6	O
hCoV-19/India/IB36/2020	EPI_ISL_508315	2020-06-10	Asia / India / Karnataka / Bengaluru_Urban	Human		Male	33	unknown	Original		Patient infected while traveling	B.1.1	GR
hCoV-19/India/IB38/2020	EPI_ISL_508316	2020-06-15	Asia / India / Karnataka / Bengaluru_Urban	Human		Male	64	unknown	Original		Patient infected while traveling	B.1.1	GR
hCoV-19/India/IB39/2020	EPI_ISL_508317	2020-06-17	Asia / India / Karnataka / Bengaluru_Urban	Human		Male	49	unknown	Original		Patient infected while traveling	B.1.1	GR
hCoV-19/India/IB4/2020	EPI_ISL_508318	2020-06-17	Asia / India / Karnataka / Bengaluru_Urban	Human		Female	28	unknown	Original		Patient infected while traveling	B.1.1	GR
hCoV-19/India/IB40/2020	EPI_ISL_508319	2020-06-15	Asia / India / Karnataka / Bengaluru_Urban	Human		Male	29	unknown	Original		Patient infected while traveling	B.1.1	GR
hCoV-19/India/IB41/2020	EPI_ISL_508320	2020-06-04	Asia / India / Karnataka / Kolar	Human		Male	46	unknown	Original		Patient infected while traveling	B.1.1	GR
hCoV-19/India/IB42/2020	EPI_ISL_508321	2020-06-15	Asia / India / Karnataka / Bengaluru_Urban	Human		Male	25	unknown	Original		Patient infected while traveling	B.1.1	GR
hCoV-19/India/IB43/2020	EPI_ISL_508322	2020-06-17	Asia / India / Karnataka / Bengaluru_Urban	Human		Male	59	unknown	Original		Patient infected while traveling	B.1.1	GR
hCoV-19/India/IB44/2020	EPI_ISL_508323	2020-06-15	Asia / India / Karnataka / Bengaluru_Urban	Human		Male	35	unknown	Original		Patient infected while traveling	B.1.1	GR
hCoV-19/India/IB46/2020	EPI_ISL_508324	2020-05-09	Asia / India / Karnataka / Bengaluru_Urban	Human		Female	33	unknown	Original		Patient infected while traveling	B.1.113	GH
hCoV-19/India/IB47/2020	EPI_ISL_508325	2020-06-03	Asia / India / Karnataka / Bengaluru_Urban	Human		Female	30	unknown	Original		Patient infected while traveling	B.6	O
hCoV-19/India/IB48/2020	EPI_ISL_508326	2020-06-16	Asia / India / Karnataka / Bengaluru_Urban	Human		Male	42	unknown	Original		Patient infected while traveling	B.1.1	GR
hCoV-19/India/IB5/2020	EPI_ISL_508327	2020-06-03	Asia / India / Karnataka / Bengaluru_Urban	Human		Male	32	unknown	Original		Patient infected while traveling	B.1.1	GR
hCoV-19/India/IB50/2020	EPI_ISL_508328	2020-05-09	Asia / India / Karnataka / Bengaluru_Urban	Human		Female	38	unknown	Original		Patient infected while traveling	B.1.1	GR
hCoV-19/India/IB51/2020	EPI_ISL_508329	2020-06-19	Asia / India / Karnataka / Bengaluru_Urban	Human		Male	32	unknown	Original		Patient infected while traveling	B.6	O
hCoV-19/India/IK79/2020	EPI_ISL_508400	2020-05-17	Asia / India / West_Bengal / Kolkata	Human		Male	73	unknown	Original		Patient infected while traveling	B.1	G
hCoV-19/India/IK80/2020	EPI_ISL_508401	2020-05-17	Asia / India / West_Bengal / Kolkata	Human		Male	45	unknown	Original		Patient infected while traveling	B.1	G
hCoV-19/India/IK82/2020	EPI_ISL_508402	2020-05-17	Asia / India / West_Bengal / North 24 Parganas	Human		Male	59	unknown	Original		Patient infected while traveling	B.1	G
hCoV-19/India/IK83/2020	EPI_ISL_508403	2020-05-17	Asia / India / West_Bengal / Kolkata	Human		Female	40	unknown	Original		Patient infected while traveling	B.1	G
hCoV-19/India/IK85/2020	EPI_ISL_508404	2020-05-17	Asia / India / West_Bengal / Kolkata	Human		Male	46	unknown	Original		Patient infected while traveling	B.1	G
hCoV-19/India/IK86/2020	EPI_ISL_508405	2020-05-19	Asia / India / West_Bengal / North 24 Parganas	Human		Male	25	unknown	Original		Patient infected while traveling	B.1	G
hCoV-19/India/IK88/2020	EPI_ISL_508406	2020-05-19	Asia / India / West_Bengal / Kolkata	Human		Female	71	unknown	Original		Patient infected while traveling	B.1	G
hCoV-19/India/IK9/2020	EPI_ISL_508407	2020-04-13	Asia / India / West_Bengal / Kolkata	Human		Male	37	unknown	Original		Patient infected while traveling	B.1	G
hCoV-19/India/IK90/2020	EPI_ISL_508408	2020-05-20	Asia / India / West_Bengal / Kolkata	Human		Male	38	unknown	Original		Patient infected while traveling	B.1	G
hCoV-19/India/IK91/2020	EPI_ISL_508409	2020-05-20	Asia / India / West_Bengal / Kolkata	Human		Male	35	unknown	Original		Patient infected while traveling	B.1	G
hCoV-19/India/IK92/2020	EPI_ISL_508410	2020-05-20	Asia / India / West_Bengal / Kolkata	Human		Male	37	unknown	Original		Patient infected while traveling	B.1	G
hCoV-19/India/IK93/2020	EPI_ISL_508411	2020-05-24	Asia / India / West_Bengal / Kolkata	Human		Female	90	unknown	Original		Patient infected while traveling	B.1.95	G
hCoV-19/India/IK96/2020	EPI_ISL_508412	2020-05-24	Asia / India / West_Bengal / Kolkata	Human		Male	31	unknown	Original		Patient infected while traveling	B.1	G
hCoV-19/India/IK97/2020	EPI_ISL_508413	2020-05-24	Asia / India / West_Bengal / South 24 Parganas	Human		Male	37	unknown	Original		Patient infected while traveling	B.1	G
hCoV-19/India/IK99/2020	EPI_ISL_508414	2020-05-24	Asia / India / West_Bengal / Kolkata	Human		Female	49	unknown	Original		Patient infected while traveling	B.1	G
hCoV-19/India/MN1/2020	EPI_ISL_508415	2020-06-16	Asia / India / Delhi	Human		Male	42	unknown	Original		Patient infected while traveling	B.1.113	GH
hCoV-19/India/MN10/2020	EPI_ISL_508416	2020-06-18	Asia / India / Delhi	Human		Female	45	unknown	Original		Patient infected while traveling	B.1.1	GR
hCoV-19/India/MN11/2020	EPI_ISL_508417	2020-06-18	Asia / India / Delhi	Human		Male	38	unknown	Original		Patient infected while traveling	B.1.1	GR
hCoV-19/India/MN26/2020	EPI_ISL_508418	2020-06-20	Asia / India / Delhi	Human		Male	29	unknown	Original		Patient infected while traveling	B.1.113	GH
hCoV-19/India/MN32/2020	EPI_ISL_508419	2020-06-27	Asia / India / Uttar_Pradesh	Human		Male	42	unknown	Original		Patient infected while traveling	B.1.113	GH
hCoV-19/India/MN4/2020	EPI_ISL_508420	2020-06-18	Asia / India / Delhi	Human		Male	47	unknown	Original		Patient infected while traveling	B.1.113	GH
hCoV-19/India/MN5/2020	EPI_ISL_508421	2020-06-18	Asia / India / Delhi	Human		Female	36	unknown	Original		Patient infected while traveling	B.1.1	GR
hCoV-19/India/MN8/2020	EPI_ISL_508422	2020-06-18	Asia / India / Delhi	Human		Female	44	unknown	Original		Patient infected while traveling	B.1.113	GH
hCoV-19/India/MW11/2020	EPI_ISL_508423	2020-04-29	Asia / India / Maharashtra / Amravati	Human		Male	30	unknown	Original		Patient infected while traveling	B.1	G
hCoV-19/India/MW12/2020	EPI_ISL_508424	2020-05-01	Asia / India / Maharashtra / Yavatmal	Human		Male	40	unknown	Original		Patient infected while traveling	B.6	O
hCoV-19/India/MW17/2020	EPI_ISL_508425	2020-05-13	Asia / India / Maharashtra / Washim	Human		Male	64	unknown	Original		Patient infected while traveling	B.1.1.32	GR
hCoV-19/India/MW18/2020	EPI_ISL_508426	2020-05-08	Asia / India / Maharashtra / Wardha	Human		Female	35	unknown	Original		Patient infected while traveling	B.1.1.32	GR
hCoV-19/India/MW20/2020	EPI_ISL_508427	2020-05-15	Asia / India / Maharashtra / Mumbai	Human		Male	3	unknown	Original		Patient infected while traveling	B.1.1	GR
hCoV-19/India/MW24/2020	EPI_ISL_508428	2020-05-17	Asia / India / Uttar_Pradesh / Kalwa	Human		Male	52	unknown	Original		Patient infected while traveling	B.1.80	G
hCoV-19/India/MW25/2020	EPI_ISL_508429	2020-05-21	Asia / India / Maharashtra / Wardha	Human		Female	24	unknown	Original		Patient infected while traveling	B.1.1.32	GR
hCoV-19/India/MW8/2020	EPI_ISL_508440	2020-04-27	Asia / India / Maharashtra / Amravati	Human		Female	7	unknown	Original		Patient infected while traveling	B.6	O
hCoV-19/India/S35/2020	EPI_ISL_508444	2020-05-02	Asia / India / West_Bengal / Kolkata	Human		Female	80	unknown	Original		Patient infected while traveling	B.1	G
hCoV-19/India/S36/2020	EPI_ISL_508445	2020-05-02	Asia / India / West_Bengal / Howrah	Human		Female	74	unknown	Original		Patient infected while traveling	B.1	G
hCoV-19/India/S38/2020	EPI_ISL_508446	2020-05-02	Asia / India / West_Bengal / North 24 Parganas	Human		Female	23	unknown	Original		Patient infected while traveling	B.6	O
hCoV-19/India/S39/2020	EPI_ISL_508447	2020-04-28	Asia / India / West_Bengal / Kolkata	Human		Female	7	unknown	Original		Patient infected while traveling	B.1	G
hCoV-19/India/S40/2020	EPI_ISL_508448	2020-05-01	Asia / India / West_Bengal / Kolkata	Human		Female	55	unknown	Original		Patient infected while traveling	B.1	G
hCoV-19/India/S41/2020	EPI_ISL_508449	2020-05-01	Asia / India / West_Bengal / Kolkata	Human		Female	54	unknown	Original		Patient infected while traveling	B.1	G
hCoV-19/India/S83/2020	EPI_ISL_511899	2020-05-26	Asia / India / West_Bengal / North 24 Parganas	Human	unknown	Male	24	unknown	Original	unknown	Patient infected while traveling	B.1	G
hCoV-19/India/IK3/2020	EPI_ISL_511900	2020-03-31	Asia / India / West_Bengal / Kolkata	Human	unknown	Male	26	unknown	Original	unknown	Patient infected while traveling	B.6	O
hCoV-19/India/IK8/2020	EPI_ISL_511901	2020-04-05	Asia / India / West_Bengal / Kolkata	Human	unknown	Female	50	unknown	Original	unknown	Patient infected while traveling	A	S
hCoV-19/India/IK52/2020	EPI_ISL_511902	2020-05-05	Asia / India / West_Bengal / Kolkata	Human	unknown	Male	37	unknown	Original	unknown	Patient infected while traveling	B.1	G
hCoV-19/India/IK62/2020	EPI_ISL_511903	2020-04-09	Asia / India / West_Bengal / Kolkata	Human	unknown	Male	58	unknown	Original	unknown	Patient infected while traveling	B.1	G
hCoV-19/India/IK70/2020	EPI_ISL_511904	2020-05-14	Asia / India / West_Bengal / Kolkata	Human	unknown	Female	48	unknown	Original	unknown	Patient infected while traveling	B.1	G
hCoV-19/India/IK81/2020	EPI_ISL_511905	2020-05-17	Asia / India / West_Bengal / South 24 Parganas	Human	unknown	Male	50	unknown	Original	unknown	Patient infected while traveling	B.1	G
hCoV-19/India/IK89/2020	EPI_ISL_511906	2020-05-19	Asia / India / West_Bengal / Howrah	Human	unknown	Male	33	unknown	Original	unknown	Patient infected while traveling	B.1.95	G
hCoV-19/India/IK95/2020	EPI_ISL_511907	2020-05-24	Asia / India / West_Bengal / Kolkata	Human	unknown	Male	26	unknown	Original	unknown	Patient infected while traveling	B.1	G
hCoV-19/India/AR26/2020	EPI_ISL_511908	2020-05-27	Asia / India / Uttarakhand / Haridwar	Human	unknown	Male	7	unknown	Original	unknown	Patient infected while traveling	B.1.1.32	GR
hCoV-19/India/AR35/2020	EPI_ISL_511909	2020-05-28	Asia / India / Uttarakhand / Tehri_Garhwal	Human	unknown	Male	60	unknown	Original	unknown	Patient infected while traveling	B.1.80	G
hCoV-19/India/AR37/2020	EPI_ISL_511910	2020-05-28	Asia / India / Uttarakhand / Tehri_Garhwal	Human	unknown	Male	30	unknown	Original	unknown	Patient infected while traveling	B	O
hCoV-19/India/AR38/2020	EPI_ISL_511911	2020-05-28	Asia / India / Uttarakhand / Tehri_Garhwal	Human	unknown	Female	33	unknown	Original	unknown	Patient infected while traveling	B.1.1	GR
hCoV-19/India/AR40/2020	EPI_ISL_511912	2020-05-28	Asia / India / Uttarakhand / Tehri_Garhwal	Human	unknown	Male	26	unknown	Original	unknown	Patient infected while traveling	B.1.1.32	GR
hCoV-19/India/AR47/2020	EPI_ISL_511913	2020-06-01	Asia / India / Uttarakhand / Pauri_Garhwal	Human	unknown	Male	34	unknown	Original	unknown	Patient infected while traveling	B.1	G
hCoV-19/India/AR48/2020	EPI_ISL_511914	2020-06-01	Asia / India / Uttarakhand / Tehri_Garhwal	Human	unknown	Male	35	unknown	Original	unknown	Patient infected while traveling	B.1.1	GR
hCoV-19/India/AR49/2020	EPI_ISL_511915	2020-06-01	Asia / India / Uttarakhand / Tehri_Garhwal	Human	unknown	Male	20	unknown	Original	unknown	Patient infected while traveling	B.1	G
hCoV-19/India/AR50/2020	EPI_ISL_511916	2020-06-01	Asia / India / Uttarakhand / Tehri_Garhwal	Human	unknown	Male	20	unknown	Original	unknown	Patient infected while traveling	B.1.1	GR
hCoV-19/India/AR51/2020	EPI_ISL_511917	2020-06-01	Asia / India / Uttarakhand / Uttarkashi	Human	unknown	Male	23	unknown	Original	unknown	Patient infected while traveling	B.1	G
hCoV-19/India/AR52/2020	EPI_ISL_511918	2020-05-20	Asia / India / Uttarakhand / Dehradun	Human	unknown	Female	30	unknown	Original	unknown	Patient infected while traveling	B.1	G
hCoV-19/India/AR55/2020	EPI_ISL_511919	2020-06-09	Asia / India / Uttarakhand / Dehradun	Human	unknown	Female	62	unknown	Original	unknown	Patient infected while traveling	B.1	G
hCoV-19/India/AR56/2020	EPI_ISL_511920	2020-05-22	Asia / India / Uttarakhand / Haridwar	Human	unknown	Male	24	unknown	Original	unknown	Patient infected while traveling	B.1	G
hCoV-19/India/AR57/2020	EPI_ISL_511921	2020-06-02	Asia / India / Uttarakhand / Tehri_Garhwal	Human	unknown	Male	28	unknown	Original	unknown	Patient infected while traveling	B.1.1	GR
hCoV-19/India/AR64/2020	EPI_ISL_511922	2020-06-09	Asia / India / Uttarakhand / Dehradun	Human	unknown	Female	50	unknown	Original	unknown	Patient infected while traveling	B.1.113	GH
hCoV-19/India/MW15/2020	EPI_ISL_511923	2020-05-01	Asia / India / Maharashtra / Yavatmal	Human	unknown	Male	42	unknown	Original	unknown	Patient infected while traveling	B	G
hCoV-19/India/MW22/2020	EPI_ISL_511924	2020-05-15	Asia / India / Maharashtra / Mumbai	Human	unknown	Female	25	unknown	Original	unknown	Patient infected while traveling	B.1.1	GR
hCoV-19/India/MW23/2020	EPI_ISL_511925	2020-05-16	Asia / India / Maharashtra / Amravati	Human	unknown	Female	21	unknown	Original	unknown	Patient infected while traveling	B.1.1	GR
hCoV-19/India/MW35/2020	EPI_ISL_511926	2020-06-06	Asia / India / Maharashtra / Wardha	Human	unknown	Female	46	unknown	Original	unknown	Patient infected while traveling	B.1.113	GH
hCoV-19/India/MW36/2020	EPI_ISL_511927	2020-06-06	Asia / India / Maharashtra / Wardha	Human	unknown	Female	21	unknown	Original	unknown	Patient infected while traveling	B.1.113	GH
hCoV-19/India/MW39/2020	EPI_ISL_511928	2020-06-10	Asia / India / Haryana / Gurgaon	Human	unknown	Male	65	unknown	Original	unknown	Patient infected while traveling	B.1.1	GR
hCoV-19/India/MW40/2020	EPI_ISL_511929	2020-06-17	Asia / India / Maharashtra / Akola	Human	unknown	Male	67	unknown	Original	unknown	Patient infected while traveling	B.1.1	GR
hCoV-19/India/GA18/2020	EPI_ISL_511930	2020-06-17	Asia / India / Maharashtra / Aurangabad	Human	unknown	Male	65	unknown	Original	unknown	Patient infected while traveling	B.1.1.32	GR
hCoV-19/India/GA30/2020	EPI_ISL_511931	2020-06-17	Asia / India / Maharashtra / Aurangabad	Human	unknown	Male	94	unknown	Original	unknown	Patient infected while traveling	B.1.1.32	GR
hCoV-19/India/GA44/2020	EPI_ISL_511932	2020-06-20	Asia / India / Maharashtra / Aurangabad	Human	unknown	Male	24	unknown	Original	unknown	Patient infected while traveling	B.1.1.32	GR
hCoV-19/India/GA58/2020	EPI_ISL_511933	2020-06-20	Asia / India / Maharashtra / Aurangabad	Human	unknown	Female	45	unknown	Original	unknown	Patient infected while traveling	B.1.1.32	GR
hCoV-19/India/GA72/2020	EPI_ISL_511934	2020-06-18	Asia / India / Maharashtra / Aurangabad	Human	unknown	Female	40	unknown	Original	unknown	Patient infected while traveling	B.1.1.32	GR
hCoV-19/India/GA90/2020	EPI_ISL_511935	2020-06-16	Asia / India / Maharashtra / Aurangabad	Human	unknown	Female	5	unknown	Original	unknown	Patient infected while traveling	B.1.1.32	GR
hCoV-19/India/GA91/2020	EPI_ISL_511936	2020-06-17	Asia / India / Maharashtra / Aurangabad	Human	unknown	Male	45	unknown	Original	unknown	Patient infected while traveling	B.1.1	GR
hCoV-19/India/GA92/2020	EPI_ISL_511937	2020-06-17	Asia / India / Maharashtra / Aurangabad	Human	unknown	Male	23	unknown	Original	unknown	Patient infected while traveling	B.1	G
hCoV-19/India/GA94/2020	EPI_ISL_511938	2020-06-18	Asia / India / Maharashtra / Aurangabad	Human	unknown	Male	10	unknown	Original	unknown	Patient infected while traveling	B.1.1.32	GR
hCoV-19/India/GA95/2020	EPI_ISL_511939	2020-06-18	Asia / India / Maharashtra / Aurangabad	Human	unknown	Male	45	unknown	Original	unknown	Patient infected while traveling	B.1	G
hCoV-19/India/GA97/2020	EPI_ISL_511940	2020-06-17	Asia / India / Maharashtra / Aurangabad	Human	unknown	Female	53	unknown	Original	unknown	Patient infected while traveling	B.1.113	GH
hCoV-19/India/GA100/2020	EPI_ISL_511941	2020-06-17	Asia / India / Maharashtra / Aurangabad	Human	unknown	Male	21	unknown	Original	unknown	Patient infected while traveling	B.1	G
hCoV-19/India/TF8/2020	EPI_ISL_511942	2020-06-17	Asia / India / Haryana / Faridabad	Human	unknown	Female	52	unknown	Original	unknown	Patient infected while traveling	B.1.113	G
hCoV-19/India/TF19/2020	EPI_ISL_511943	2020-06-17	Asia / India / Haryana / Faridabad	Human	unknown	Male	55	unknown	Original	unknown	Patient infected while traveling	B.1.113	GH
hCoV-19/India/TF21/2020	EPI_ISL_511944	2020-06-17	Asia / India / Haryana / Faridabad	Human	unknown	Male	24	unknown	Original	unknown	Patient infected while traveling	B.1.113	GH
hCoV-19/India/IB49/2020	EPI_ISL_511945	2020-05-25	Asia / India / Karnataka / Kolar	Human	unknown	Male	45	unknown	Original	unknown	Patient infected while traveling	B.1	G
hCoV-19/India/IB52/2020	EPI_ISL_511946	2020-05-20	Asia / India / Karnataka / Tumakuru	Human	unknown	Male	27	unknown	Original	unknown	Patient infected while traveling	B.1	G
hCoV-19/India/IB56/2020	EPI_ISL_511947	2020-06-19	Asia / India / Karnataka / Kolar	Human	unknown	Male	35	unknown	Original	unknown	Patient infected while traveling	B.1	G
hCoV-19/India/IB57/2020	EPI_ISL_511948	2020-05-13	Asia / India / Karnataka / Bengaluru_Urban	Human	unknown	Female	30	unknown	Original	unknown	Patient infected while traveling	B.1	G
hCoV-19/India/IB59/2020	EPI_ISL_511949	2020-05-19	Asia / India / Karnataka / Haveri	Human	unknown	Female	55	unknown	Original	unknown	Patient infected while traveling	B.1.1	GR
hCoV-19/India/IB60/2020	EPI_ISL_511950	2020-06-19	Asia / India / Karnataka / Bengaluru_Urban	Human	unknown	Male	28	unknown	Original	unknown	Patient infected while traveling	B.1.1	GR
hCoV-19/India/IB63/2020	EPI_ISL_511951	2020-05-19	Asia / India / Karnataka / Haveri	Human	unknown	Male	22	unknown	Original	unknown	Patient infected while traveling	B.1	G
hCoV-19/India/IB64/2020	EPI_ISL_511952	2020-05-30	Asia / India / Karnataka / Bengaluru_Urban	Human	unknown	Male	43	unknown	Original	unknown	Patient infected while traveling	B.1.1	GR
hCoV-19/India/IB67/2020	EPI_ISL_511953	2020-06-21	Asia / India / Karnataka / Bengaluru_Urban	Human	unknown	Female	35	unknown	Original	unknown	Patient infected while traveling	B.1	G
hCoV-19/India/IB78/2020	EPI_ISL_511954	2020-06-20	Asia / India / Karnataka / Bengaluru_Urban	Human	unknown	Male	45	unknown	Original	unknown	Patient infected while traveling	B.1	G
hCoV-19/India/nimh-2873/2020	EPI_ISL_436137	2020-04-21	Asia / India / Karnataka	Human		Female	28	Asymptomatic	Original			B.6	O
hCoV-19/India/nimh-3952/2020	EPI_ISL_436138	2020-04-23	Asia / India / Karnataka	Human		Male	38	Asymptomatic	Original			B.1.80	G
hCoV-19/India/nimh-3970/2020	EPI_ISL_436139	2020-04-23	Asia / India / Karnataka	Human		Male	20	Symptomatic	Original			B.1.80	G
hCoV-19/India/nimh-4376/2020	EPI_ISL_436140	2020-04-24	Asia / India / Karnataka	Human		Female	52	Asymptomatic	Original			B.1.80	G
hCoV-19/India/nimh-4378/2020	EPI_ISL_436141	2020-04-24	Asia / India / Karnataka	Human		Female	27	Asymptomatic	Original			B.1.80	G
hCoV-19/India/nimh-1596/2020	EPI_ISL_436156	2020-04-17	Asia / India / Karnataka	Human		Female	55	Asymptomatic	Original			B.6	O
hCoV-19/India/nimh-1598/2020	EPI_ISL_436157	2020-04-17	Asia / India / Karnataka	Human		Female	50	Asymptomatic	Original			B.6	O
hCoV-19/India/NIV-12024/2020	EPI_ISL_452200	2020-04-20	Asia / India / Maharashtra	Human		Male	98	Mild	Original			B.1.1.32	GR
hCoV-19/India/NIV-12067/2020	EPI_ISL_452201	2020-04-20	Asia / India / Maharashtra	Human		Female	12	Mild	Original			B.1.1.32	GR
hCoV-19/India/NIV-2810/2020	EPI_ISL_452202	2020-03-16	Asia / India / Maharashtra	Human		Male	26	Mild	Original			A.1	S
hCoV-19/India/NIV-4367/2020	EPI_ISL_452203	2020-03-22	Asia / India / Maharashtra	Human		Female	62	Mild	Original			A	S
hCoV-19/India/NIV-5109/2020	EPI_ISL_452204	2020-03-26	Asia / India / Maharashtra	Human		Male	20	Mild	Original			A.7	S
hCoV-19/India/NIV-5119/2020	EPI_ISL_452205	2020-03-26	Asia / India / Maharashtra	Human		Female	58	Mild	Original			A.7	S
hCoV-19/India/NIV-6311/2020	EPI_ISL_452206	2020-03-30	Asia / India / Maharashtra	Human		Male	68	Mild	Original			B.6	O
hCoV-19/India/NIV-7439/2020	EPI_ISL_452207	2020-04-05	Asia / India / Maharashtra	Human		Female	10	Mild	Original			B.1.1.32	GR
hCoV-19/India/NIV-7511/2020	EPI_ISL_452208	2020-04-05	Asia / India / Maharashtra	Human		Female	65	Mild	Original			B.6	O
hCoV-19/India/NIV-7786/2020	EPI_ISL_452209	2020-04-06	Asia / India / Maharashtra	Human		Male	25	Mild	Original			B.6	O
hCoV-19/India/NIV-7830/2020	EPI_ISL_452210	2020-04-06	Asia / India / Maharashtra	Human		Male	1	Mild	Original			B.1.1.32	GR
hCoV-19/India/NIV-9157/2020	EPI_ISL_452211	2020-04-13	Asia / India / Maharashtra	Human		Male	52	Mild	Original			B.1.1.32	GR
hCoV-19/India/NIV-9768/2020	EPI_ISL_452212	2020-04-15	Asia / India / Maharashtra	Human		Male	26	Mild	Original			B.1.1.32	GR
hCoV-19/India/NIV-981/2020	EPI_ISL_452213	2020-03-10	Asia / India / Maharashtra	Human		Female	24	Mild	Original			B.4	O
hCoV-19/India/NIV-QA-709/2020	EPI_ISL_452214	2020-04-07	Asia / India / Maharashtra	Human		unknown	unknown	unknown	Original			B.1.80	G
hCoV-19/India/NIV-QC-797/2020	EPI_ISL_452215	2020-04-22	Asia / India / Maharashtra	Human		unknown	unknown	unknown	Original			B.6	O
hCoV-19/India/NIV-QC-802/2020	EPI_ISL_452216	2020-04-27	Asia / India / Maharashtra	Human		unknown	unknown	unknown	Original			B.1.1.32	GR
hCoV-19/India/NIV-QC-800/2020	EPI_ISL_452217	2020-04-26	Asia / India / Maharashtra	Human		unknown	unknown	unknown	Original			B.1.80	G
hCoV-19/India/SMSCOV109/2020	EPI_ISL_454830	2020-04-23	Asia / India / Rajasthan / Jaipur	Human		Male	55	Hospitalized	Original			B.6	O
hCoV-19/India/SMSCOV141/2020	EPI_ISL_454831	2020-04-29	Asia / India / Rajasthan / Jaipur	Human		Female	49	Hospitalized	Original	Nasopharyngeal swab		B	O
hCoV-19/India/SMSCOV161/2020	EPI_ISL_454832	2020-04-21	Asia / India / Rajasthan / Jaipur	Human		Female	58	Hospitalized	Original	Nasopharyngeal swab		B.6	O
hCoV-19/India/SMSCOV175/2020	EPI_ISL_454833	2020-04-27	Asia / India / Rajasthan / Jaipur	Human		Male	56	Hospitalized	Original			B.6	O
hCoV-19/India/THSTI-BAL_39/2020	EPI_ISL_454858	2020-04-07	Asia / India / Haryana	Human	ESIC Medical College and Hospital, Faridabad	Male	57	Hospitalized	Original, from nasopharyngeal aspirate	Oro-pharyngeal swab	unknown	B.6	O
hCoV-19/India/THSTI-BAL_41/2020	EPI_ISL_454859	2020-04-07	Asia / India / Haryana	Human	ESIC Medical College and Hospital, Faridabad	Male	68	Hospitalized	Original, from nasopharyngeal aspirate	Oro-pharyngeal swab	unknown	B.6	O
hCoV-19/India/THSTI-BAL_42/2020	EPI_ISL_454860	2020-04-07	Asia / India / Haryana	Human	ESIC Medical College and Hospital, Faridabad	Male	19	Hospitalized	Original, from nasopharyngeal aspirate	Oro-pharyngeal swab	unknown	B.6	O
hCoV-19/India/THSTI-BAL_47/2020	EPI_ISL_454861	2020-04-07	Asia / India / Haryana	Human	ESIC Medical College and Hospital, Faridabad	Male	53	Hospitalized	Original, from nasopharyngeal aspirate	Oro-pharyngeal swab	unknown	B.6	O
hCoV-19/India/THSTI-BAL_231/2020	EPI_ISL_454862	2020-04-11	Asia / India / Haryana	Human	ESIC Medical College and Hospital, Faridabad	Male	22	Hospitalized	Original, from nasopharyngeal aspirate	Oro-pharyngeal swab	unknown	B.6	O
hCoV-19/India/THSTI-BAL_360/2020	EPI_ISL_454863	2020-04-13	Asia / India / Haryana	Human	ESIC Medical College and Hospital, Faridabad	Female	72	Hospitalized	Original, from nasopharyngeal aspirate	Oro-pharyngeal swab	unknown	B.6	O
hCoV-19/India/THSTI-BAL_912/2020	EPI_ISL_454864	2020-04-16	Asia / India / Haryana	Human	ESIC Medical College and Hospital, Faridabad	Male	25	Hospitalized	Original, from nasopharyngeal aspirate	Oro-pharyngeal swab	unknown	B.6	O
hCoV-19/India/THSTI-BAL_913/2020	EPI_ISL_454865	2020-04-16	Asia / India / Haryana	Human	ESIC Medical College and Hospital, Faridabad	Male	23	Hospitalized	Original, from nasopharyngeal aspirate	Oro-pharyngeal swab	unknown	B.6	O
hCoV-19/India/THSTI-BAL_914/2020	EPI_ISL_454866	2020-04-16	Asia / India / Haryana	Human	ESIC Medical College and Hospital, Faridabad	Male	25	Hospitalized	Original, from nasopharyngeal aspirate	Oro-pharyngeal swab	unknown	B.6	O
hCoV-19/India/THSTI-BAL_918/2020	EPI_ISL_454867	2020-04-16	Asia / India / Haryana	Human	ESIC Medical College and Hospital, Faridabad	Male	25	Hospitalized	Original, from nasopharyngeal aspirate	Oro-pharyngeal swab	unknown	B.6	O
hCoV-19/India/NGC-CDFD-01/2020	EPI_ISL_466839	2020-05-10	Asia / India / Telangana	Human		Male	22	unknown	Original	Naso-pharyngeal swab		B.1.1.32	GR
hCoV-19/India/NGC-CDFD-02/2020	EPI_ISL_466840	2020-05-10	Asia / India / Telangana	Human		Female	45	unknown	Original	Naso-pharyngeal swab		B.1	G
hCoV-19/India/NGC-CDFD-03/2020	EPI_ISL_466841	2020-05-10	Asia / India / Telangana	Human		Female	2	unknown	Original	Naso-pharyngeal swab		B.1	G
hCoV-19/India/NGC-CDFD-04/2020	EPI_ISL_466842	2020-05-12	Asia / India / Telangana	Human		Female	1	unknown	Original	Naso-pharyngeal swab		B.1.1.8	GR
hCoV-19/India/NGC-CDFD-05/2020	EPI_ISL_466843	2020-05-12	Asia / India / Telangana	Human		Female	25	unknown	Original	Naso-pharyngeal swab		B.1.1	GR
hCoV-19/India/NGC-CDFD-06/2020	EPI_ISL_466844	2020-05-12	Asia / India / Telangana	Human		Female	52	unknown	Original	Naso-pharyngeal swab		B.1.1.32	GR
hCoV-19/India/NGC-CDFD-07/2020	EPI_ISL_466845	2020-05-12	Asia / India / Telangana	Human		Female	27	Unknown	Original	Naso-pharyngeal swab		B.1.1.32	GR
hCoV-19/India/NGC-CDFD-08/2020	EPI_ISL_466846	2020-05-12	Asia / India / Telangana	Human		Male	46	unknown	Original	Naso-pharyngeal swab		B.1.1	GR
hCoV-19/India/NGC-CDFD-09/2020	EPI_ISL_466847	2020-05-13	Asia / India / Telangana	Human		Female	24	unknown	Original	Naso-pharyngeal swab		B.1.1.8	GR
hCoV-19/India/NGC-CDFD-10/2020	EPI_ISL_466848	2020-05-13	Asia / India / Telangana	Human		Male	27	unknown	Original	Naso-pharyngeal swab		B.1.1.8	GR
hCoV-19/India/NGC-CDFD-11/2020	EPI_ISL_466849	2020-05-22	Asia / India / Telangana	Human		Male	57	unknown	Original	Naso-pharyngeal swab		B.1.1	GR
hCoV-19/India/NGC-CDFD-12/2020	EPI_ISL_466850	2020-05-26	Asia / India / Telangana	Human		Male	29	unknown	Original	Naso-pharyngeal swab		B.1.1.32	GR
hCoV-19/India/NGC-CDFD-13/2020	EPI_ISL_466851	2020-05-27	Asia / India / Telangana	Human		Female	45	unknown	Original	Naso-pharyngeal swab		B.1.1.8	GR
hCoV-19/India/NGC-CDFD-14/2020	EPI_ISL_466852	2020-05-27	Asia / India / Telangana	Human		Female	48	unknown	Original	Naso-pharyngeal swab		B.1.1.8	GR
hCoV-19/India/NGC-CDFD-15/2020	EPI_ISL_466853	2020-05-27	Asia / India / Telangana	Human		Male	42	unknown	Original	Naso-pharyngeal swab		B.1.1.8	GR
hCoV-19/India/NGC-CDFD-16/2020	EPI_ISL_466854	2020-05-27	Asia / India / Telangana	Human		Male	28	unknown	Original	Naso-pharyngeal swab		B.1.1.8	GR
hCoV-19/India/NGC-CDFD-17/2020	EPI_ISL_466855	2020-05-27	Asia / India / Telangana	Human		Female	22	unknown	Original	Naso-pharyngeal swab		B.1.1.8	GR
hCoV-19/India/NGC-CDFD-18/2020	EPI_ISL_466856	2020-05-27	Asia / India / Telangana	Human		Female	17	unknown	Original	Naso-pharyngeal swab		B.1.1.8	GR
hCoV-19/India/NGC-CDFD-19/2020	EPI_ISL_466857	2020-05-28	Asia / India / Telangana	Human		Female	8	unknown	Original	Naso-pharyngeal swab		B.1.1.8	GR
hCoV-19/India/NGC-CDFD-20/2020	EPI_ISL_466858	2020-05-28	Asia / India / Telangana	Human		Male	20	unknown	Original	Naso-pharyngeal swab		B.1.1.8	GR
hCoV-19/India/NGC-CDFD-21/2020	EPI_ISL_466859	2020-05-29	Asia / India / Telangana	Human		Female	1	unknown	Original	Naso-pharyngeal swab		B.1.1.8	GR
hCoV-19/India/NGC-CDFD-22/2020	EPI_ISL_466860	2020-05-30	Asia / India / Telangana	Human		Female	25	unknown	Original	Naso-pharyngeal swab		B.1.1.8	GR
hCoV-19/India/NGC-CDFD-23/2020	EPI_ISL_466861	2020-05-30	Asia / India / Telangana	Human		Male	10	unknown	Original	Naso-pharyngeal swab		B.1.1.8	GR
hCoV-19/India/NGC-CDFD-24/2020	EPI_ISL_466862	2020-05-30	Asia / India / Telangana	Human		Female	20	unknown	Original	Naso-pharyngeal swab		B.1.1.8	GR
hCoV-19/India/NGC-CDFD-25/2020	EPI_ISL_466863	2020-05-30	Asia / India / Telangana	Human		Female	8	unknown	Original	Naso-pharyngeal swab		B.1.1.8	GR
hCoV-19/India/NGC-CDFD-26/2020	EPI_ISL_466864	2020-05-30	Asia / India / Telangana	Human		Male	39	unknown	Original	Naso-pharyngeal swab		B.1.1.8	GR
hCoV-19/India/NGC-CDFD-27/2020	EPI_ISL_466865	2020-05-30	Asia / India / Telangana	Human		Male	20	unknown	Original	Naso-pharyngeal swab		B.1.1.8	GR
hCoV-19/India/NGC-CDFD-28/2020	EPI_ISL_466866	2020-05-30	Asia / India / Telangana	Human		Male	45	unknown	Original	Naso-pharyngeal swab		B.1.1.8	GR
hCoV-19/India/NGC-CDFD-29/2020	EPI_ISL_466867	2020-05-30	Asia / India / Telangana	Human		Female	21	unknown	Original	Naso-pharyngeal swab		B.1.1.8	GR
hCoV-19/India/NGC-CDFD-30/2020	EPI_ISL_466868	2020-05-30	Asia / India / Telangana	Human		Female	45	unknown	Original	Naso-pharyngeal swab		B.1.1.8	GR
hCoV-19/India/NGC-CDFD-31/2020	EPI_ISL_466869	2020-05-30	Asia / India / Telangana	Human		Female	65	unknown	Original	Naso-pharyngeal swab		B.1.1.8	GR
hCoV-19/India/NGC-CDFD-32/2020	EPI_ISL_466870	2020-05-30	Asia / India / Telangana	Human		Male	32	unknown	Original	Naso-pharyngeal swab		B.1.1.8	GR
hCoV-19/India/NGC-CDFD-33/2020	EPI_ISL_466871	2020-05-30	Asia / India / Telangana	Human		Male	16	unknown	Original	Naso-pharyngeal swab		B.1.1.8	GR
hCoV-19/India/NGC-CDFD-34/2020	EPI_ISL_466872	2020-05-30	Asia / India / Telangana	Human		Female	70	unknown	Original	Naso-pharyngeal swab		B.1.1.8	GR
hCoV-19/India/InStem_NCBS_0073/2020	EPI_ISL_479744	2020-06-17	Asia / India / Karnataka	Human		unknown	unknown	unknown	Original			B.1.1	GR
hCoV-19/India/InStem_NCBS_0015/2020	EPI_ISL_480293	2020-06-11	Asia / India / Karnataka	Human		unknown	unknown	unknown	Original			B.1.80	G
hCoV-19/India/InStem_NCBS_0027/2020	EPI_ISL_480294	2020-06-15	Asia / India / Karnataka	Human		unknown	unknown	unknown	Original			B.1.1	GR
hCoV-19/India/InStem_NCBS_0043/2020	EPI_ISL_480295	2020-04-27	Asia / India / Karnataka	Human		unknown	unknown	unknown	Original			B.6	O
hCoV-19/India/InStem_NCBS_0063/2020	EPI_ISL_480296	2020-05-21	Asia / India / Karnataka	Human		unknown	unknown	unknown	Original			B.6	O
hCoV-19/India/ILSCV25367/2020	EPI_ISL_481110	2020-05-19	Asia / India / Odisha	Human		Male	23	unknown	Original			B.1.1	GR
hCoV-19/India/ILSCV25378/2020	EPI_ISL_481111	2020-05-19	Asia / India / Odisha	Human		Male	44	unknown	Original			A	S
hCoV-19/India/ILSCV25518/2020	EPI_ISL_481112	2020-05-19	Asia / India / Odisha	Human		Male	22	unknown	Original			B.1.1.32	GR
hCoV-19/India/ILSCV25524/2020	EPI_ISL_481113	2020-05-19	Asia / India / Odisha	Human		Male	32	unknown	Original			B.1.1.32	GR
hCoV-19/India/ILSCV25591/2020	EPI_ISL_481114	2020-05-19	Asia / India / Odisha	Human		Male	23	unknown	Original			B.1.1	GR
hCoV-19/India/ILSCV25594/2020	EPI_ISL_481115	2020-05-19	Asia / India / Odisha	Human		Male	24	unknown	Original			B.1.1	GR
hCoV-19/India/ILSCV26793/2020	EPI_ISL_481116	2020-05-21	Asia / India / Odisha	Human		Male	36	unknown	Original			B	L
hCoV-19/India/ILSCV26795/2020	EPI_ISL_481117	2020-05-21	Asia / India / Odisha	Human		Male	40	unknown	Original			B.1	G
hCoV-19/India/ILSCV27381/2020	EPI_ISL_481118	2020-05-21	Asia / India / Odisha	Human		Female	35	unknown	Original			B.1	G
hCoV-19/India/ILSCV27406/2020	EPI_ISL_481119	2020-05-21	Asia / India / Odisha	Human		Male	24	unknown	Original			B.1.1.32	GR
hCoV-19/India/ILSCV27409/2020	EPI_ISL_481120	2020-05-21	Asia / India / Odisha	Human		Male	45	unknown	Original			B.1.1	GR
hCoV-19/India/ILSCV27713/2020	EPI_ISL_481121	2020-05-21	Asia / India / Odisha	Human		Male	50	unknown	Original			B.1	G
hCoV-19/India/ILSCV27725/2020	EPI_ISL_481122	2020-05-21	Asia / India / Odisha	Human		Female	33	unknown	Original			B.1	O
hCoV-19/India/ILSCV27726/2020	EPI_ISL_481123	2020-05-21	Asia / India / Odisha	Human		Male	31	unknown	Original			B.1	O
hCoV-19/India/ILSCV27789/2020	EPI_ISL_481124	2020-05-21	Asia / India / Odisha	Human		Male	55	unknown	Original			B.1	G
hCoV-19/India/ILSCV28062/2020	EPI_ISL_481125	2020-05-21	Asia / India / Odisha	Human		Male	33	unknown	Original			A	S
hCoV-19/India/ILSCV28594/2020	EPI_ISL_481126	2020-05-22	Asia / India / Odisha	Human		Male	19	unknown	Original			B.1.1	GR
hCoV-19/India/ILSCV29181/2020	EPI_ISL_481127	2020-05-22	Asia / India / Odisha	Human		Male	25	unknown	Original			B.6	O
hCoV-19/India/ILSCV29215/2020	EPI_ISL_481128	2020-05-23	Asia / India / Odisha	Human		Male	42	unknown	Original			B.1	G
hCoV-19/India/ILSCV29457/2020	EPI_ISL_481129	2020-05-23	Asia / India / Odisha	Human		Male	35	unknown	Original			B.1.1	GR
hCoV-19/India/ILSCV29666/2020	EPI_ISL_481130	2020-05-23	Asia / India / Odisha	Human		Male	40	unknown	Original			B.1.80	G
hCoV-19/India/ILSCV29958/2020	EPI_ISL_481131	2020-05-23	Asia / India / Odisha	Human		Male	40	unknown	Original			A	S
hCoV-19/India/ILSCV29959/2020	EPI_ISL_481132	2020-05-23	Asia / India / Odisha	Human		Male	38	unknown	Original			B.1.113	GH
hCoV-19/India/ILSCV29960/2020	EPI_ISL_481133	2020-05-23	Asia / India / Odisha	Human		Male	31	unknown	Original			B.1.113	GH
hCoV-19/India/ILSCV29961/2020	EPI_ISL_481134	2020-05-23	Asia / India / Odisha	Human		Male	39	unknown	Original			B.1.113	GH
hCoV-19/India/ILSCV29962/2020	EPI_ISL_481135	2020-05-23	Asia / India / Odisha	Human		Male	27	unknown	Original			B.1.113	GH
hCoV-19/India/ILSCV29971/2020	EPI_ISL_481136	2020-05-23	Asia / India / Odisha	Human		Male	36	unknown	Original			A	S
hCoV-19/India/ILSCV29997/2020	EPI_ISL_481137	2020-05-23	Asia / India / Odisha	Human		Male	24	unknown	Original			B.1.1.32	GR
hCoV-19/India/ILSCV30115/2020	EPI_ISL_481138	2020-05-23	Asia / India / Odisha	Human		Male	28	unknown	Original			B.1.1.32	GR
hCoV-19/India/ILSCV30140/2020	EPI_ISL_481139	2020-05-23	Asia / India / Odisha	Human		Male	20	unknown	Original			B.1.80	G
hCoV-19/India/ILSCV30141/2020	EPI_ISL_481140	2020-05-23	Asia / India / Odisha	Human		Male	42	unknown	Original			B.1.80	G
hCoV-19/India/ILSCV30163/2020	EPI_ISL_481141	2020-05-23	Asia / India / Odisha	Human		Male	40	unknown	Original			B.1.80	G
hCoV-19/India/ILSCV30167/2020	EPI_ISL_481142	2020-05-23	Asia / India / Odisha	Human		Male	20	unknown	Original			B.1.1.32	GR
hCoV-19/India/ILSCV30220/2020	EPI_ISL_481143	2020-05-23	Asia / India / Odisha	Human		Male	40	unknown	Original			B.1.80	G
hCoV-19/India/ILSCV30221/2020	EPI_ISL_481144	2020-05-23	Asia / India / Odisha	Human		Male	48	unknown	Original			B.1.80	G
hCoV-19/India/ILSCV30273/2020	EPI_ISL_481145	2020-05-23	Asia / India / Odisha	Human		Male	50	unknown	Original			B.1	O
hCoV-19/India/ILSCV30442/2020	EPI_ISL_481146	2020-05-24	Asia / India / Odisha	Human		Male	31	unknown	Original			B.1.1	GR
hCoV-19/India/ILSCV31185/2020	EPI_ISL_481147	2020-05-24	Asia / India / Odisha	Human		Male	33	unknown	Original			B.1.1	GR
hCoV-19/India/ILSCV31447/2020	EPI_ISL_481148	2020-05-26	Asia / India / Odisha	Human		Male	22	unknown	Original			B.1.113	O
hCoV-19/India/ILSCV31650/2020	EPI_ISL_481149	2020-05-26	Asia / India / Odisha	Human		Female	21	unknown	Original			B.1.1	GR
hCoV-19/India/ILSCV31684/2020	EPI_ISL_481150	2020-05-26	Asia / India / Odisha	Human		Male	34	unknown	Original			A	S
hCoV-19/India/ILSCV31693/2020	EPI_ISL_481151	2020-05-26	Asia / India / Odisha	Human		Male	32	unknown	Original			A	S
hCoV-19/India/ILSCV31694/2020	EPI_ISL_481152	2020-05-26	Asia / India / Odisha	Human		Male	42	unknown	Original			A	S
hCoV-19/India/ILSCV31984/2020	EPI_ISL_481153	2020-05-29	Asia / India / Odisha	Human		Male	49	unknown	Original			B.1	G
hCoV-19/India/ILSCV32007/2020	EPI_ISL_481154	2020-05-29	Asia / India / Odisha	Human		Male	22	unknown	Original			B.1.36	GH
hCoV-19/India/ILSCV32142/2020	EPI_ISL_481155	2020-05-30	Asia / India / Odisha	Human		Male	36	unknown	Original			B.1	G
hCoV-19/India/ILSCV32465/2020	EPI_ISL_481156	2020-05-30	Asia / India / Odisha	Human		Male	24	unknown	Original			B	L
hCoV-19/India/ILSCV32485/2020	EPI_ISL_481157	2020-06-02	Asia / India / Odisha	Human		Male	25	unknown	Original			B.1	G
hCoV-19/India/ILSCV32486/2020	EPI_ISL_481158	2020-06-02	Asia / India / Odisha	Human		Male	35	unknown	Original			B.1	G
hCoV-19/India/ILSCV32593/2020	EPI_ISL_481159	2020-06-03	Asia / India / Odisha	Human		Male	16	unknown	Original			B.1.1	O
hCoV-19/India/ILSCV32652/2020	EPI_ISL_481160	2020-06-03	Asia / India / Odisha	Human		Male	27	unknown	Original			B.1	G
hCoV-19/India/ILSCV32656/2020	EPI_ISL_481161	2020-06-03	Asia / India / Odisha	Human		Male	25	unknown	Original			B.1.1	O
hCoV-19/India/ILSCV32670/2020	EPI_ISL_481162	2020-06-03	Asia / India / Odisha	Human		Male	60	unknown	Original			B	O
hCoV-19/India/ILSCV32814/2020	EPI_ISL_481163	2020-06-04	Asia / India / Odisha	Human		Male	25	unknown	Original			B.1.1.32	GR
hCoV-19/India/ILSCV32815/2020	EPI_ISL_481164	2020-06-04	Asia / India / Odisha	Human		Male	53	unknown	Original			B.1.1.32	GR
hCoV-19/India/ILSCV32816/2020	EPI_ISL_481165	2020-06-04	Asia / India / Odisha	Human		Male	31	unknown	Original			B.1.1.32	GR
hCoV-19/India/ILSCV32817/2020	EPI_ISL_481166	2020-06-04	Asia / India / Odisha	Human		Male	27	unknown	Original			B.1.1.32	GR
hCoV-19/India/ILSCV32866/2020	EPI_ISL_481167	2020-06-04	Asia / India / Odisha	Human		Male	30	unknown	Original			B.1	G
hCoV-19/India/ILSCV32870/2020	EPI_ISL_481168	2020-06-04	Asia / India / Odisha	Human		Male	31	unknown	Original			B.1.1	GR
hCoV-19/India/ILSCV32872/2020	EPI_ISL_481169	2020-06-04	Asia / India / Odisha	Human		Male	30	unknown	Original			B.1.1	GR
hCoV-19/India/ILSCV32879/2020	EPI_ISL_481170	2020-06-05	Asia / India / Odisha	Human		Male	26	unknown	Original			B.1	G
hCoV-19/India/ILSCV32889/2020	EPI_ISL_481171	2020-06-05	Asia / India / Odisha	Human		Male	25	unknown	Original			B.1.1	GR
hCoV-19/India/ILSCV32892/2020	EPI_ISL_481172	2020-06-05	Asia / India / Odisha	Human		Male	20	unknown	Original			B.1.1	GR
hCoV-19/India/ILSCV32893/2020	EPI_ISL_481173	2020-06-05	Asia / India / Odisha	Human		Male	32	unknown	Original			B.1.1	GR
hCoV-19/India/ILSCV32895/2020	EPI_ISL_481174	2020-06-05	Asia / India / Odisha	Human		Male	19	unknown	Original			B.1.1	GR
hCoV-19/India/ILSCV32896/2020	EPI_ISL_481175	2020-06-05	Asia / India / Odisha	Human		Male	24	unknown	Original			B.1.1	GR
hCoV-19/India/ILSCV32898/2020	EPI_ISL_481176	2020-06-05	Asia / India / Odisha	Human		Male	21	unknown	Original			B.1.1	GR
hCoV-19/India/ILSCV32899/2020	EPI_ISL_481177	2020-06-05	Asia / India / Odisha	Human		Male	19	unknown	Original			B.1.1	GR
hCoV-19/India/ILSCV33971/2020	EPI_ISL_481178	2020-06-08	Asia / India / Odisha	Human		Male	30	unknown	Original			B.1.1	GR
hCoV-19/India/ILSCV33972/2020	EPI_ISL_481179	2020-06-08	Asia / India / Odisha	Human		Male	18	unknown	Original			B.1.1	GR
hCoV-19/India/ILSCV33982/2020	EPI_ISL_481180	2020-06-08	Asia / India / Odisha	Human		Male	37	unknown	Original			B.1.1	GR
hCoV-19/India/ILSCV33983/2020	EPI_ISL_481181	2020-06-08	Asia / India / Odisha	Human		Male	20	unknown	Original			B.1.26	GH
hCoV-19/India/ILSCV34478/2020	EPI_ISL_481182	2020-06-09	Asia / India / Odisha	Human		Male	21	unknown	Original			B.1.1	GR
hCoV-19/India/ILSCV34479/2020	EPI_ISL_481183	2020-06-09	Asia / India / Odisha	Human		Male	38	unknown	Original			B.1.26	GH
hCoV-19/India/ILSCV34480/2020	EPI_ISL_481184	2020-06-09	Asia / India / Odisha	Human		Male	18	unknown	Original			B.1.1	GR
hCoV-19/India/ILSCV34933/2020	EPI_ISL_481185	2020-06-10	Asia / India / Odisha	Human		Male	30	unknown	Original			B.1	G
hCoV-19/India/ILSCV34939/2020	EPI_ISL_481186	2020-06-10	Asia / India / Odisha	Human		Male	23	unknown	Original			B.1.1	GR
hCoV-19/India/ILSCV35141/2020	EPI_ISL_481187	2020-06-10	Asia / India / Odisha	Human		Male	28	unknown	Original			B.1.1	GR
hCoV-19/India/ILSCV35308/2020	EPI_ISL_481188	2020-06-10	Asia / India / Odisha	Human		Male	45	unknown	Original			B.1.1	G
hCoV-19/India/ILSCV35317/2020	EPI_ISL_481189	2020-06-10	Asia / India / Odisha	Human		Male	25	unknown	Original			B.1.1	GR
hCoV-19/India/ILSCV35333/2020	EPI_ISL_481190	2020-06-10	Asia / India / Odisha	Human		Male	38	unknown	Original			B.1.1	GR
hCoV-19/India/ILSCV35350/2020	EPI_ISL_481191	2020-06-10	Asia / India / Odisha	Human		Male	20	unknown	Original			B.1.1	GR
hCoV-19/India/ILSCV35351/2020	EPI_ISL_481192	2020-06-10	Asia / India / Odisha	Human		Male	22	unknown	Original			B.1.1	GR
hCoV-19/India/ILSCV35353/2020	EPI_ISL_481193	2020-06-10	Asia / India / Odisha	Human		Male	24	unknown	Original			B.1.1	GR
hCoV-19/India/ILSCV35366/2020	EPI_ISL_481194	2020-06-10	Asia / India / Odisha	Human		Male	25	unknown	Original			B.1.1	GR
hCoV-19/India/ILSCV35376/2020	EPI_ISL_481195	2020-06-10	Asia / India / Odisha	Human		Male	27	unknown	Original			B.1.1	GR
hCoV-19/India/ILSCV35456/2020	EPI_ISL_481196	2020-06-10	Asia / India / Odisha	Human		Male	19	unknown	Original			B.1	G
hCoV-19/India/ILSCV35457/2020	EPI_ISL_481197	2020-06-10	Asia / India / Odisha	Human		Male	23	unknown	Original			B.1	G
hCoV-19/India/ILSCV35461/2020	EPI_ISL_481198	2020-06-10	Asia / India / Odisha	Human		Male	35	unknown	Original			B.1	G
hCoV-19/India/ILSCV35475/2020	EPI_ISL_481199	2020-06-10	Asia / India / Odisha	Human		Female	21	unknown	Original			B.1	G
hCoV-19/India/NCDC1514_CSIR-IGIB/2020	EPI_ISL_482491	2020-05-17	Asia / India / Delhi	Human		Female	28	unknown	Original			B.6	O
hCoV-19/India/NCDC1520_CSIR-IGIB/2020	EPI_ISL_482492	2020-05-17	Asia / India / Delhi	Human		Male	45	unknown	Original			B.6	O
hCoV-19/India/NCDC1542_CSIR-IGIB/2020	EPI_ISL_482493	2020-05-17	Asia / India / Delhi	Human		Male	43	unknown	Original			B.6	O
hCoV-19/India/NCDC1555_CSIR-IGIB/2020	EPI_ISL_482494	2020-05-16	Asia / India / Delhi	Human		Male	26	unknown	Original			B.6	O
hCoV-19/India/NCDC1558_CSIR-IGIB/2020	EPI_ISL_482495	2020-05-16	Asia / India / Delhi	Human		Female	31	unknown	Original			B.6	O
hCoV-19/India/NCDC1559_CSIR-IGIB/2020	EPI_ISL_482496	2020-05-16	Asia / India / Delhi	Human		Female	15	unknown	Original			B.6	O
hCoV-19/India/NCDC1566_CSIR-IGIB/2020	EPI_ISL_482497	2020-05-16	Asia / India / Delhi	Human		Female	20	unknown	Original			B.6	O
hCoV-19/India/NCDC1580_CSIR-IGIB/2020	EPI_ISL_482498	2020-05-16	Asia / India / Delhi	Human		Female	13	unknown	Original			B.1.113	O
hCoV-19/India/NCDC1605_CSIR-IGIB/2020	EPI_ISL_482499	2020-05-17	Asia / India / Delhi	Human		Male	28	unknown	Original			B.6	O
hCoV-19/India/nimh-10559/2020	EPI_ISL_486400	2020-05-03	Asia / India / Karnataka	Human		Male	34	Asymptomatic	Original			B.1.1	O
hCoV-19/India/nimh-11070/2020	EPI_ISL_486401	2020-05-04	Asia / India / Karnataka	Human		Male	23	Asymptomatic	Original			B	O
hCoV-19/India/nimh-11076/2020	EPI_ISL_486402	2020-05-04	Asia / India / Karnataka	Human		Female	30	Asymptomatic	Original			B.6	O
hCoV-19/India/nimh-11164/2020	EPI_ISL_486403	2020-05-04	Asia / India / Karnataka	Human		Male	45	Asymptomatic	Original			B.6	O
hCoV-19/India/nimh-11877/2020	EPI_ISL_486404	2020-05-06	Asia / India / Karnataka	Human		Male	22	Asymptomatic	Original			B.4	O
hCoV-19/India/nimh-14709/2020	EPI_ISL_486405	2020-05-10	Asia / India / Karnataka	Human		Male	34	Asymptomatic	Original			A	S
hCoV-19/India/nimh-14712/2020	EPI_ISL_486406	2020-05-10	Asia / India / Karnataka	Human		Male	19	Asymptomatic	Original			A	S
hCoV-19/India/nimh-14715/2020	EPI_ISL_486407	2020-05-10	Asia / India / Karnataka	Human		Male	16	Asymptomatic	Original			B.1	S
hCoV-19/India/nimh-15819/2020	EPI_ISL_486408	2020-05-10	Asia / India / Karnataka	Human		Female	16	Asymptomatic	Original			B.6	O
hCoV-19/India/nimh-15896/2020	EPI_ISL_486409	2020-05-10	Asia / India / Karnataka	Human		Male	17	Asymptomatic	Original			B.6	O
hCoV-19/India/InStem_NCBS_0086/2020	EPI_ISL_486835	2020	Asia / India / Karnataka	Human		unknown	unknown	unknown	Original			B.1.1.32	GR
hCoV-19/India/InStem_NCBS_0087/2020	EPI_ISL_486836	2020	Asia / India / Karnataka	Human		unknown	unknown	unknown	Original			B.1.80	G
hCoV-19/India/InStem_NCBS_0088/2020	EPI_ISL_486837	2020	Asia / India / Karnataka	Human		unknown	unknown	unknown	Original			B.1.1	GR
hCoV-19/India/InStem_NCBS_0089/2020	EPI_ISL_486838	2020	Asia / India / Karnataka	Human		unknown	unknown	unknown	Original			B.1.80	G
hCoV-19/India/InStem_NCBS_0090/2020	EPI_ISL_486839	2020	Asia / India / Karnataka	Human		unknown	unknown	unknown	Original			B.1.1.32	GR
hCoV-19/India/InStem_NCBS_0092/2020	EPI_ISL_486840	2020	Asia / India / Karnataka	Human		unknown	unknown	unknown	Original			B.1.1	GR
hCoV-19/India/InStem_NCBS_0097/2020	EPI_ISL_486841	2020	Asia / India / Karnataka	Human		unknown	unknown	unknown	Original			B.1.1	GR
hCoV-19/India/UN1/2020	EPI_ISL_486852	2020-06-10	Asia / India	Human		Female	40	Live	Original	Oro-pharyngeal swab		B.6	O
hCoV-19/India/UN2/2020	EPI_ISL_486853	2020-06-17	Asia / India	Human		Female	24	Live	Original	Oro-pharyngeal swab		B.1.1.32	GR
hCoV-19/India/nimh-3975/2020	EPI_ISL_486881	2020-04-23	Asia / India / Karnataka	Human		Male	26	Symptomatic	Original			B.1.80	G
hCoV-19/India/5416/2020	EPI_ISL_490013	2020	Asia / India / Lucknow	Human		Female	50	Hospitalized	Original			B.1.1	GR
hCoV-19/India/AFMC_5306/2020	EPI_ISL_496602	2020-05-21	Asia / India / Maharashtra	Human		M	31	Unknown	Original			B.1.1.32	GR
hCoV-19/India/AR22/2020	EPI_ISL_508170	2020-05-22	Asia / India / Uttarakhand / Haridwar	Human		Male	39	unknown	Original		Patient infected while traveling	B.1.36	GH
hCoV-19/India/AR23/2020	EPI_ISL_508171	2020-05-21	Asia / India / Uttarakhand / Haridwar	Human		Male	30	unknown	Original		Patient infected while traveling	B.1.1	GR
hCoV-19/India/AR24/2020	EPI_ISL_508172	2020-05-30	Asia / India / Uttarakhand / Haridwar	Human		Male	30	unknown	Original		Patient infected while traveling	B.1.113	GH
hCoV-19/India/AR25/2020	EPI_ISL_508173	2020-05-27	Asia / India / Uttarakhand / Haridwar	Human		Male	9	unknown	Original		Patient infected while traveling	B.1.1.32	GR
hCoV-19/India/AR27/2020	EPI_ISL_508174	2020-06-01	Asia / India / Uttarakhand / Tehri_Garhwal	Human		Male	23	unknown	Original		Patient infected while traveling	B.1.1.32	GR
hCoV-19/India/AR28/2020	EPI_ISL_508175	2020-06-29	Asia / India / Uttarakhand / Haridwar	Human		Male	48	unknown	Original		Patient infected while traveling	B.1.113	GH
hCoV-19/India/AR29/2020	EPI_ISL_508176	2020-05-26	Asia / India / Uttarakhand / Haridwar	Human		Male	28	unknown	Original		Patient infected while traveling	B.1.113	GH
hCoV-19/India/AR3/2020	EPI_ISL_508177	2020-06-01	Asia / India / Uttarakhand / Dehradun	Human		Male	69	unknown	Original		Patient infected while traveling	B.1.113	GH
hCoV-19/India/AR30/2020	EPI_ISL_508178	2020-05-29	Asia / India / Uttarakhand / Haridwar	Human		Male	84	unknown	Original		Patient infected while traveling	B.1.1	GR
hCoV-19/India/AR31/2020	EPI_ISL_508179	2020-05-29	Asia / India / Uttarakhand / Rudraprayag	Human		Female	54	unknown	Original		Patient infected while traveling	B.1.1	GR
hCoV-19/India/AR32/2020	EPI_ISL_508180	2020-06-04	Asia / India / Uttarakhand / Uttarkashi	Human		Male	33	unknown	Original		Patient infected while traveling	B.1.113	GH
hCoV-19/India/AR33/2020	EPI_ISL_508181	2020-06-02	Asia / India / Uttarakhand / Tehri_Garhwal	Human		Male	23	unknown	Original		Patient infected while traveling	A	S
hCoV-19/India/AR34/2020	EPI_ISL_508182	2020-06-08	Asia / India / Uttarakhand / Haridwar	Human		Male	63	unknown	Original		Patient infected while traveling	B.1.113	GH
hCoV-19/India/AR36/2020	EPI_ISL_508183	2020-05-28	Asia / India / Uttarakhand / Tehri_Garhwal	Human		Female	8	unknown	Original		Patient infected while traveling	B.1.80	G
hCoV-19/India/AR4/2020	EPI_ISL_508184	2020-06-01	Asia / India / Uttarakhand / Dehradun	Human		Male	34	unknown	Original		Patient infected while traveling	B.1.1	GR
hCoV-19/India/AR41/2020	EPI_ISL_508185	2020-05-28	Asia / India / Uttarakhand / Tehri_Garhwal	Human		Male	27	unknown	Original		Patient infected while traveling	B.1.1.32	GR
hCoV-19/India/AR42/2020	EPI_ISL_508186	2020-05-28	Asia / India / Uttarakhand / Tehri_Garhwal	Human		Male	29	unknown	Original		Patient infected while traveling	B.1.1	GR
hCoV-19/India/AR43/2020	EPI_ISL_508187	2020-05-28	Asia / India / Uttarakhand / Tehri_Garhwal	Human		Male	25	unknown	Original		Patient infected while traveling	B.1.1.32	GR
hCoV-19/India/AR44/2020	EPI_ISL_508188	2020-05-28	Asia / India / Uttarakhand / Tehri_Garhwal	Human		Male	25	unknown	Original		Patient infected while traveling	B.1.1	GR
hCoV-19/India/AR45/2020	EPI_ISL_508189	2020-05-23	Asia / India / Uttarakhand / Haridwar	Human		Female	20	unknown	Original		Patient infected while traveling	B.6	O
hCoV-19/India/AR46/2020	EPI_ISL_508190	2020-05-23	Asia / India / Uttarakhand / Haridwar	Human		Male	28	unknown	Original		Patient infected while traveling	B.6	O
hCoV-19/India/AR5/2020	EPI_ISL_508191	2020-06-01	Asia / India / Uttarakhand / Dehradun	Human		Male	4	unknown	Original		Patient infected while traveling	B.1.1	GR
hCoV-19/India/AR53/2020	EPI_ISL_508192	2020-06-07	Asia / India / Uttarakhand / Haridwar	Human		Female	29	unknown	Original		Patient infected while traveling	B.1.113	GH
hCoV-19/India/AR54/2020	EPI_ISL_508193	2020-06-04	Asia / India / Uttarakhand / Pauri_Garhwal	Human		Male	44	unknown	Original		Patient infected while traveling	B.1.1	GR
hCoV-19/India/AR58/2020	EPI_ISL_508194	2020-05-21	Asia / India / Uttarakhand / Tehri_Garhwal	Human		Male	24	unknown	Original		Patient infected while traveling	B.1.80	G
hCoV-19/India/AR59/2020	EPI_ISL_508195	2020-06-03	Asia / India / Uttarakhand / Tehri_Garhwal	Human		Male	31	unknown	Original		Patient infected while traveling	B.1.113	GH
hCoV-19/India/AR6/2020	EPI_ISL_508196	2020-05-22	Asia / India / Uttarakhand / Haridwar	Human		Male	29	unknown	Original		Patient infected while traveling	B.1.113	GH
hCoV-19/India/AR60/2020	EPI_ISL_508197	2020-06-09	Asia / India / Uttarakhand / Tehri_Garhwal	Human		Male	8	unknown	Original		Patient infected while traveling	B.1.1	GR
hCoV-19/India/AR61/2020	EPI_ISL_508198	2020-06-09	Asia / India / Uttarakhand / Tehri_Garhwal	Human		Male	6	unknown	Original		Patient infected while traveling	B.1.1	GR
hCoV-19/India/AR62/2020	EPI_ISL_508199	2020-06-08	Asia / India / Uttarakhand / Tehri_Garhwal	Human		Female	30	unknown	Original		Patient infected while traveling	B.1.1	GR
hCoV-19/India/AR63/2020	EPI_ISL_508200	2020-06-09	Asia / India / Uttarakhand / Dehradun	Human		Female	21	unknown	Original		Patient infected while traveling	B.1.113	GH
hCoV-19/India/AR65/2020	EPI_ISL_508201	2020-06-09	Asia / India / Uttarakhand / Dehradun	Human		Male	50	unknown	Original		Patient infected while traveling	B.1.1	GR
hCoV-19/India/AR66/2020	EPI_ISL_508202	2020-06-09	Asia / India / Uttar_Pradesh / Muzaffarnagar	Human		Male	52	unknown	Original		Patient infected while traveling	B.1.113	GH
hCoV-19/India/AR67/2020	EPI_ISL_508203	2020-06-08	Asia / India / Uttar_Pradesh / Gaziabad	Human		Female	25	unknown	Original		Patient infected while traveling	B.1.113	GH
hCoV-19/India/AR7/2020	EPI_ISL_508204	2020-05-30	Asia / India / Uttarakhand / Dehradun	Human		Male	29	unknown	Original		Patient infected while traveling	B.1.1.32	GR
hCoV-19/India/AR8/2020	EPI_ISL_508205	2020-05-29	Asia / India / Uttarakhand / Dehradun	Human		Male	48	unknown	Original		Patient infected while traveling	B.1.1	GR
hCoV-19/India/AR9/2020	EPI_ISL_508206	2020-05-22	Asia / India / Uttarakhand / Haridwar	Human		Male	27	unknown	Original		Patient infected while traveling	B.1.1	GR
hCoV-19/India/GA11/2020	EPI_ISL_508207	2020-06-17	Asia / India / Maharashtra / Aurangabad	Human		Male	49	unknown	Original		Patient infected while traveling	B.1.1.32	GR
hCoV-19/India/GA12/2020	EPI_ISL_508208	2020-06-17	Asia / India / Maharashtra / Aurangabad	Human		Female	35	unknown	Original		Patient infected while traveling	B.1.1.32	GR
hCoV-19/India/GA13/2020	EPI_ISL_508209	2020-06-17	Asia / India / Maharashtra / Aurangabad	Human		Female	19	unknown	Original		Patient infected while traveling	B.1.1.32	GR

## Sheet: Global-79518
strain	virus	gisaid_epi_isl	date	region	country	division	region_exposure	country_exposure	division_exposure	segment	length	host	age	sex	pangolin_lineage	GISAID_clade	originating_lab	submitting_lab	authors	date_submitted
USA/WA-UW-1680/2020	ncov	EPI_ISL_424215	2020-03-20	North America	USA	Washington	North America	USA	Washington	genome	29868	Human	?	?	B.1.43	GH	UW Virology Lab	UW Virology Lab	Pavitra Roychoudhury et al	2020-04-12
USA/WA-UW-1690/2020	ncov	EPI_ISL_424216	2020-03-19	North America	USA	Washington	North America	USA	Washington	genome	29686	Human	?	?	B.1	GH	UW Virology Lab	UW Virology Lab	Pavitra Roychoudhury et al	2020-04-12
USA/WA-UW-1684/2020	ncov	EPI_ISL_424217	2020-03-19	North America	USA	Washington	North America	USA	Washington	genome	29395	Human	?	?	A.1	O	UW Virology Lab	UW Virology Lab	Pavitra Roychoudhury et al	2020-04-12
USA/WA-UW-1682/2020	ncov	EPI_ISL_424218	2020-03-20	North America	USA	Washington	North America	USA	Washington	genome	29617	Human	?	?	A.1	O	UW Virology Lab	UW Virology Lab	Pavitra Roychoudhury et al	2020-04-12
USA/WA-UW-1695/2020	ncov	EPI_ISL_424219	2020-03-20	North America	USA	Washington	North America	USA	Washington	genome	29787	Human	?	?	A.1	S	UW Virology Lab	UW Virology Lab	Pavitra Roychoudhury et al	2020-04-12
USA/WA-UW-1729/2020	ncov	EPI_ISL_424220	2020-03-21	North America	USA	Washington	North America	USA	Washington	genome	29404	Human	?	?	A.1	O	UW Virology Lab	UW Virology Lab	Pavitra Roychoudhury et al	2020-04-12
USA/WA-UW-1748/2020	ncov	EPI_ISL_424221	2020-03-21	North America	USA	Washington	North America	USA	Washington	genome	29538	Human	?	?	B.1.21	G	UW Virology Lab	UW Virology Lab	Pavitra Roychoudhury et al	2020-04-12
USA/WA-UW-1700/2020	ncov	EPI_ISL_424222	2020-03-20	North America	USA	Washington	North America	USA	Washington	genome	29777	Human	?	?	A.1	S	UW Virology Lab	UW Virology Lab	Pavitra Roychoudhury et al	2020-04-12
USA/WA-UW-1744/2020	ncov	EPI_ISL_424223	2020-03-21	North America	USA	Washington	North America	USA	Washington	genome	29817	Human	?	?	A.1	S	UW Virology Lab	UW Virology Lab	Pavitra Roychoudhury et al	2020-04-12
USA/WA-UW-1745/2020	ncov	EPI_ISL_424224	2020-03-21	North America	USA	Washington	North America	USA	Washington	genome	29725	Human	?	?	B.2	V	UW Virology Lab	UW Virology Lab	Pavitra Roychoudhury et al	2020-04-12
USA/WA-UW-1707/2020	ncov	EPI_ISL_424225	2020-03-21	North America	USA	Washington	North America	USA	Washington	genome	29876	Human	?	?	B.1.2	GH	UW Virology Lab	UW Virology Lab	Pavitra Roychoudhury et al	2020-04-12
USA/WA-UW-1705/2020	ncov	EPI_ISL_424226	2020-03-21	North America	USA	Washington	North America	USA	Washington	genome	29744	Human	?	?	A.1	S	UW Virology Lab	UW Virology Lab	Pavitra Roychoudhury et al	2020-04-12
USA/WA-UW-1706/2020	ncov	EPI_ISL_424227	2020-03-21	North America	USA	Washington	North America	USA	Washington	genome	29758	Human	?	?	B.1.21	GH	UW Virology Lab	UW Virology Lab	Pavitra Roychoudhury et al	2020-04-12
USA/WA-UW-1702/2020	ncov	EPI_ISL_424228	2020-03-21	North America	USA	Washington	North America	USA	Washington	genome	29874	Human	?	?	A.1	S	UW Virology Lab	UW Virology Lab	Pavitra Roychoudhury et al	2020-04-12
USA/WA-UW-1724/2020	ncov	EPI_ISL_424229	2020-03-21	North America	USA	Washington	North America	USA	Washington	genome	29863	Human	?	?	B.1.21	GH	UW Virology Lab	UW Virology Lab	Pavitra Roychoudhury et al	2020-04-12
USA/WA-UW-1709/2020	ncov	EPI_ISL_424230	2020-03-21	North America	USA	Washington	North America	USA	Washington	genome	29734	Human	?	?	A.1	S	UW Virology Lab	UW Virology Lab	Pavitra Roychoudhury et al	2020-04-12
USA/WA-UW-1731/2020	ncov	EPI_ISL_424231	2020-03-21	North America	USA	Washington	North America	USA	Washington	genome	29871	Human	?	?	A.1	S	UW Virology Lab	UW Virology Lab	Pavitra Roychoudhury et al	2020-04-12
USA/WA-UW-1708/2020	ncov	EPI_ISL_424232	2020-03-21	North America	USA	Washington	North America	USA	Washington	genome	29532	Human	?	?	A.1	O	UW Virology Lab	UW Virology Lab	Pavitra Roychoudhury et al	2020-04-12
USA/WA-UW-1772/2020	ncov	EPI_ISL_424233	2020-03-21	North America	USA	Washington	North America	USA	Washington	genome	29737	Human	?	?	B.1.5	G	UW Virology Lab	UW Virology Lab	Pavitra Roychoudhury et al	2020-04-12
USA/WA-UW-1722/2020	ncov	EPI_ISL_424234	2020-03-21	North America	USA	Washington	North America	USA	Washington	genome	29836	Human	?	?	B.1.41	GH	UW Virology Lab	UW Virology Lab	Pavitra Roychoudhury et al	2020-04-12
USA/WA-UW-1733/2020	ncov	EPI_ISL_424235	2020-03-21	North America	USA	Washington	North America	USA	Washington	genome	29765	Human	?	?	B.1.21	GH	UW Virology Lab	UW Virology Lab	Pavitra Roychoudhury et al	2020-04-12
USA/WA-UW-1732/2020	ncov	EPI_ISL_424236	2020-03-21	North America	USA	Washington	North America	USA	Washington	genome	29654	Human	?	?	B.1	G	UW Virology Lab	UW Virology Lab	Pavitra Roychoudhury et al	2020-04-12
USA/WA-UW-1739/2020	ncov	EPI_ISL_424237	2020-03-21	North America	USA	Washington	North America	USA	Washington	genome	29861	Human	?	?	B.1	GH	UW Virology Lab	UW Virology Lab	Pavitra Roychoudhury et al	2020-04-12
USA/WA-UW-1741/2020	ncov	EPI_ISL_424238	2020-03-21	North America	USA	Washington	North America	USA	Washington	genome	29639	Human	?	?	B.1.21	G	UW Virology Lab	UW Virology Lab	Pavitra Roychoudhury et al	2020-04-12
USA/WA-UW-1750/2020	ncov	EPI_ISL_424239	2020-03-21	North America	USA	Washington	North America	USA	Washington	genome	29870	Human	?	?	B.1.41	GH	UW Virology Lab	UW Virology Lab	Pavitra Roychoudhury et al	2020-04-12
USA/WA-UW-1730/2020	ncov	EPI_ISL_424240	2020-03-21	North America	USA	Washington	North America	USA	Washington	genome	29730	Human	?	?	A.1	S	UW Virology Lab	UW Virology Lab	Pavitra Roychoudhury et al	2020-04-12
USA/WA-UW-1735/2020	ncov	EPI_ISL_424241	2020-03-21	North America	USA	Washington	North America	USA	Washington	genome	29759	Human	?	?	A.1	S	UW Virology Lab	UW Virology Lab	Pavitra Roychoudhury et al	2020-04-12
USA/WA-UW-1753/2020	ncov	EPI_ISL_424242	2020-03-21	North America	USA	Washington	North America	USA	Washington	genome	29899	Human	?	?	B.1.21	GH	UW Virology Lab	UW Virology Lab	Pavitra Roychoudhury et al	2020-04-12
USA/WA-UW-1756/2020	ncov	EPI_ISL_424243	2020-03-21	North America	USA	Washington	North America	USA	Washington	genome	29772	Human	?	?	A.1	S	UW Virology Lab	UW Virology Lab	Pavitra Roychoudhury et al	2020-04-12
USA/WA-UW-1770/2020	ncov	EPI_ISL_424244	2020-03-22	North America	USA	Washington	North America	USA	Washington	genome	29830	Human	?	?	B.1	GH	UW Virology Lab	UW Virology Lab	Pavitra Roychoudhury et al	2020-04-12
USA/WA-UW-1762/2020	ncov	EPI_ISL_424245	2020-03-21	North America	USA	Washington	North America	USA	Washington	genome	29776	Human	?	?	B.1.21	GH	UW Virology Lab	UW Virology Lab	Pavitra Roychoudhury et al	2020-04-12
USA/WA-UW-1758/2020	ncov	EPI_ISL_424246	2020-03-21	North America	USA	Washington	North America	USA	Washington	genome	29878	Human	?	?	B.1.21	GH	UW Virology Lab	UW Virology Lab	Pavitra Roychoudhury et al	2020-04-12
USA/WA-UW-1760/2020	ncov	EPI_ISL_424247	2020-03-21	North America	USA	Washington	North America	USA	Washington	genome	29854	Human	?	?	A.1	S	UW Virology Lab	UW Virology Lab	Pavitra Roychoudhury et al	2020-04-12
USA/UN-UW-1773/2020	ncov	EPI_ISL_424248	2020-03	North America	USA	USA	North America	USA	USA	genome	29638	Human	?	?	B.1.5	G	UW Virology Lab	UW Virology Lab	Pavitra Roychoudhury et al	2020-04-12
USA/UN-UW-1791/2020	ncov	EPI_ISL_424249	2020-03-20	North America	USA	USA	North America	USA	USA	genome	29795	Human	?	?	A.1	S	UW Virology Lab	UW Virology Lab	Pavitra Roychoudhury et al	2020-04-12
USA/WA-UW-1785/2020	ncov	EPI_ISL_424250	2020-03-19	North America	USA	Washington	North America	USA	Washington	genome	29856	Human	?	?	A.1	S	UW Virology Lab	UW Virology Lab	Pavitra Roychoudhury et al	2020-04-12
USA/WA-UW-1801/2020	ncov	EPI_ISL_424251	2020-03-23	North America	USA	Washington	North America	USA	Washington	genome	29853	Human	?	?	B.1.21	GH	UW Virology Lab	UW Virology Lab	Pavitra Roychoudhury et al	2020-04-12
USA/WA-UW-1840/2020	ncov	EPI_ISL_424252	2020-03-23	North America	USA	Washington	North America	USA	Washington	genome	29872	Human	?	?	A.1	S	UW Virology Lab	UW Virology Lab	Pavitra Roychoudhury et al	2020-04-12
USA/WA-UW-1792/2020	ncov	EPI_ISL_424253	2020-03-21	North America	USA	Washington	North America	USA	Washington	genome	29851	Human	?	?	B.1	GH	UW Virology Lab	UW Virology Lab	Pavitra Roychoudhury et al	2020-04-12
USA/WA-UW-1796/2020	ncov	EPI_ISL_424254	2020-03-21	North America	USA	Washington	North America	USA	Washington	genome	29842	Human	?	?	B.1.5	G	UW Virology Lab	UW Virology Lab	Pavitra Roychoudhury et al	2020-04-12
USA/UN-UW-1832/2020	ncov	EPI_ISL_424255	2020-03-16	North America	USA	USA	North America	USA	USA	genome	29711	Human	?	?	B.2	V	UW Virology Lab	UW Virology Lab	Pavitra Roychoudhury et al	2020-04-12
USA/WA-UW-1774/2020	ncov	EPI_ISL_424256	2020-03-22	North America	USA	Washington	North America	USA	Washington	genome	29890	Human	?	?	B.1.21	GH	UW Virology Lab	UW Virology Lab	Pavitra Roychoudhury et al	2020-04-12
USA/WA-UW-1775/2020	ncov	EPI_ISL_424257	2020-03-22	North America	USA	Washington	North America	USA	Washington	genome	29833	Human	?	?	B.1.1	GR	UW Virology Lab	UW Virology Lab	Pavitra Roychoudhury et al	2020-04-12
USA/WA-UW-1778/2020	ncov	EPI_ISL_424258	2020-03-22	North America	USA	Washington	North America	USA	Washington	genome	29749	Human	?	?	A.1	S	UW Virology Lab	UW Virology Lab	Pavitra Roychoudhury et al	2020-04-12
USA/WA-UW-1797/2020	ncov	EPI_ISL_424259	2020-03-22	North America	USA	Washington	North America	USA	Washington	genome	29880	Human	?	?	B.1.21	GH	UW Virology Lab	UW Virology Lab	Pavitra Roychoudhury et al	2020-04-12
USA/WA-UW-1779/2020	ncov	EPI_ISL_424260	2020-03-22	North America	USA	Washington	North America	USA	Washington	genome	29876	Human	?	?	B.1	GH	UW Virology Lab	UW Virology Lab	Pavitra Roychoudhury et al	2020-04-12
USA/WA-UW-1784/2020	ncov	EPI_ISL_424261	2020-03-21	North America	USA	Washington	North America	USA	Washington	genome	29859	Human	?	?	A.1	S	UW Virology Lab	UW Virology Lab	Pavitra Roychoudhury et al	2020-04-12
USA/WA-UW-1782/2020	ncov	EPI_ISL_424262	2020-03-22	North America	USA	Washington	North America	USA	Washington	genome	29867	Human	?	?	A.1	S	UW Virology Lab	UW Virology Lab	Pavitra Roychoudhury et al	2020-04-12
USA/WA-UW-1799/2020	ncov	EPI_ISL_424263	2020-03-22	North America	USA	Washington	North America	USA	Washington	genome	29861	Human	?	?	B.1.43	GH	UW Virology Lab	UW Virology Lab	Pavitra Roychoudhury et al	2020-04-12
USA/WA-UW-1805/2020	ncov	EPI_ISL_424264	2020-03-22	North America	USA	Washington	North America	USA	Washington	genome	29873	Human	?	?	A.1	S	UW Virology Lab	UW Virology Lab	Pavitra Roychoudhury et al	2020-04-12
USA/UN-UW-1834/2020	ncov	EPI_ISL_424265	2020-03-22	North America	USA	USA	North America	USA	USA	genome	29754	Human	?	?	A.1	S	UW Virology Lab	UW Virology Lab	Pavitra Roychoudhury et al	2020-04-12
USA/UN-UW-1818/2020	ncov	EPI_ISL_424266	2020-03-22	North America	USA	USA	North America	USA	USA	genome	29652	Human	?	?	A.1	O	UW Virology Lab	UW Virology Lab	Pavitra Roychoudhury et al	2020-04-12
USA/UN-UW-1817/2020	ncov	EPI_ISL_424267	2020-03-22	North America	USA	USA	North America	USA	USA	genome	29868	Human	?	?	A.1	S	UW Virology Lab	UW Virology Lab	Pavitra Roychoudhury et al	2020-04-12
USA/UN-UW-1816/2020	ncov	EPI_ISL_424268	2020-03-22	North America	USA	USA	North America	USA	USA	genome	29808	Human	?	?	A.1	S	UW Virology Lab	UW Virology Lab	Pavitra Roychoudhury et al	2020-04-12
USA/WA-UW-1828/2020	ncov	EPI_ISL_424269	2020-03-22	North America	USA	Washington	North America	USA	Washington	genome	29842	Human	?	?	A.1	S	UW Virology Lab	UW Virology Lab	Pavitra Roychoudhury et al	2020-04-12
USA/WA-UW-1831/2020	ncov	EPI_ISL_424270	2020-03-22	North America	USA	Washington	North America	USA	Washington	genome	29885	Human	?	?	B.1.21	GH	UW Virology Lab	UW Virology Lab	Pavitra Roychoudhury et al	2020-04-12
USA/WA-UW-1827/2020	ncov	EPI_ISL_424271	2020-03-22	North America	USA	Washington	North America	USA	Washington	genome	29643	Human	?	?	B.1	G	UW Virology Lab	UW Virology Lab	Pavitra Roychoudhury et al	2020-04-12
USA/WA-UW-1825/2020	ncov	EPI_ISL_424272	2020-03-22	North America	USA	Washington	North America	USA	Washington	genome	29598	Human	?	?	A.1	O	UW Virology Lab	UW Virology Lab	Pavitra Roychoudhury et al	2020-04-12
USA/WA-UW-1826/2020	ncov	EPI_ISL_424273	2020-03-22	North America	USA	Washington	North America	USA	Washington	genome	29734	Human	?	?	B.1	GH	UW Virology Lab	UW Virology Lab	Pavitra Roychoudhury et al	2020-04-12
USA/WA-UW-1824/2020	ncov	EPI_ISL_424274	2020-03-22	North America	USA	Washington	North America	USA	Washington	genome	30086	Human	?	?	B.1.21	GH	UW Virology Lab	UW Virology Lab	Pavitra Roychoudhury et al	2020-04-12
USA/WA-UW-1821/2020	ncov	EPI_ISL_424275	2020-03-22	North America	USA	Washington	North America	USA	Washington	genome	29773	Human	?	?	A.1	S	UW Virology Lab	UW Virology Lab	Pavitra Roychoudhury et al	2020-04-12
USA/WA-UW-1822/2020	ncov	EPI_ISL_424276	2020-03-22	North America	USA	Washington	North America	USA	Washington	genome	29777	Human	?	?	A.1	S	UW Virology Lab	UW Virology Lab	Pavitra Roychoudhury et al	2020-04-12
USA/WA-UW-1858/2020	ncov	EPI_ISL_424277	2020-03-23	North America	USA	Washington	North America	USA	Washington	genome	29854	Human	?	?	B.1.21	G	UW Virology Lab	UW Virology Lab	Pavitra Roychoudhury et al	2020-04-12
USA/WA-UW-1866/2020	ncov	EPI_ISL_424278	2020-03-23	North America	USA	Washington	North America	USA	Washington	genome	29534	Human	?	?	B.1.2	G	UW Virology Lab	UW Virology Lab	Pavitra Roychoudhury et al	2020-04-12
USA/WA-UW-1850/2020	ncov	EPI_ISL_424279	2020-03-23	North America	USA	Washington	North America	USA	Washington	genome	29793	Human	?	?	A.1	S	UW Virology Lab	UW Virology Lab	Pavitra Roychoudhury et al	2020-04-12
USA/WA-UW-1868/2020	ncov	EPI_ISL_424280	2020-03-23	North America	USA	Washington	North America	USA	Washington	genome	29778	Human	?	?	B.4	O	UW Virology Lab	UW Virology Lab	Pavitra Roychoudhury et al	2020-04-12
USA/WA-UW-1864/2020	ncov	EPI_ISL_424281	2020-03-23	North America	USA	Washington	North America	USA	Washington	genome	29747	Human	?	?	B.1	GH	UW Virology Lab	UW Virology Lab	Pavitra Roychoudhury et al	2020-04-12
USA/WA-UW-1835/2020	ncov	EPI_ISL_424282	2020-03-23	North America	USA	Washington	North America	USA	Washington	genome	29461	Human	?	?	A.1	O	UW Virology Lab	UW Virology Lab	Pavitra Roychoudhury et al	2020-04-12
USA/WA-UW-1946/2020	ncov	EPI_ISL_424283	2020-03-24	North America	USA	Washington	North America	USA	Washington	genome	29440	Human	?	?	A.1	O	UW Virology Lab	UW Virology Lab	Pavitra Roychoudhury et al	2020-04-12
USA/WA-UW-1863/2020	ncov	EPI_ISL_424284	2020-03-23	North America	USA	Washington	North America	USA	Washington	genome	29792	Human	?	?	A.1	S	UW Virology Lab	UW Virology Lab	Pavitra Roychoudhury et al	2020-04-12
USA/OR-UW-1851/2020	ncov	EPI_ISL_424285	2020-03-21	North America	USA	Oregon	North America	USA	Oregon	genome	29820	Human	?	?	A.1	S	UW Virology Lab	UW Virology Lab	Pavitra Roychoudhury et al	2020-04-12
USA/OR-UW-1849/2020	ncov	EPI_ISL_424286	2020-03-20	North America	USA	Oregon	North America	USA	Oregon	genome	29801	Human	?	?	A.1	S	UW Virology Lab	UW Virology Lab	Pavitra Roychoudhury et al	2020-04-12
USA/WA-UW-1843/2020	ncov	EPI_ISL_424287	2020-03-23	North America	USA	Washington	North America	USA	Washington	genome	29867	Human	?	?	A.1	S	UW Virology Lab	UW Virology Lab	Pavitra Roychoudhury et al	2020-04-12
USA/WA-UW-1846/2020	ncov	EPI_ISL_424288	2020-03-22	North America	USA	Washington	North America	USA	Washington	genome	29549	Human	?	?	A.1	O	UW Virology Lab	UW Virology Lab	Pavitra Roychoudhury et al	2020-04-12
USA/WA-UW-1860/2020	ncov	EPI_ISL_424289	2020-03-23	North America	USA	Washington	North America	USA	Washington	genome	29746	Human	?	?	A.1	S	UW Virology Lab	UW Virology Lab	Pavitra Roychoudhury et al	2020-04-12
USA/WA-UW-1853/2020	ncov	EPI_ISL_424290	2020-03-23	North America	USA	Washington	North America	USA	Washington	genome	29600	Human	?	?	B.1	G	UW Virology Lab	UW Virology Lab	Pavitra Roychoudhury et al	2020-04-12
USA/WA-UW-1854/2020	ncov	EPI_ISL_424291	2020-03-23	North America	USA	Washington	North America	USA	Washington	genome	29777	Human	?	?	B.1	GH	UW Virology Lab	UW Virology Lab	Pavitra Roychoudhury et al	2020-04-12
USA/WA-UW-1855/2020	ncov	EPI_ISL_424292	2020-03-23	North America	USA	Washington	North America	USA	Washington	genome	29627	Human	?	?	A.1	O	UW Virology Lab	UW Virology Lab	Pavitra Roychoudhury et al	2020-04-12
USA/WA-UW-1870/2020	ncov	EPI_ISL_424293	2020-03-23	North America	USA	Washington	North America	USA	Washington	genome	29871	Human	?	?	B.1	GH	UW Virology Lab	UW Virology Lab	Pavitra Roychoudhury et al	2020-04-12
USA/WA-UW-1872/2020	ncov	EPI_ISL_424294	2020-03-23	North America	USA	Washington	North America	USA	Washington	genome	29833	Human	?	?	B.1.43	GH	UW Virology Lab	UW Virology Lab	Pavitra Roychoudhury et al	2020-04-12
USA/WA-UW-1905/2020	ncov	EPI_ISL_424295	2020-03-23	North America	USA	Washington	North America	USA	Washington	genome	29451	Human	?	?	A.1	O	UW Virology Lab	UW Virology Lab	Pavitra Roychoudhury et al	2020-04-12
USA/WA-UW-1919/2020	ncov	EPI_ISL_424296	2020-03-23	North America	USA	Washington	North America	USA	Washington	genome	29853	Human	?	?	A.1	S	UW Virology Lab	UW Virology Lab	Pavitra Roychoudhury et al	2020-04-12
USA/WA-UW-1913/2020	ncov	EPI_ISL_424297	2020-03-23	North America	USA	Washington	North America	USA	Washington	genome	29892	Human	?	?	A.1	S	UW Virology Lab	UW Virology Lab	Pavitra Roychoudhury et al	2020-04-12
USA/WA-UW-1920/2020	ncov	EPI_ISL_424298	2020-03-23	North America	USA	Washington	North America	USA	Washington	genome	29771	Human	?	?	A.1	S	UW Virology Lab	UW Virology Lab	Pavitra Roychoudhury et al	2020-04-12
USA/WA-UW-1904/2020	ncov	EPI_ISL_424299	2020-03-23	North America	USA	Washington	North America	USA	Washington	genome	29730	Human	?	?	B.1	GH	UW Virology Lab	UW Virology Lab	Pavitra Roychoudhury et al	2020-04-12
England/NOTT-10E11D/2020	ncov	EPI_ISL_425500	2020-03-14	Europe	United Kingdom	England	Europe	United Kingdom	England	genome	29900	Human	90	Male	B	L	Queens Medical Centre, Clinical Microbiology Department / DeepSeq Nottingham	COVID-19 Genomics UK (COG-UK) Consortium	Gemma Clark et al	2020-04-14
England/NOTT-10E12C/2020	ncov	EPI_ISL_425501	2020-03-15	Europe	United Kingdom	England	Europe	United Kingdom	England	genome	29903	Human	81	Female	B.2.1	V	Queens Medical Centre, Clinical Microbiology Department / DeepSeq Nottingham	COVID-19 Genomics UK (COG-UK) Consortium	Gemma Clark et al	2020-04-14
England/NOTT-10E14A/2020	ncov	EPI_ISL_425502	2020-03-17	Europe	United Kingdom	England	Europe	United Kingdom	England	genome	29903	Human	52	Female	B.2	V	Queens Medical Centre, Clinical Microbiology Department / DeepSeq Nottingham	COVID-19 Genomics UK (COG-UK) Consortium	Gemma Clark et al	2020-04-14
England/NOTT-10E159/2020	ncov	EPI_ISL_425503	2020-03-17	Europe	United Kingdom	England	Europe	United Kingdom	England	genome	29900	Human	35	Female	B	L	Queens Medical Centre, Clinical Microbiology Department / DeepSeq Nottingham	COVID-19 Genomics UK (COG-UK) Consortium	Gemma Clark et al	2020-04-14
England/NOTT-10E186/2020	ncov	EPI_ISL_425504	2020-03-18	Europe	United Kingdom	England	Europe	United Kingdom	England	genome	29903	Human	64	Male	B.2.1	V	Queens Medical Centre, Clinical Microbiology Department / DeepSeq Nottingham	COVID-19 Genomics UK (COG-UK) Consortium	Gemma Clark et al	2020-04-14
England/NOTT-10E195/2020	ncov	EPI_ISL_425505	2020-03-18	Europe	United Kingdom	England	Europe	United Kingdom	England	genome	29900	Human	84	Male	B	L	Queens Medical Centre, Clinical Microbiology Department / DeepSeq Nottingham	COVID-19 Genomics UK (COG-UK) Consortium	Gemma Clark et al	2020-04-14
England/NOTT-10E1A4/2020	ncov	EPI_ISL_425506	2020-03-19	Europe	United Kingdom	England	Europe	United Kingdom	England	genome	29903	Human	88	Male	B.2.1	V	Queens Medical Centre, Clinical Microbiology Department / DeepSeq Nottingham	COVID-19 Genomics UK (COG-UK) Consortium	Gemma Clark et al	2020-04-14
England/NOTT-10E1B3/2020	ncov	EPI_ISL_425507	2020-03-19	Europe	United Kingdom	England	Europe	United Kingdom	England	genome	29903	Human	24	Male	B.1	G	Queens Medical Centre, Clinical Microbiology Department / DeepSeq Nottingham	COVID-19 Genomics UK (COG-UK) Consortium	Gemma Clark et al	2020-04-14
England/NOTT-10E1C2/2020	ncov	EPI_ISL_425508	2020-03-20	Europe	United Kingdom	England	Europe	United Kingdom	England	genome	29903	Human	50	Female	B.1	G	Queens Medical Centre, Clinical Microbiology Department / DeepSeq Nottingham	COVID-19 Genomics UK (COG-UK) Consortium	Gemma Clark et al	2020-04-14
England/NOTT-10E1D1/2020	ncov	EPI_ISL_425509	2020-03-19	Europe	United Kingdom	England	Europe	United Kingdom	England	genome	29900	Human	63	Male	B	L	Queens Medical Centre, Clinical Microbiology Department / DeepSeq Nottingham	COVID-19 Genomics UK (COG-UK) Consortium	Gemma Clark et al	2020-04-14
England/NOTT-10E1E0/2020	ncov	EPI_ISL_425510	2020-03-19	Europe	United Kingdom	England	Europe	United Kingdom	England	genome	29900	Human	80	Male	B	L	Queens Medical Centre, Clinical Microbiology Department / DeepSeq Nottingham	COVID-19 Genomics UK (COG-UK) Consortium	Gemma Clark et al	2020-04-14
England/NOTT-10E1FF/2020	ncov	EPI_ISL_425511	2020-03-20	Europe	United Kingdom	England	Europe	United Kingdom	England	genome	29903	Human	55	Male	B.2.1	V	Queens Medical Centre, Clinical Microbiology Department / DeepSeq Nottingham	COVID-19 Genomics UK (COG-UK) Consortium	Gemma Clark et al	2020-04-14
England/NOTT-10E20B/2020	ncov	EPI_ISL_425512	2020-03-19	Europe	United Kingdom	England	Europe	United Kingdom	England	genome	29903	Human	17	Female	B.1.8	G	Queens Medical Centre, Clinical Microbiology Department / DeepSeq Nottingham	COVID-19 Genomics UK (COG-UK) Consortium	Gemma Clark et al	2020-04-14
England/NOTT-10E21A/2020	ncov	EPI_ISL_425513	2020-03-20	Europe	United Kingdom	England	Europe	United Kingdom	England	genome	29903	Human	63	Male	B.1	G	Queens Medical Centre, Clinical Microbiology Department / DeepSeq Nottingham	COVID-19 Genomics UK (COG-UK) Consortium	Gemma Clark et al	2020-04-14
England/NOTT-10E229/2020	ncov	EPI_ISL_425514	2020-03-20	Europe	United Kingdom	England	Europe	United Kingdom	England	genome	29903	Human	63	Female	B.1	G	Queens Medical Centre, Clinical Microbiology Department / DeepSeq Nottingham	COVID-19 Genomics UK (COG-UK) Consortium	Gemma Clark et al	2020-04-14
England/NOTT-10E238/2020	ncov	EPI_ISL_425515	2020-03-20	Europe	United Kingdom	England	Europe	United Kingdom	England	genome	29903	Human	80	Male	B.1	G	Queens Medical Centre, Clinical Microbiology Department / DeepSeq Nottingham	COVID-19 Genomics UK (COG-UK) Consortium	Gemma Clark et al	2020-04-14
England/NOTT-10E247/2020	ncov	EPI_ISL_425516	2020-03-19	Europe	United Kingdom	England	Europe	United Kingdom	England	genome	29903	Human	77	Female	B.1	G	Queens Medical Centre, Clinical Microbiology Department / DeepSeq Nottingham	COVID-19 Genomics UK (COG-UK) Consortium	Gemma Clark et al	2020-04-14
England/NOTT-10E256/2020	ncov	EPI_ISL_425517	2020-03-20	Europe	United Kingdom	England	Europe	United Kingdom	England	genome	29900	Human	66	Female	B	L	Queens Medical Centre, Clinical Microbiology Department / DeepSeq Nottingham	COVID-19 Genomics UK (COG-UK) Consortium	Gemma Clark et al	2020-04-14
England/NOTT-10E265/2020	ncov	EPI_ISL_425518	2020-03-20	Europe	United Kingdom	England	Europe	United Kingdom	England	genome	29903	Human	82	Female	B.1	G	Queens Medical Centre, Clinical Microbiology Department / DeepSeq Nottingham	COVID-19 Genomics UK (COG-UK) Consortium	Gemma Clark et al	2020-04-14
England/NOTT-10E283/2020	ncov	EPI_ISL_425519	2020-03-20	Europe	United Kingdom	England	Europe	United Kingdom	England	genome	29903	Human	79	Male	B.1	GH	Queens Medical Centre, Clinical Microbiology Department / DeepSeq Nottingham	COVID-19 Genomics UK (COG-UK) Consortium	Gemma Clark et al	2020-04-14
England/NOTT-10E292/2020	ncov	EPI_ISL_425520	2020-03-21	Europe	United Kingdom	England	Europe	United Kingdom	England	genome	29903	Human	75	Male	B.2.2	V	Queens Medical Centre, Clinical Microbiology Department / DeepSeq Nottingham	COVID-19 Genomics UK (COG-UK) Consortium	Gemma Clark et al	2020-04-14
England/NOTT-10E2A1/2020	ncov	EPI_ISL_425521	2020-03-21	Europe	United Kingdom	England	Europe	United Kingdom	England	genome	29903	Human	98	Male	B.2.2	V	Queens Medical Centre, Clinical Microbiology Department / DeepSeq Nottingham	COVID-19 Genomics UK (COG-UK) Consortium	Gemma Clark et al	2020-04-14
England/NOTT-10E2B0/2020	ncov	EPI_ISL_425522	2020-03-20	Europe	United Kingdom	England	Europe	United Kingdom	England	genome	29903	Human	69	Male	B.1	G	Queens Medical Centre, Clinical Microbiology Department / DeepSeq Nottingham	COVID-19 Genomics UK (COG-UK) Consortium	Gemma Clark et al	2020-04-14
England/NOTT-10E2CF/2020	ncov	EPI_ISL_425523	2020-03-20	Europe	United Kingdom	England	Europe	United Kingdom	England	genome	29903	Human	98	Male	B.2.2	V	Queens Medical Centre, Clinical Microbiology Department / DeepSeq Nottingham	COVID-19 Genomics UK (COG-UK) Consortium	Gemma Clark et al	2020-04-14
England/NOTT-10E2DE/2020	ncov	EPI_ISL_425524	2020-03-20	Europe	United Kingdom	England	Europe	United Kingdom	England	genome	29903	Human	38	Male	B.1	G	Queens Medical Centre, Clinical Microbiology Department / DeepSeq Nottingham	COVID-19 Genomics UK (COG-UK) Consortium	Gemma Clark et al	2020-04-14
England/NOTT-10E2ED/2020	ncov	EPI_ISL_425525	2020-03-21	Europe	United Kingdom	England	Europe	United Kingdom	England	genome	29903	Human	79	Male	B.1	GH	Queens Medical Centre, Clinical Microbiology Department / DeepSeq Nottingham	COVID-19 Genomics UK (COG-UK) Consortium	Gemma Clark et al	2020-04-14
England/NOTT-10E441/2020	ncov	EPI_ISL_425546	2020-03-23	Europe	United Kingdom	England	Europe	United Kingdom	England	genome	29903	Human	76	Male	B.2	V	Queens Medical Centre, Clinical Microbiology Department / DeepSeq Nottingham	COVID-19 Genomics UK (COG-UK) Consortium	Gemma Clark et al	2020-04-14
England/NOTT-10E450/2020	ncov	EPI_ISL_425547	2020-03-22	Europe	United Kingdom	England	Europe	United Kingdom	England	genome	29903	Human	88	Male	B.2.1	V	Queens Medical Centre, Clinical Microbiology Department / DeepSeq Nottingham	COVID-19 Genomics UK (COG-UK) Consortium	Gemma Clark et al	2020-04-14
England/NOTT-10E46F/2020	ncov	EPI_ISL_425548	2020-03-22	Europe	United Kingdom	England	Europe	United Kingdom	England	genome	29903	Human	33	Male	B.1	G	Queens Medical Centre, Clinical Microbiology Department / DeepSeq Nottingham	COVID-19 Genomics UK (COG-UK) Consortium	Gemma Clark et al	2020-04-14
England/NOTT-10E47E/2020	ncov	EPI_ISL_425549	2020-03-22	Europe	United Kingdom	England	Europe	United Kingdom	England	genome	29903	Human	88	Male	B.2.1	V	Queens Medical Centre, Clinical Microbiology Department / DeepSeq Nottingham	COVID-19 Genomics UK (COG-UK) Consortium	Gemma Clark et al	2020-04-14
England/NOTT-10E48D/2020	ncov	EPI_ISL_425550	2020-03-12	Europe	United Kingdom	England	Europe	United Kingdom	England	genome	29903	Human	70	Male	B.2	V	Queens Medical Centre, Clinical Microbiology Department / DeepSeq Nottingham	COVID-19 Genomics UK (COG-UK) Consortium	Gemma Clark et al	2020-04-14
England/NOTT-10E49C/2020	ncov	EPI_ISL_425551	2020-03-22	Europe	United Kingdom	England	Europe	United Kingdom	England	genome	29903	Human	76	Female	B.2.6	V	Queens Medical Centre, Clinical Microbiology Department / DeepSeq Nottingham	COVID-19 Genomics UK (COG-UK) Consortium	Gemma Clark et al	2020-04-14
England/NOTT-10E4AB/2020	ncov	EPI_ISL_425552	2020-03-22	Europe	United Kingdom	England	Europe	United Kingdom	England	genome	29900	Human	81	Male	B	L	Queens Medical Centre, Clinical Microbiology Department / DeepSeq Nottingham	COVID-19 Genomics UK (COG-UK) Consortium	Gemma Clark et al	2020-04-14
England/NOTT-10E4BA/2020	ncov	EPI_ISL_425553	2020-03-22	Europe	United Kingdom	England	Europe	United Kingdom	England	genome	29903	Human	90	Male	B.1.1.1	GR	Queens Medical Centre, Clinical Microbiology Department / DeepSeq Nottingham	COVID-19 Genomics UK (COG-UK) Consortium	Gemma Clark et al	2020-04-14
England/NOTT-10E4C9/2020	ncov	EPI_ISL_425554	2020-03-22	Europe	United Kingdom	England	Europe	United Kingdom	England	genome	29900	Human	?	Male	B.9	L	Queens Medical Centre, Clinical Microbiology Department / DeepSeq Nottingham	COVID-19 Genomics UK (COG-UK) Consortium	Gemma Clark et al	2020-04-14
England/NOTT-10E4D8/2020	ncov	EPI_ISL_425555	2020-03-22	Europe	United Kingdom	England	Europe	United Kingdom	England	genome	29903	Human	49	Male	B.1	G	Queens Medical Centre, Clinical Microbiology Department / DeepSeq Nottingham	COVID-19 Genomics UK (COG-UK) Consortium	Gemma Clark et al	2020-04-14
England/NOTT-10E4F6/2020	ncov	EPI_ISL_425556	2020-03-23	Europe	United Kingdom	England	Europe	United Kingdom	England	genome	29903	Human	54	Male	B.1	G	Queens Medical Centre, Clinical Microbiology Department / DeepSeq Nottingham	COVID-19 Genomics UK (COG-UK) Consortium	Gemma Clark et al	2020-04-14
England/NOTT-10E502/2020	ncov	EPI_ISL_425557	2020-03-23	Europe	United Kingdom	England	Europe	United Kingdom	England	genome	29903	Human	54	Male	B.2.2	V	Queens Medical Centre, Clinical Microbiology Department / DeepSeq Nottingham	COVID-19 Genomics UK (COG-UK) Consortium	Gemma Clark et al	2020-04-14
England/NOTT-10E511/2020	ncov	EPI_ISL_425558	2020-03-23	Europe	United Kingdom	England	Europe	United Kingdom	England	genome	29903	Human	86	Male	B.2.2	V	Queens Medical Centre, Clinical Microbiology Department / DeepSeq Nottingham	COVID-19 Genomics UK (COG-UK) Consortium	Gemma Clark et al	2020-04-14
England/NOTT-10E520/2020	ncov	EPI_ISL_425559	2020-03-23	Europe	United Kingdom	England	Europe	United Kingdom	England	genome	29903	Human	67	Female	B.2	V	Queens Medical Centre, Clinical Microbiology Department / DeepSeq Nottingham	COVID-19 Genomics UK (COG-UK) Consortium	Gemma Clark et al	2020-04-14
England/NOTT-10E54E/2020	ncov	EPI_ISL_425560	2020-03-23	Europe	United Kingdom	England	Europe	United Kingdom	England	genome	29900	Human	57	Female	B	L	Queens Medical Centre, Clinical Microbiology Department / DeepSeq Nottingham	COVID-19 Genomics UK (COG-UK) Consortium	Gemma Clark et al	2020-04-14
England/NOTT-10E55D/2020	ncov	EPI_ISL_425561	2020-03-25	Europe	United Kingdom	England	Europe	United Kingdom	England	genome	29903	Human	62	Male	B.3	L	Queens Medical Centre, Clinical Microbiology Department / DeepSeq Nottingham	COVID-19 Genomics UK (COG-UK) Consortium	Gemma Clark et al	2020-04-14
England/NOTT-10E57B/2020	ncov	EPI_ISL_425562	2020-03-25	Europe	United Kingdom	England	Europe	United Kingdom	England	genome	29903	Human	88	Male	B.2	V	Queens Medical Centre, Clinical Microbiology Department / DeepSeq Nottingham	COVID-19 Genomics UK (COG-UK) Consortium	Gemma Clark et al	2020-04-14
England/NOTT-10E58A/2020	ncov	EPI_ISL_425563	2020-03-26	Europe	United Kingdom	England	Europe	United Kingdom	England	genome	29900	Human	59	Male	B	L	Queens Medical Centre, Clinical Microbiology Department / DeepSeq Nottingham	COVID-19 Genomics UK (COG-UK) Consortium	Gemma Clark et al	2020-04-14
England/NOTT-10E599/2020	ncov	EPI_ISL_425564	2020-03-25	Europe	United Kingdom	England	Europe	United Kingdom	England	genome	29903	Human	43	Male	A.2	S	Queens Medical Centre, Clinical Microbiology Department / DeepSeq Nottingham	COVID-19 Genomics UK (COG-UK) Consortium	Gemma Clark et al	2020-04-14
England/NOTT-10E5A8/2020	ncov	EPI_ISL_425565	2020-03-26	Europe	United Kingdom	England	Europe	United Kingdom	England	genome	29903	Human	31	Female	B.1.1	GR	Queens Medical Centre, Clinical Microbiology Department / DeepSeq Nottingham	COVID-19 Genomics UK (COG-UK) Consortium	Gemma Clark et al	2020-04-14
England/NOTT-10E5B7/2020	ncov	EPI_ISL_425566	2020-03-26	Europe	United Kingdom	England	Europe	United Kingdom	England	genome	29903	Human	54	Male	B.1.1	GR	Queens Medical Centre, Clinical Microbiology Department / DeepSeq Nottingham	COVID-19 Genomics UK (COG-UK) Consortium	Gemma Clark et al	2020-04-14
England/NOTT-10E5C6/2020	ncov	EPI_ISL_425567	2020-03-23	Europe	United Kingdom	England	Europe	United Kingdom	England	genome	29903	Human	52	Male	B.1.1	GR	Queens Medical Centre, Clinical Microbiology Department / DeepSeq Nottingham	COVID-19 Genomics UK (COG-UK) Consortium	Gemma Clark et al	2020-04-14
England/NOTT-10E5D5/2020	ncov	EPI_ISL_425568	2020-03-22	Europe	United Kingdom	England	Europe	United Kingdom	England	genome	29903	Human	81	Female	B.1.1	GR	Queens Medical Centre, Clinical Microbiology Department / DeepSeq Nottingham	COVID-19 Genomics UK (COG-UK) Consortium	Gemma Clark et al	2020-04-14
England/NOTT-10E5E4/2020	ncov	EPI_ISL_425569	2020-03-23	Europe	United Kingdom	England	Europe	United Kingdom	England	genome	29900	Human	84	Female	B	L	Queens Medical Centre, Clinical Microbiology Department / DeepSeq Nottingham	COVID-19 Genomics UK (COG-UK) Consortium	Gemma Clark et al	2020-04-14
England/NOTT-10E5F3/2020	ncov	EPI_ISL_425570	2020-03-23	Europe	United Kingdom	England	Europe	United Kingdom	England	genome	29903	Human	97	Male	B.1	G	Queens Medical Centre, Clinical Microbiology Department / DeepSeq Nottingham	COVID-19 Genomics UK (COG-UK) Consortium	Gemma Clark et al	2020-04-14
England/NOTT-10E61E/2020	ncov	EPI_ISL_425571	2020-03-23	Europe	United Kingdom	England	Europe	United Kingdom	England	genome	29903	Human	69	Male	B.1.11	G	Queens Medical Centre, Clinical Microbiology Department / DeepSeq Nottingham	COVID-19 Genomics UK (COG-UK) Consortium	Gemma Clark et al	2020-04-14
England/NOTT-10E63C/2020	ncov	EPI_ISL_425572	2020-03-23	Europe	United Kingdom	England	Europe	United Kingdom	England	genome	29903	Human	50	Male	B.3	L	Queens Medical Centre, Clinical Microbiology Department / DeepSeq Nottingham	COVID-19 Genomics UK (COG-UK) Consortium	Gemma Clark et al	2020-04-14
England/NOTT-10E64B/2020	ncov	EPI_ISL_425573	2020-03-23	Europe	United Kingdom	England	Europe	United Kingdom	England	genome	29903	Human	92	Male	B.1.34	G	Queens Medical Centre, Clinical Microbiology Department / DeepSeq Nottingham	COVID-19 Genomics UK (COG-UK) Consortium	Gemma Clark et al	2020-04-14
England/NOTT-10E65A/2020	ncov	EPI_ISL_425574	2020-03-23	Europe	United Kingdom	England	Europe	United Kingdom	England	genome	29903	Human	90	Female	B.1.34	G	Queens Medical Centre, Clinical Microbiology Department / DeepSeq Nottingham	COVID-19 Genomics UK (COG-UK) Consortium	Gemma Clark et al	2020-04-14
England/NOTT-10E669/2020	ncov	EPI_ISL_425575	2020-03-24	Europe	United Kingdom	England	Europe	United Kingdom	England	genome	29903	Human	86	Female	B.1.1.1	GR	Queens Medical Centre, Clinical Microbiology Department / DeepSeq Nottingham	COVID-19 Genomics UK (COG-UK) Consortium	Gemma Clark et al	2020-04-14
England/NOTT-10E678/2020	ncov	EPI_ISL_425576	2020-03-24	Europe	United Kingdom	England	Europe	United Kingdom	England	genome	29903	Human	81	Male	B.2.1	V	Queens Medical Centre, Clinical Microbiology Department / DeepSeq Nottingham	COVID-19 Genomics UK (COG-UK) Consortium	Gemma Clark et al	2020-04-14
England/NOTT-10E696/2020	ncov	EPI_ISL_425577	2020-03-24	Europe	United Kingdom	England	Europe	United Kingdom	England	genome	29903	Human	81	Female	B.1.34	G	Queens Medical Centre, Clinical Microbiology Department / DeepSeq Nottingham	COVID-19 Genomics UK (COG-UK) Consortium	Gemma Clark et al	2020-04-14
England/NOTT-10E6A5/2020	ncov	EPI_ISL_425579	2020-03-23	Europe	United Kingdom	England	Europe	United Kingdom	England	genome	29903	Human	66	Female	B.1	G	Queens Medical Centre, Clinical Microbiology Department / DeepSeq Nottingham	COVID-19 Genomics UK (COG-UK) Consortium	Gemma Clark et al	2020-04-14
England/NOTT-10E6B4/2020	ncov	EPI_ISL_425580	2020-03-24	Europe	United Kingdom	England	Europe	United Kingdom	England	genome	29900	Human	75	Male	B	L	Queens Medical Centre, Clinical Microbiology Department / DeepSeq Nottingham	COVID-19 Genomics UK (COG-UK) Consortium	Gemma Clark et al	2020-04-14
England/NOTT-10E6C3/2020	ncov	EPI_ISL_425581	2020-03-24	Europe	United Kingdom	England	Europe	United Kingdom	England	genome	29903	Human	82	Male	B.1	G	Queens Medical Centre, Clinical Microbiology Department / DeepSeq Nottingham	COVID-19 Genomics UK (COG-UK) Consortium	Gemma Clark et al	2020-04-14
England/NOTT-10E6D2/2020	ncov	EPI_ISL_425582	2020-03-24	Europe	United Kingdom	England	Europe	United Kingdom	England	genome	29903	Human	80	Male	B.1	G	Queens Medical Centre, Clinical Microbiology Department / DeepSeq Nottingham	COVID-19 Genomics UK (COG-UK) Consortium	Gemma Clark et al	2020-04-14
England/NOTT-10E70C/2020	ncov	EPI_ISL_425583	2020-03-24	Europe	United Kingdom	England	Europe	United Kingdom	England	genome	29903	Human	86	Male	B.1.1.1	GR	Queens Medical Centre, Clinical Microbiology Department / DeepSeq Nottingham	COVID-19 Genomics UK (COG-UK) Consortium	Gemma Clark et al	2020-04-14
England/NOTT-10E71B/2020	ncov	EPI_ISL_425584	2020-03-24	Europe	United Kingdom	England	Europe	United Kingdom	England	genome	29900	Human	86	Male	B.10	L	Queens Medical Centre, Clinical Microbiology Department / DeepSeq Nottingham	COVID-19 Genomics UK (COG-UK) Consortium	Gemma Clark et al	2020-04-14
England/NOTT-10E72A/2020	ncov	EPI_ISL_425585	2020-03-24	Europe	United Kingdom	England	Europe	United Kingdom	England	genome	29903	Human	80	Male	B.2.6	V	Queens Medical Centre, Clinical Microbiology Department / DeepSeq Nottingham	COVID-19 Genomics UK (COG-UK) Consortium	Gemma Clark et al	2020-04-14
England/NOTT-10E739/2020	ncov	EPI_ISL_425586	2020-03-24	Europe	United Kingdom	England	Europe	United Kingdom	England	genome	29903	Human	66	Female	B.2.2	V	Queens Medical Centre, Clinical Microbiology Department / DeepSeq Nottingham	COVID-19 Genomics UK (COG-UK) Consortium	Gemma Clark et al	2020-04-14
England/NOTT-10E748/2020	ncov	EPI_ISL_425587	2020-03-24	Europe	United Kingdom	England	Europe	United Kingdom	England	genome	29903	Human	70	Male	B.2.1	V	Queens Medical Centre, Clinical Microbiology Department / DeepSeq Nottingham	COVID-19 Genomics UK (COG-UK) Consortium	Gemma Clark et al	2020-04-14
England/NOTT-10E757/2020	ncov	EPI_ISL_425588	2020-03-24	Europe	United Kingdom	England	Europe	United Kingdom	England	genome	29903	Human	44	Female	B.2.2	V	Queens Medical Centre, Clinical Microbiology Department / DeepSeq Nottingham	COVID-19 Genomics UK (COG-UK) Consortium	Gemma Clark et al	2020-04-14
England/NOTT-10E766/2020	ncov	EPI_ISL_425589	2020-03-24	Europe	United Kingdom	England	Europe	United Kingdom	England	genome	29900	Human	64	Male	B	L	Queens Medical Centre, Clinical Microbiology Department / DeepSeq Nottingham	COVID-19 Genomics UK (COG-UK) Consortium	Gemma Clark et al	2020-04-14
England/NOTT-10E775/2020	ncov	EPI_ISL_425590	2020-03-24	Europe	United Kingdom	England	Europe	United Kingdom	England	genome	29903	Human	94	Female	B.2.1	V	Queens Medical Centre, Clinical Microbiology Department / DeepSeq Nottingham	COVID-19 Genomics UK (COG-UK) Consortium	Gemma Clark et al	2020-04-14
England/NOTT-10E784/2020	ncov	EPI_ISL_425591	2020-03-24	Europe	United Kingdom	England	Europe	United Kingdom	England	genome	29903	Human	70	Female	B.2.1	V	Queens Medical Centre, Clinical Microbiology Department / DeepSeq Nottingham	COVID-19 Genomics UK (COG-UK) Consortium	Gemma Clark et al	2020-04-14
England/NOTT-10E793/2020	ncov	EPI_ISL_425592	2020-03-25	Europe	United Kingdom	England	Europe	United Kingdom	England	genome	29900	Human	60	Female	B	L	Queens Medical Centre, Clinical Microbiology Department / DeepSeq Nottingham	COVID-19 Genomics UK (COG-UK) Consortium	Gemma Clark et al	2020-04-14
England/NOTT-10E7A2/2020	ncov	EPI_ISL_425593	2020-03-25	Europe	United Kingdom	England	Europe	United Kingdom	England	genome	29903	Human	27	Female	B.1	G	Queens Medical Centre, Clinical Microbiology Department / DeepSeq Nottingham	COVID-19 Genomics UK (COG-UK) Consortium	Gemma Clark et al	2020-04-14
England/NOTT-10E7DF/2020	ncov	EPI_ISL_425594	2020-03-25	Europe	United Kingdom	England	Europe	United Kingdom	England	genome	29900	Human	68	Male	B	L	Queens Medical Centre, Clinical Microbiology Department / DeepSeq Nottingham	COVID-19 Genomics UK (COG-UK) Consortium	Gemma Clark et al	2020-04-14
England/NOTT-10E7EE/2020	ncov	EPI_ISL_425595	2020-03-25	Europe	United Kingdom	England	Europe	United Kingdom	England	genome	29903	Human	84	Male	B.2	O	Queens Medical Centre, Clinical Microbiology Department / DeepSeq Nottingham	COVID-19 Genomics UK (COG-UK) Consortium	Gemma Clark et al	2020-04-14
England/NOTT-10E7FD/2020	ncov	EPI_ISL_425596	2020-03-24	Europe	United Kingdom	England	Europe	United Kingdom	England	genome	29903	Human	84	Female	B.2	V	Queens Medical Centre, Clinical Microbiology Department / DeepSeq Nottingham	COVID-19 Genomics UK (COG-UK) Consortium	Gemma Clark et al	2020-04-14
England/NOTT-10E809/2020	ncov	EPI_ISL_425597	2020-03-24	Europe	United Kingdom	England	Europe	United Kingdom	England	genome	29903	Human	83	Male	B.2	V	Queens Medical Centre, Clinical Microbiology Department / DeepSeq Nottingham	COVID-19 Genomics UK (COG-UK) Consortium	Gemma Clark et al	2020-04-14
England/NOTT-10E818/2020	ncov	EPI_ISL_425598	2020-03-24	Europe	United Kingdom	England	Europe	United Kingdom	England	genome	29903	Human	82	Male	B.1.1.1	GR	Queens Medical Centre, Clinical Microbiology Department / DeepSeq Nottingham	COVID-19 Genomics UK (COG-UK) Consortium	Gemma Clark et al	2020-04-14
England/NOTT-10E827/2020	ncov	EPI_ISL_425599	2020-03-24	Europe	United Kingdom	England	Europe	United Kingdom	England	genome	29903	Human	88	Male	B.1.1.1	GR	Queens Medical Centre, Clinical Microbiology Department / DeepSeq Nottingham	COVID-19 Genomics UK (COG-UK) Consortium	Gemma Clark et al	2020-04-14
Australia/VIC534/2020	ncov	EPI_ISL_426800	2020-03-25	Oceania	Australia	Victoria	Oceania	Australia	Victoria	genome	29903	Human	21	Female	B.1.23	G	Victorian Infectious Diseases Reference Laboratory (VIDRL)	Microbiological Diagnostic Unit Public Health Laboratory and Victorian Infectious Diseases Reference Laboratory, Doherty Institute	Caly L. et al	2020-04-17
Australia/VIC535/2020	ncov	EPI_ISL_426801	2020-03-25	Oceania	Australia	Victoria	Oceania	Australia	Victoria	genome	29900	Human	70	Female	B.21	L	Victorian Infectious Diseases Reference Laboratory (VIDRL)	Microbiological Diagnostic Unit Public Health Laboratory and Victorian Infectious Diseases Reference Laboratory, Doherty Institute	Caly L. et al	2020-04-17
Australia/VIC536/2020	ncov	EPI_ISL_426802	2020-03-24	Oceania	Australia	Victoria	Oceania	Australia	Victoria	genome	29903	Human	22	Male	B.1	G	Victorian Infectious Diseases Reference Laboratory (VIDRL)	Microbiological Diagnostic Unit Public Health Laboratory and Victorian Infectious Diseases Reference Laboratory, Doherty Institute	Caly L. et al	2020-04-17
Australia/VIC537/2020	ncov	EPI_ISL_426803	2020-03-24	Oceania	Australia	Victoria	Oceania	Australia	Victoria	genome	29903	Human	73	?	B.1	G	Victorian Infectious Diseases Reference Laboratory (VIDRL)	Microbiological Diagnostic Unit Public Health Laboratory and Victorian Infectious Diseases Reference Laboratory, Doherty Institute	Caly L. et al	2020-04-17
Australia/VIC538/2020	ncov	EPI_ISL_426804	2020-03-23	Oceania	Australia	Victoria	Oceania	Australia	Victoria	genome	29903	Human	56	Male	B.1	GH	Victorian Infectious Diseases Reference Laboratory (VIDRL)	Microbiological Diagnostic Unit Public Health Laboratory and Victorian Infectious Diseases Reference Laboratory, Doherty Institute	Caly L. et al	2020-04-17
Australia/VIC540/2020	ncov	EPI_ISL_426805	2020-03-24	Oceania	Australia	Victoria	Oceania	Australia	Victoria	genome	29903	Human	50	Female	B.1	GH	Victorian Infectious Diseases Reference Laboratory (VIDRL)	Microbiological Diagnostic Unit Public Health Laboratory and Victorian Infectious Diseases Reference Laboratory, Doherty Institute	Caly L. et al	2020-04-17
Australia/VIC541/2020	ncov	EPI_ISL_426806	2020-03-24	Oceania	Australia	Victoria	Oceania	Australia	Victoria	genome	29903	Human	49	Female	B.1	G	Victorian Infectious Diseases Reference Laboratory (VIDRL)	Microbiological Diagnostic Unit Public Health Laboratory and Victorian Infectious Diseases Reference Laboratory, Doherty Institute	Caly L. et al	2020-04-17
Australia/VIC544/2020	ncov	EPI_ISL_426807	2020-03-23	Oceania	Australia	Victoria	Oceania	Australia	Victoria	genome	29903	Human	82	Male	B.1	GH	Victorian Infectious Diseases Reference Laboratory (VIDRL)	Microbiological Diagnostic Unit Public Health Laboratory and Victorian Infectious Diseases Reference Laboratory, Doherty Institute	Caly L. et al	2020-04-17
Australia/VIC545/2020	ncov	EPI_ISL_426808	2020-03-24	Oceania	Australia	Victoria	Oceania	Australia	Victoria	genome	29903	Human	31	Female	B.1	GH	Victorian Infectious Diseases Reference Laboratory (VIDRL)	Microbiological Diagnostic Unit Public Health Laboratory and Victorian Infectious Diseases Reference Laboratory, Doherty Institute	Caly L. et al	2020-04-17
Australia/VIC546/2020	ncov	EPI_ISL_426809	2020-03-24	Oceania	Australia	Victoria	Oceania	Australia	Victoria	genome	29903	Human	25	Male	B.1	GH	Victorian Infectious Diseases Reference Laboratory (VIDRL)	Microbiological Diagnostic Unit Public Health Laboratory and Victorian Infectious Diseases Reference Laboratory, Doherty Institute	Caly L. et al	2020-04-17
Australia/VIC547/2020	ncov	EPI_ISL_426810	2020-03-25	Oceania	Australia	Victoria	Oceania	Australia	Victoria	genome	29903	Human	45	Female	B.4	O	Victorian Infectious Diseases Reference Laboratory (VIDRL)	Microbiological Diagnostic Unit Public Health Laboratory and Victorian Infectious Diseases Reference Laboratory, Doherty Institute	Caly L. et al	2020-04-17
Australia/VIC548/2020	ncov	EPI_ISL_426811	2020-03-25	Oceania	Australia	Victoria	Oceania	Australia	Victoria	genome	29903	Human	27	Male	B.1.1	GR	Victorian Infectious Diseases Reference Laboratory (VIDRL)	Microbiological Diagnostic Unit Public Health Laboratory and Victorian Infectious Diseases Reference Laboratory, Doherty Institute	Caly L. et al	2020-04-17
Australia/VIC549/2020	ncov	EPI_ISL_426812	2020-03-23	Oceania	Australia	Victoria	Oceania	Australia	Victoria	genome	29903	Human	31	Male	B.1.25	GH	Victorian Infectious Diseases Reference Laboratory (VIDRL)	Microbiological Diagnostic Unit Public Health Laboratory and Victorian Infectious Diseases Reference Laboratory, Doherty Institute	Caly L. et al	2020-04-17
Australia/VIC551/2020	ncov	EPI_ISL_426813	2020-03-25	Oceania	Australia	Victoria	Oceania	Australia	Victoria	genome	29903	Human	62	Female	B.1.25	GH	Victorian Infectious Diseases Reference Laboratory (VIDRL)	Microbiological Diagnostic Unit Public Health Laboratory and Victorian Infectious Diseases Reference Laboratory, Doherty Institute	Caly L. et al	2020-04-17
Australia/VIC553/2020	ncov	EPI_ISL_426814	2020-03-25	Oceania	Australia	Victoria	Oceania	Australia	Victoria	genome	29903	Human	38	Male	B.1	GH	Victorian Infectious Diseases Reference Laboratory (VIDRL)	Microbiological Diagnostic Unit Public Health Laboratory and Victorian Infectious Diseases Reference Laboratory, Doherty Institute	Caly L. et al	2020-04-17
Australia/VIC554/2020	ncov	EPI_ISL_426815	2020-03-25	Oceania	Australia	Victoria	Oceania	Australia	Victoria	genome	29903	Human	32	Male	B.1.25	GH	Victorian Infectious Diseases Reference Laboratory (VIDRL)	Microbiological Diagnostic Unit Public Health Laboratory and Victorian Infectious Diseases Reference Laboratory, Doherty Institute	Caly L. et al	2020-04-17
Australia/VIC555/2020	ncov	EPI_ISL_426816	2020-03-25	Oceania	Australia	Victoria	Oceania	Australia	Victoria	genome	29900	Human	45	Male	B.1	GH	Victorian Infectious Diseases Reference Laboratory (VIDRL)	Microbiological Diagnostic Unit Public Health Laboratory and Victorian Infectious Diseases Reference Laboratory, Doherty Institute	Caly L. et al	2020-04-17
Australia/VIC556/2020	ncov	EPI_ISL_426817	2020-03-25	Oceania	Australia	Victoria	Oceania	Australia	Victoria	genome	29903	Human	50	Male	B.2.1	V	Victorian Infectious Diseases Reference Laboratory (VIDRL)	Microbiological Diagnostic Unit Public Health Laboratory and Victorian Infectious Diseases Reference Laboratory, Doherty Institute	Caly L. et al	2020-04-17
Australia/VIC557/2020	ncov	EPI_ISL_426818	2020-03-25	Oceania	Australia	Victoria	Oceania	Australia	Victoria	genome	29903	Human	64	Male	B.1.23	G	Victorian Infectious Diseases Reference Laboratory (VIDRL)	Microbiological Diagnostic Unit Public Health Laboratory and Victorian Infectious Diseases Reference Laboratory, Doherty Institute	Caly L. et al	2020-04-17
Australia/VIC558/2020	ncov	EPI_ISL_426819	2020-03-25	Oceania	Australia	Victoria	Oceania	Australia	Victoria	genome	29903	Human	41	Male	B.1	GH	Victorian Infectious Diseases Reference Laboratory (VIDRL)	Microbiological Diagnostic Unit Public Health Laboratory and Victorian Infectious Diseases Reference Laboratory, Doherty Institute	Caly L. et al	2020-04-17
Australia/VIC559/2020	ncov	EPI_ISL_426820	2020-03-24	Oceania	Australia	Victoria	Oceania	Australia	Victoria	genome	29903	Human	30	Female	B.1	GH	Victorian Infectious Diseases Reference Laboratory (VIDRL)	Microbiological Diagnostic Unit Public Health Laboratory and Victorian Infectious Diseases Reference Laboratory, Doherty Institute	Caly L. et al	2020-04-17
Australia/VIC560/2020	ncov	EPI_ISL_426821	2020-03-25	Oceania	Australia	Victoria	Oceania	Australia	Victoria	genome	29903	Human	32	Male	B.1.3	GH	Victorian Infectious Diseases Reference Laboratory (VIDRL)	Microbiological Diagnostic Unit Public Health Laboratory and Victorian Infectious Diseases Reference Laboratory, Doherty Institute	Caly L. et al	2020-04-17
Australia/VIC561/2020	ncov	EPI_ISL_426822	2020-03-25	Oceania	Australia	Victoria	Oceania	Australia	Victoria	genome	29903	Human	62	Female	B.1.1	GR	Victorian Infectious Diseases Reference Laboratory (VIDRL)	Microbiological Diagnostic Unit Public Health Laboratory and Victorian Infectious Diseases Reference Laboratory, Doherty Institute	Caly L. et al	2020-04-17
Australia/VIC562/2020	ncov	EPI_ISL_426823	2020-03-24	Oceania	Australia	Victoria	Oceania	Australia	Victoria	genome	29903	Human	72	Male	B.1	GH	Victorian Infectious Diseases Reference Laboratory (VIDRL)	Microbiological Diagnostic Unit Public Health Laboratory and Victorian Infectious Diseases Reference Laboratory, Doherty Institute	Caly L. et al	2020-04-17
Australia/VIC563/2020	ncov	EPI_ISL_426824	2020-03-24	Oceania	Australia	Victoria	Oceania	Australia	Victoria	genome	29903	Human	67	Female	B.1.23	G	Victorian Infectious Diseases Reference Laboratory (VIDRL)	Microbiological Diagnostic Unit Public Health Laboratory and Victorian Infectious Diseases Reference Laboratory, Doherty Institute	Caly L. et al	2020-04-17
Australia/VIC565/2020	ncov	EPI_ISL_426825	2020-03-25	Oceania	Australia	Victoria	Oceania	Australia	Victoria	genome	29903	Human	67	Female	A.2	S	Victorian Infectious Diseases Reference Laboratory (VIDRL)	Microbiological Diagnostic Unit Public Health Laboratory and Victorian Infectious Diseases Reference Laboratory, Doherty Institute	Caly L. et al	2020-04-17
[truncated: 79,328 more rows]
