# Supplementary material for: Genomic Variations in SARS-CoV-2 Genomes From Gujarat: Underlying Role of Variants in Disease Epidemiology
Source: Front Genet. 2021 Mar 19;12:586569. doi: 10.3389/fgene.2021.586569 (PMC8017293; doi:10.3389/fgene.2021.586569)
Supplement: Supplementary file 4 [file Table_2.XLSX]

## Sheet: Sheet1
This dataset represents additional information manuscript entitled "Genomic variations in SARS-CoV-2 genomes from Gujarat: Underlying role of variants in disease epidemiology" Supplementary Table S4: Mutation frequency profiles of SARS-CoV-2 genomes from Gujarat, India and Global dataset
		Genome count			Frequecy (%)
NT Mutation	AA mutation	Gujarat(n=502)	India(n=1821)	Global(79518)	Gujarat	India	Global
A23403G	Asp614Gly	472	1142	61751	94.0239	62.7128	77.6566
C14408T	Pro4715Leu	447	1110	61641	89.0438	60.9555	77.5183
C3037T		474	1145	61503	94.4223	62.8775	77.3448
C241T		470	1133	60265	93.6255	62.2186	75.7879
G25563T	Gln57His	290	147	18045	57.7689	8.07249	22.693
C18877T		286	147	2075	56.9721	8.07249	2.60947
C28854T	Ser194Leu	201	106	1948	40.0398	5.82098	2.44976
C26735T		277	154	797	55.1793	8.45689	1.00229
C22444T		218	96	201	43.4263	5.27183	0.252773
C15324T		41	73	1588	8.16733	4.00879	1.99703
G21724T	Leu54Phe	95	4	304	18.9243	0.21966	0.382303
C18568T	Leu6102Phe	72	1	50	14.3426	0.0549149	0.0628788
C29750T		75	0	42	14.9402	0	0.0528182
G4300T		68	1	41	13.5458	0.0549149	0.0515607
C4084T		34	1	35	6.77291	0.0549149	0.0440152
C3634T		38	78	26	7.56972	4.28336	0.032697
C2836T		209	17	21	41.6335	0.933553	0.0264091
A16512G		53	0	13	10.5578	0	0.0163485
C19154T	Thr6297Ile	47	0	5	9.36255	0	0.00628788
A2292C	Gln676Pro	75	0	0	14.9402	0	0
G11083T	Leu3606Phe	16	362	8060	3.18725	19.8792	10.1361
C313T		10	362	1178	1.99203	19.8792	1.48143
C28311T	Pro13Leu	13	413	1151	2.58964	22.6798	1.44747
C13730T	Ala4489Val	11	471	1034	2.19124	25.8649	1.30033
C6312A	Thr2016Lys	12	432	882	2.39044	23.7232	1.10918
C23929T		12	408	858	2.39044	22.4053	1.079
C6573T	Ser2103Phe	3	114	206	0.59761	6.2603	0.259061
C25528T	Leu46Phe	0	110	194	0	6.04064	0.24397
C8917T		1	107	90	0.199203	5.87589	0.113182
G29868A		0	353	42	0	19.385	0.0528182
C5700A	Ala1812Asp	9	348	8	1.79283	19.1104	0.0100606
G4354A		0	116	0	0	6.37013	0
GGG28881AAC	ArgGly203LysArg	11	642	26021	2.19	35.25	32.72
C1059T	Thr265Ile	2	7	14114	0.398406	0.384404	17.7494
C14805T		0	5	6799	0	0.274574	8.55027
T28144C	Leu84Ser	20	75	5636	3.98406	4.11862	7.0877
C8782T		22	65	5526	4.38247	3.56947	6.94937
G26144T	Gly251Val	0	4	5385	0	0.21966	6.77205
A20268G		0	3	4650	0	0.164745	5.84773
C23731T		0	0	3450	0	0	4.33864
G10097A	Gly3278Ser	0	0	3394	0	0	4.26822
C18060T		0	1	2426	0	0.0549149	3.05088
T19839C		0	0	2376	0	0	2.988
A17858G	Tyr5865Cys	0	2	2341	0	0.10983	2.94399
C17747T	Pro5828Leu	1	1	2298	0.199203	0.0549149	2.88991
C2558T	Pro765Ser	0	3	2281	0	0.164745	2.86853
A2480G	Ile739Val	0	2	2154	0	0.10983	2.70882
C27964T	Ser24Leu	0	0	1941	0	0	2.44096
G25429T	Val13Leu	0	2	1808	0	0.10983	2.2737
T17247C		0	0	1708	0	0	2.14794
C28657T		0	5	1598	0	0.274574	2.00961
G28580T	Asp103Tyr	0	0	1589	0	0	1.99829
C28863T	Ser197Leu	0	1	1556	0	0.0549149	1.95679
T9477A	Phe3071Tyr	0	2	1545	0	0.10983	1.94296
G25979T	Gly196Val	0	1	1463	0	0.0549149	1.83984
G1440A	Gly392Asp	0	0	1322	0	0	1.66252
C2416T		0	1	1231	0	0.0549149	1.54808
G2891A	Ala876Thr	0	0	1227	0	0	1.54305
C13536T		1	0	1212	0.199203	0	1.52418
C4002T	Thr1246Ile	0	0	1174	0	0	1.4764
C11916T	Ser3884Leu	0	0	1034	0	0	1.30033
C29870A		0	7	994	0	0.384404	1.25003
C27046T	Thr175Met	0	0	971	0	0	1.22111
C29784T		0	1	917	0	0.0549149	1.1532
C13862T	Thr4533Ile	1	1	906	0.199203	0.0549149	1.13936
C28836T	Ser188Leu	0	0	906	0	0	1.13936
C15933T		0	2	822	0	0.10983	1.03373
G24368T	Asp936Tyr	0	0	806	0	0	1.01361
C19524T		6	70	805	1.19522	3.84404	1.01235
G29734C		0	2	805	0	0.10983	1.01235
C16289T	Ala5342Val	0	0	764	0	0	0.960789
G16968T	Glu5568Asp	0	0	721	0	0	0.906713
C10798A	Asp3511Glu	0	0	720	0	0	0.905455
G28851T	Ser193Ile	4	1	680	0.796813	0.0549149	0.855152
C24034T		0	0	669	0	0	0.841319
G29553A		0	0	655	0	0	0.823713
C21575T	Leu5Phe	3	5	638	0.59761	0.274574	0.802334
A26530G	Asp3Gly	0	3	637	0	0.164745	0.801076
C25350T	Pro1263Leu	0	1	631	0	0.0549149	0.793531
G21624T	Arg21Ile	0	1	579	0	0.0549149	0.728137
C19170T		0	13	559	0	0.713893	0.702985
C4540T		0	3	552	0	0.164745	0.694182
C3177T	Pro971Leu	0	0	549	0	0	0.69041
C22879A	Asn439Lys	0	0	548	0	0	0.689152
G25552T	Ala54Ser	1	3	544	0.199203	0.164745	0.684122
C14786T	Ala4841Val	0	1	543	0	0.0549149	0.682864
C6310A	Ser2015Arg	6	56	523	1.19522	3.07523	0.657713
C18998T	Ala6245Val	0	0	519	0	0	0.652682
G28077C	Val62Leu	0	0	519	0	0	0.652682
G29540A		0	0	519	0	0	0.652682
A1163T	Ile300Phe	0	0	514	0	0	0.646395
G29742T		0	27	505	0	1.4827	0.635076
T26729C		0	0	500	0	0	0.628788
T490A	Asp75Glu	0	0	493	0	0	0.619985
T18736C	Phe6158Leu	0	0	486	0	0	0.611182
G11801A	Gly3846Ser	0	0	483	0	0	0.60741
A187G		0	1	479	0	0.0549149	0.602379
G1397A	Val378Ile	0	27	475	0	1.4827	0.597349
A29700G		0	0	465	0	0	0.584773
C9223T		0	0	464	0	0	0.583516
T28688C		0	22	435	0	1.20813	0.547046
C10319T	Leu3352Phe	0	0	408	0	0	0.513091
A1515G	His417Arg	0	0	405	0	0	0.509319
T29148C	Ile292Thr	0	0	403	0	0	0.506803
C3373A	Asp1036Glu	0	0	391	0	0	0.491713
T27299C	Ile33Thr	0	0	391	0	0	0.491713
G24077T	Asp839Tyr	0	2	389	0	0.10983	0.489197
C26088T		0	0	375	0	0	0.471591
C18555T		1	0	366	0.199203	0	0.460273
G19509A		0	0	365	0	0	0.459016
G20578T	Val6772Leu	0	0	365	0	0	0.459016
C9438T	Thr3058Ile	7	1	361	1.39442	0.0549149	0.453985
A24694T		0	5	358	0	0.274574	0.450213
T514C		0	0	351	0	0	0.441409
A10323G	Lys3353Arg	2	4	349	0.398406	0.21966	0.438894
A24862G		0	0	344	0	0	0.432606
C25688T	Ala99Val	0	1	340	0	0.0549149	0.427576
T7438C		0	0	340	0	0	0.427576
C1420T		0	0	335	0	0	0.421288
C11109T	Ala3615Val	0	6	327	0	0.329489	0.411228
C26681T		1	5	324	0.199203	0.274574	0.407455
C1594T		1	1	315	0.199203	0.0549149	0.396137
C14741T	Ser4826Phe	0	1	315	0	0.0549149	0.396137
C23707T		0	2	310	0	0.10983	0.389849
G28077T	Val62Leu	2	6	309	0.398406	0.329489	0.388591
C379A		0	0	307	0	0	0.386076
C6040T		1	1	306	0.199203	0.0549149	0.384819
C6990T	Ser2242Phe	0	0	300	0	0	0.377273
C16887T		2	3	294	0.398406	0.164745	0.369728
G22992A	Ser477Asn	0	0	293	0	0	0.36847
C20270T	Ala6669Val	0	0	291	0	0	0.365955
G29742A		18	41	289	3.58566	2.25151	0.36344
G28878A	Ser202Asn	22	68	285	4.38247	3.73421	0.358409
G3871T	Lys1202Asn	0	0	283	0	0	0.355894
T833C	Phe190Leu	0	0	280	0	0	0.352122
G10265A	Gly3334Ser	0	0	280	0	0	0.352122
C10369T		2	5	273	0.398406	0.274574	0.343318
C25669T	His93Tyr	3	0	268	0.59761	0	0.337031
C16260T		0	4	266	0	0.21966	0.334515
C7420T		1	0	266	0.199203	0	0.334515
C36T		0	0	266	0	0	0.334515
C25433T	Thr14Ile	0	0	266	0	0	0.334515
C29555T		0	3	263	0	0.164745	0.330743
T3931C		0	0	259	0	0	0.325712
C25714T	Leu108Phe	1	2	258	0.199203	0.10983	0.324455
C10507T		0	0	255	0	0	0.320682
C12710T		1	0	253	0.199203	0	0.318167
G29711T		1	0	253	0.199203	0	0.318167
C7765T		1	0	252	0.199203	0	0.316909
C7011T	Ala2249Val	0	1	247	0	0.0549149	0.310621
G25088T	Val1176Phe	0	1	246	0	0.0549149	0.309364
G29777T		0	1	246	0	0.0549149	0.309364
C3140T	Pro959Ser	0	0	240	0	0	0.301818
G28842T	Ser190Ile	0	0	238	0	0	0.299303
A29683T		0	0	234	0	0	0.294273
C15540T		0	2	233	0	0.10983	0.293015
C11195T	Leu3644Phe	0	0	233	0	0	0.293015
C1912T		0	8	232	0	0.439319	0.291758
G24586T		0	0	232	0	0	0.291758
G15438T	Met5058Ile	0	1	230	0	0.0549149	0.289243
G16647T		0	1	230	0	0.0549149	0.289243
C28977T	Ser235Phe	0	0	230	0	0	0.289243
A696C	Asp144Ala	0	0	228	0	0	0.286728
T13006C		0	0	227	0	0	0.28547
T27384C		0	64	225	0	3.51455	0.282955
C11074T		0	5	225	0	0.274574	0.282955
T13216G	Asp4317Glu	0	0	225	0	0	0.282955
G19677T	Gln6471His	0	1	223	0	0.0549149	0.28044
T29607C	Leu17Pro	0	0	222	0	0	0.279182
C16376T	Pro5371Leu	0	0	221	0	0	0.277924
C23185T		0	0	220	0	0	0.276667
C6380T	Leu2039Phe	0	0	218	0	0	0.274152
C28887T	Thr205Ile	6	2	216	1.19522	0.10983	0.271637
C26256T		1	2	216	0.199203	0.10983	0.271637
C17410T	Arg5716Cys	1	1	215	0.199203	0.0549149	0.270379
C10188T	Thr3308Ile	0	0	215	0	0	0.270379
C18747T		0	0	215	0	0	0.270379
C29095T		0	3	213	0	0.164745	0.267864
C29614T		2	3	210	0.398406	0.164745	0.264091
T7540C		0	0	210	0	0	0.264091
G23401A		0	0	210	0	0	0.264091
G8371T	Gln2702His	0	8	209	0	0.439319	0.262834
C5672T	Pro1803Ser	0	5	208	0	0.274574	0.261576
G27877T	Cys41Phe	0	0	208	0	0	0.261576
G24197T	Ala879Ser	2	1	206	0.398406	0.0549149	0.259061
T24982C		0	0	206	0	0	0.259061
A27669G		0	0	205	0	0	0.257803
C26029A	Gln213Lys	0	0	203	0	0	0.255288
G29779T		0	2	202	0	0.10983	0.254031
C25572T		0	0	202	0	0	0.254031
C1457T	Arg398Cys	0	0	200	0	0	0.251515
C14877T		0	2	199	0	0.10983	0.250258
G29179T		2	7	198	0.398406	0.384404	0.249
C28821A	Ser183Tyr	0	4	197	0	0.21966	0.247743
C29200T		0	0	197	0	0	0.247743
C26447T	Ser68Phe	0	9	196	0	0.494234	0.246485
C2113T		0	0	196	0	0	0.246485
G12478A	Met4071Ile	0	0	194	0	0	0.24397
A28338G	Asp22Gly	0	0	191	0	0	0.240197
C19718T	Thr6485Ile	0	0	190	0	0	0.23894
C829T		0	3	189	0	0.164745	0.237682
C1441T		1	1	189	0.199203	0.0549149	0.237682
C28896G	Ala208Gly	0	0	189	0	0	0.237682
C25916T	Thr175Ile	1	0	188	0.199203	0	0.236424
C4226T	Pro1321Ser	0	0	188	0	0	0.236424
C11750T	Leu3829Phe	0	0	188	0	0	0.236424
G13627T	Asp4455Tyr	0	0	188	0	0	0.236424
C17690T	Ser5809Leu	0	0	187	0	0	0.235167
C18744T		0	1	185	0	0.0549149	0.232652
A7837C	Leu2524Phe	0	0	185	0	0	0.232652
A10948G		0	0	184	0	0	0.231394
C11001T	Thr3579Ile	0	0	184	0	0	0.231394
A21137G	Lys6958Arg	4	10	183	0.796813	0.549149	0.230137
C18788T	Thr6175Ile	0	0	183	0	0	0.230137
C2940T	Pro892Leu	0	0	181	0	0	0.227621
C29668T		0	0	181	0	0	0.227621
C17104T	His5614Tyr	0	0	180	0	0	0.226364
C6026T	Pro1921Ser	0	13	178	0	0.713893	0.223849
C29353T		1	0	177	0.199203	0	0.222591
G16813A	Val5517Ile	0	0	177	0	0	0.222591
C1968T	Thr568Ile	0	3	175	0	0.164745	0.220076
G26233T		0	0	175	0	0	0.220076
G20134T	Val6624Leu	0	3	174	0	0.164745	0.218818
C6696T	Pro2144Leu	0	1	174	0	0.0549149	0.218818
G29705T		0	1	174	0	0.0549149	0.218818
G29474T	Asp401Tyr	1	43	172	0.199203	2.36134	0.216303
C28253T		0	5	171	0	0.274574	0.215046
C3551T	Pro1096Ser	0	0	170	0	0	0.213788
G19684T	Val6474Leu	0	2	168	0	0.10983	0.211273
G2164A		0	0	168	0	0	0.211273
C27635T	Ser81Leu	0	0	168	0	0	0.211273
G28086T	Ala65Ser	0	0	168	0	0	0.211273
C8950T		0	6	167	0	0.329489	0.210015
C13665T		0	2	167	0	0.10983	0.210015
C1616T	Leu451Phe	0	0	167	0	0	0.210015
C21614T	Leu18Phe	0	2	165	0	0.10983	0.2075
A20755C	Ser6831Arg	0	0	165	0	0	0.2075
C10376T	Pro3371Ser	0	0	161	0	0	0.20247
C10582T		0	2	160	0	0.10983	0.201212
C12053T	Leu3930Phe	0	1	160	0	0.0549149	0.201212
C29144T		0	0	159	0	0	0.199955
T5465C	Tyr1734His	0	0	158	0	0	0.198697
C1917T	Thr551Ile	0	0	157	0	0	0.19744
T12503C	Tyr4080His	0	0	157	0	0	0.19744
T17126C	Leu5621Pro	0	0	157	0	0	0.19744
C1437T	Ser391Phe	0	1	156	0	0.0549149	0.196182
C15720T		0	2	155	0	0.10983	0.194924
C12815T		0	0	154	0	0	0.193667
C29721T		0	0	154	0	0	0.193667
G4255T		2	3	153	0.398406	0.164745	0.192409
C19488T		0	0	152	0	0	0.191152
G29773T		0	1	150	0	0.0549149	0.188637
C16616T	Thr5451Ile	0	1	149	0	0.0549149	0.187379
G24102A	Arg847Lys	0	0	149	0	0	0.187379
C884T	Arg207Cys	0	20	148	0	1.0983	0.186121
C10851T	Ala3529Val	0	1	147	0	0.0549149	0.184864
C1302T	Thr346Ile	1	0	147	0.199203	0	0.184864
T5573C	Tyr1770His	0	0	147	0	0	0.184864
T24076C		0	0	146	0	0	0.183606
C1684T		0	0	145	0	0	0.182349
G28371T	Ser33Ile	2	8	144	0.398406	0.439319	0.181091
G8653T	Met2796Ile	0	20	142	0	1.0983	0.178576
C22480T		2	1	142	0.398406	0.0549149	0.178576
C14768T	Ala4835Val	0	1	142	0	0.0549149	0.178576
C16650T		0	0	141	0	0	0.177318
G27415A	Ala8Thr	0	0	141	0	0	0.177318
C21242T	Thr6993Ile	0	0	140	0	0	0.176061
C12880T		0	2	139	0	0.10983	0.174803
G5572T	Met1769Ile	3	1	139	0.59761	0.0549149	0.174803
C11575T		1	1	139	0.199203	0.0549149	0.174803
G25947T	Gln185His	0	0	138	0	0	0.173546
G11417T	Val3718Phe	0	5	137	0	0.274574	0.172288
C6651T	Ala2129Val	0	0	136	0	0	0.17103
A20675T	Gln6804Leu	0	0	136	0	0	0.17103
G1820A	Gly519Ser	5	39	135	0.996016	2.14168	0.169773
C16293T		1	0	135	0.199203	0	0.169773
C14724T		0	0	135	0	0	0.169773
G1401A	Gly379Glu	0	0	134	0	0	0.168515
C21707T	His49Tyr	0	10	132	0	0.549149	0.166
G7798T	Lys2511Asn	4	2	132	0.796813	0.10983	0.166
C5184T	Pro1640Leu	0	2	132	0	0.10983	0.166
C9598T		0	0	132	0	0	0.166
C19185T		0	4	131	0	0.21966	0.164743
C1812T	Ala516Val	0	2	131	0	0.10983	0.164743
C3096T	Ser944Leu	0	0	131	0	0	0.164743
G29402T	Asp377Tyr	0	4	129	0	0.21966	0.162227
G27281T	Trp27Leu	0	1	129	0	0.0549149	0.162227
G24781T	Lys1073Asn	0	0	129	0	0	0.162227
C14184T		0	2	128	0	0.10983	0.16097
C9724T		0	0	128	0	0	0.16097
C13458T	Ser4398Leu	0	11	127	0	0.604064	0.159712
C5512T		0	4	127	0	0.21966	0.159712
C222T		2	0	127	0.398406	0	0.159712
C1076T	Pro271Ser	0	0	127	0	0	0.159712
C16762T	Leu5500Phe	0	0	127	0	0	0.159712
C9430T		0	3	126	0	0.164745	0.158455
C28093T	Ser67Phe	1	0	126	0.199203	0	0.158455
T24923C	Phe1121Leu	0	0	125	0	0	0.157197
C28868T	Pro199Ser	0	2	124	0	0.10983	0.15594
C8389T		0	0	123	0	0	0.154682
C9474T	Ala3070Val	0	0	123	0	0	0.154682
C21058T	Pro6932Ser	0	0	123	0	0	0.154682
A12199G		0	0	122	0	0	0.153424
T14222G	Leu4653*	0	0	121	0	0	0.152167
G18583T	Val6107Leu	0	0	121	0	0	0.152167
C7834T		0	0	120	0	0	0.150909
C17470T		0	0	120	0	0	0.150909
C9286T		0	3	119	0	0.164745	0.149652
C17010T		2	2	119	0.398406	0.10983	0.149652
T3049C		0	0	119	0	0	0.149652
C3787T		0	0	119	0	0	0.149652
G20580T		0	1	118	0	0.0549149	0.148394
A2161G		0	0	118	0	0	0.148394
G22468T		24	61	117	4.78088	3.34981	0.147136
G23868T	Gly769Val	0	2	117	0	0.10983	0.147136
G16912T	Val5550Leu	0	5	116	0	0.274574	0.145879
G1980A	Gly572Glu	0	0	115	0	0	0.144621
G4390T	Leu1375Phe	0	0	115	0	0	0.144621
C4668T	Ser1468Phe	0	0	115	0	0	0.144621
A15972G		0	0	115	0	0	0.144621
T15354C		0	0	114	0	0	0.143364
G10262A	Ala3333Thr	0	0	113	0	0	0.142106
C27513T		0	0	113	0	0	0.142106
C12915T	Thr4217Ile	0	0	112	0	0	0.140849
C25521T		0	0	112	0	0	0.140849
C2942T		0	1	111	0	0.0549149	0.139591
C29769T		2	0	111	0.398406	0	0.139591
C9857T		1	0	111	0.199203	0	0.139591
C6445T		0	2	110	0	0.10983	0.138333
G24047A	Ala829Thr	0	0	110	0	0	0.138333
G19542T	Met6426Ile	0	1	109	0	0.0549149	0.137076
C28256T		0	1	109	0	0.0549149	0.137076
T3100G		0	0	109	0	0	0.137076
A25575C	Lys61Asn	0	0	109	0	0	0.137076
C6723T	Thr2153Ile	0	1	107	0	0.0549149	0.134561
A895G		0	0	107	0	0	0.134561
C25710T		0	0	107	0	0	0.134561
G28628T	Ala119Ser	0	0	107	0	0	0.134561
G11221T	Met3652Ile	0	1	106	0	0.0549149	0.133303
G431A	Val56Ile	0	0	106	0	0	0.133303
C2232T	Ala656Val	0	0	106	0	0	0.133303
C22995T	Thr478Ile	0	0	106	0	0	0.133303
T28382C	Ser37Pro	0	0	106	0	0	0.133303
G29422T		0	0	106	0	0	0.133303
C29708T		0	0	106	0	0	0.133303
G28975T	Met234Ile	2	0	105	0.398406	0	0.132046
C27679T	Leu96Phe	0	0	105	0	0	0.132046
C28531T		0	0	105	0	0	0.132046
G9479T	Gly3072Cys	3	1	104	0.59761	0.0549149	0.130788
A6512C	Ser2083Arg	0	0	104	0	0	0.130788
G26589T	Val23Leu	0	0	104	0	0	0.130788
C3737T	Pro1158Ser	7	1	103	1.39442	0.0549149	0.12953
C2508T	Pro748Leu	0	1	103	0	0.0549149	0.12953
C9967T		0	1	103	0	0.0549149	0.12953
C1170T	Ser302Phe	0	0	103	0	0	0.12953
G16381A	Val5373Ile	0	0	103	0	0	0.12953
G28514T	Asp81Tyr	0	0	103	0	0	0.12953
G3831A	Ser1189Asn	0	2	102	0	0.10983	0.128273
C12781T		0	1	101	0	0.0549149	0.127015
C26936T		0	1	101	0	0.0549149	0.127015
A31T		0	0	101	0	0	0.127015
C10789T		0	0	101	0	0	0.127015
G17014T	Asp5584Tyr	0	0	101	0	0	0.127015
C27654T		0	0	101	0	0	0.127015
C20233T	Pro6657Ser	0	4	100	0	0.21966	0.125758
G22225T		2	2	100	0.398406	0.10983	0.125758
C26461T	Leu73Phe	0	1	100	0	0.0549149	0.125758
G28812T	Ser180Ile	2	0	100	0.398406	0	0.125758
C29640T	Ala28Val	0	0	100	0	0	0.125758
G23311T	Glu583Asp	20	3	99	3.98406	0.164745	0.1245
C5730T	Thr1822Ile	1	2	99	0.199203	0.10983	0.1245
C29451T	Thr393Ile	2	0	99	0.398406	0	0.1245
G25494T		1	0	99	0.199203	0	0.1245
C25728T		0	0	99	0	0	0.1245
C24904T		0	2	98	0	0.10983	0.123243
C15277T	His5005Tyr	0	1	98	0	0.0549149	0.123243
C3411T	Ala1049Val	0	0	98	0	0	0.123243
G8075A	Val2604Ile	0	0	98	0	0	0.123243
G12550A		0	0	98	0	0	0.123243
C20148T		0	0	98	0	0	0.123243
C21648T	Thr29Ile	0	18	97	0	0.988468	0.121985
C4320T	Ala1352Val	0	0	97	0	0	0.121985
C7851T	Ala2529Val	0	0	97	0	0	0.121985
C13381T		0	0	97	0	0	0.121985
T17877C		0	0	97	0	0	0.121985
C28708T		0	0	97	0	0	0.121985
C6402T	Pro2046Leu	3	0	96	0.59761	0	0.120727
C2706T	Thr814Ile	0	0	96	0	0	0.120727
C23575T		0	0	96	0	0	0.120727
C25904T	Ser171Leu	2	2	95	0.398406	0.10983	0.11947
C12025T		0	1	95	0	0.0549149	0.11947
G3892T	Glu1209Asp	0	0	95	0	0	0.11947
G4510T		0	0	95	0	0	0.11947
C7423T		0	1	94	0	0.0549149	0.118212
C4582T		1	0	94	0.199203	0	0.118212
T4186C		0	0	94	0	0	0.118212
C24378T	Ser939Phe	0	0	94	0	0	0.118212
G24794T	Ala1078Ser	0	9	93	0	0.494234	0.116955
A23586G	Gln675Arg	0	1	93	0	0.0549149	0.116955
C26625T		0	0	93	0	0	0.116955
G29425T	Gln384His	0	0	93	0	0	0.116955
C29585T	Pro10Ser	0	0	93	0	0	0.116955
C5183T	Pro1640Ser	0	0	92	0	0	0.115697
G21255C		0	1	91	0	0.0549149	0.114439
G25459T	Ala23Ser	3	0	91	0.59761	0	0.114439
A11782G		0	0	91	0	0	0.114439
C18486T		0	5	90	0	0.274574	0.113182
C9491T	His3076Tyr	0	2	90	0	0.10983	0.113182
G25606T	Ala72Ser	0	0	90	0	0	0.113182
G25770T	Arg126Ser	0	0	90	0	0	0.113182
C29774T		0	7	89	0	0.384404	0.111924
C8090T	Leu2609Phe	0	3	89	0	0.164745	0.111924
G3483T	Gly1073Val	0	1	89	0	0.0549149	0.111924
A7479G	Asn2405Ser	0	0	89	0	0	0.111924
C18086T	Thr5941Ile	0	0	89	0	0	0.111924
G29706T		0	0	89	0	0	0.111924
C2143T		0	18	88	0	0.988468	0.110667
C28087T	Ala65Val	4	4	88	0.796813	0.21966	0.110667
G26690T		0	3	88	0	0.164745	0.110667
G8179T		3	0	88	0.59761	0	0.110667
C6762T	Thr2166Ile	0	0	88	0	0	0.110667
C7279T		0	0	88	0	0	0.110667
C8078T	Pro2605Ser	0	0	88	0	0	0.110667
C10626T	Ala3454Val	0	0	88	0	0	0.110667
A24232G		0	0	88	0	0	0.110667
G26450T	Arg69Ile	0	0	88	0	0	0.110667
C28869T	Pro199Leu	0	0	88	0	0	0.110667
C20740A	Gln6826Lys	0	1	87	0	0.0549149	0.109409
A489G	Asp75Gly	0	0	87	0	0	0.109409
T11638C		0	0	87	0	0	0.109409
C8293T		0	0	86	0	0	0.108152
C15960T		0	0	86	0	0	0.108152
C27970T	Thr26Ile	0	0	86	0	0	0.108152
G15380T	Ser5039Ile	0	4	85	0	0.21966	0.106894
C1191T	Pro309Leu	1	2	85	0.199203	0.10983	0.106894
C683T		0	1	85	0	0.0549149	0.106894
C16111T		0	0	85	0	0	0.106894
C28833T	Ser187Leu	0	0	85	0	0	0.106894
C9246T	Ala2994Val	3	1	84	0.59761	0.0549149	0.105636
C988T		0	0	84	0	0	0.105636
C3261T	Thr999Ile	0	0	84	0	0	0.105636
C11379T	Ala3705Val	0	0	84	0	0	0.105636
A23992T		0	0	84	0	0	0.105636
A26183G	Tyr264Cys	0	0	84	0	0	0.105636
C29013T	Thr247Ile	0	0	84	0	0	0.105636
G29449T		0	0	84	0	0	0.105636
C2488T		0	1	83	0	0.0549149	0.104379
C22450T		0	1	83	0	0.0549149	0.104379
C1190T	Pro309Ser	0	0	83	0	0	0.104379
C7768T		0	0	83	0	0	0.104379
C14120T	Pro4619Leu	0	0	83	0	0	0.104379
C23086T		0	0	83	0	0	0.104379
G29616T	Arg20Ile	0	0	83	0	0	0.104379
C6027T	Pro1921Leu	0	22	82	0	1.20813	0.103121
G16852T	Gly5530Cys	4	1	82	0.796813	0.0549149	0.103121
C2638T		0	1	82	0	0.0549149	0.103121
G11596T	Gln3777His	0	0	82	0	0	0.103121
G29543T		0	8	81	0	0.439319	0.101864
G27703T	Val104Phe	2	2	81	0.398406	0.10983	0.101864
C25844T	Thr151Ile	2	0	81	0.398406	0	0.101864
C20031A		0	0	81	0	0	0.101864
C11572T		0	4	80	0	0.21966	0.100606
C27630T		0	1	80	0	0.0549149	0.100606
G18859T	Ala6199Ser	1	0	80	0.199203	0	0.100606
C3738T	Pro1158Leu	0	0	80	0	0	0.100606
T10992C	Ile3576Thr	0	0	80	0	0	0.100606
C18713T	Ala6150Val	0	0	80	0	0	0.100606
C27294T		0	0	80	0	0	0.100606
C1218T	Ser318Leu	0	46	79	0	2.52608	0.0993486
C823T		0	3	79	0	0.164745	0.0993486
G3955T	Lys1230Asn	0	2	79	0	0.10983	0.0993486
C26527T	Ala2Val	0	2	79	0	0.10983	0.0993486
G28739T	Ala156Ser	4	0	79	0.796813	0	0.0993486
C8683T		1	0	79	0.199203	0	0.0993486
C17004T		1	0	79	0.199203	0	0.0993486
C28045T	Ala51Val	1	0	79	0.199203	0	0.0993486
C9924T	Ala3220Val	0	0	79	0	0	0.0993486
C10440T	Ala3392Val	0	0	79	0	0	0.0993486
C11752T		0	0	79	0	0	0.0993486
G18898T	Val6212Phe	0	0	79	0	0	0.0993486
G26951A		0	0	79	0	0	0.0993486
G105T		0	0	78	0	0	0.098091
C619T		0	0	78	0	0	0.098091
C1593T	Ser443Phe	0	0	78	0	0	0.098091
C1887T	Ala541Val	0	0	78	0	0	0.098091
C26060T	Thr223Ile	0	3	77	0	0.164745	0.0968334
C22591T		0	1	77	0	0.0549149	0.0968334
G29736T		0	1	77	0	0.0549149	0.0968334
C29546T		1	0	77	0.199203	0	0.0968334
G6387A	Cys2041Tyr	0	0	77	0	0	0.0968334
T8788C		0	0	77	0	0	0.0968334
G9130T		0	0	77	0	0	0.0968334
C16362T		0	0	77	0	0	0.0968334
C21622T		0	0	77	0	0	0.0968334
C7600T		0	12	76	0	0.658979	0.0955758
C1101T	Ser279Phe	0	2	76	0	0.10983	0.0955758
C18570T		0	1	76	0	0.0549149	0.0955758
A29771G		0	1	76	0	0.0549149	0.0955758
T8944C		0	0	76	0	0	0.0955758
C22997T	Pro479Ser	0	0	76	0	0	0.0955758
C19017T		2	7	75	0.398406	0.384404	0.0943183
C11653T		0	3	75	0	0.164745	0.0943183
C17678T	Thr5805Met	0	2	75	0	0.10983	0.0943183
G5230T	Lys1655Asn	0	1	75	0	0.0549149	0.0943183
A9634T	Leu3123Phe	0	1	75	0	0.0549149	0.0943183
C14937T		0	1	75	0	0.0549149	0.0943183
G2808A	Arg848Lys	0	0	75	0	0	0.0943183
C5310T	Thr1682Ile	0	0	75	0	0	0.0943183
A8651C	Met2796Leu	0	0	75	0	0	0.0943183
C18904T	Arg6214Cys	0	0	75	0	0	0.0943183
C21846T	Thr95Ile	0	0	75	0	0	0.0943183
C29466T	Ala398Val	0	0	75	0	0	0.0943183
G23593T	Gln677His	5	11	74	0.996016	0.604064	0.0930607
G21123T		0	4	74	0	0.21966	0.0930607
C1884T	Ala540Val	0	2	74	0	0.10983	0.0930607
C5869T		4	1	74	0.796813	0.0549149	0.0930607
C12400T		0	1	74	0	0.0549149	0.0930607
C7528T		0	0	74	0	0	0.0930607
A17799G		0	0	74	0	0	0.0930607
A22151G	Ile197Val	0	0	74	0	0	0.0930607
G28857T	Arg195Ile	0	3	73	0	0.164745	0.0918031
G7393T		0	1	73	0	0.0549149	0.0918031
C21772T		0	1	73	0	0.0549149	0.0918031
G27987T	Val32Leu	0	1	73	0	0.0549149	0.0918031
C26028T		1	0	73	0.199203	0	0.0918031
C15216T		0	0	73	0	0	0.0918031
G17427T		0	0	73	0	0	0.0918031
C27059T		0	0	73	0	0	0.0918031
C29272T		1	6	72	0.199203	0.329489	0.0905455
C14925T		0	3	72	0	0.164745	0.0905455
G21255T		0	2	72	0	0.10983	0.0905455
G29688T		0	2	72	0	0.10983	0.0905455
C28603T		1	1	72	0.199203	0.0549149	0.0905455
C4113T	Ala1283Val	2	0	72	0.398406	0	0.0905455
T1368C	Ile368Thr	0	0	72	0	0	0.0905455
C5784T	Thr1840Ile	0	0	72	0	0	0.0905455
C7815T	Ser2517Phe	0	0	72	0	0	0.0905455
C14931T		0	0	72	0	0	0.0905455
T17835C		0	0	72	0	0	0.0905455
C21691T		0	0	72	0	0	0.0905455
C25587T		0	0	72	0	0	0.0905455
G1738T		0	1	71	0	0.0549149	0.089288
C15237T		0	1	71	0	0.0549149	0.089288
C29421T	Pro383Leu	0	1	71	0	0.0549149	0.089288
C1314T	Thr350Ile	0	0	71	0	0	0.089288
A13456G		0	0	71	0	0	0.089288
G10870T		0	2	70	0	0.10983	0.0880304
C1385T	His374Tyr	0	1	70	0	0.0549149	0.0880304
G29864A		0	1	70	0	0.0549149	0.0880304
C29358T	Thr362Ile	1	0	70	0.199203	0	0.0880304
C715T		0	0	70	0	0	0.0880304
A1904G	Ile547Val	0	0	70	0	0	0.0880304
C5986T		0	0	70	0	0	0.0880304
G14580T	Met4772Ile	0	0	70	0	0	0.0880304
G20275A	Asp6671Asn	0	0	70	0	0	0.0880304
G26700T	Val60Leu	0	0	70	0	0	0.0880304
C19374T		0	11	69	0	0.604064	0.0867728
G23587T	Gln675His	1	4	69	0.199203	0.21966	0.0867728
C8344T		0	4	69	0	0.21966	0.0867728
G22203T	Arg214Leu	0	2	69	0	0.10983	0.0867728
C2091T	Thr609Ile	0	1	69	0	0.0549149	0.0867728
C12809T	Leu4182Phe	0	1	69	0	0.0549149	0.0867728
C20132T	Ala6623Val	0	1	69	0	0.0549149	0.0867728
C775T		0	0	69	0	0	0.0867728
A7025G	Met2254Val	0	0	69	0	0	0.0867728
C21637T		0	0	69	0	0	0.0867728
T25783C	Trp131Arg	0	0	69	0	0	0.0867728
C27804T		0	0	69	0	0	0.0867728
G29227T		0	0	69	0	0	0.0867728
G29745T		0	0	69	0	0	0.0867728
C27847T	Ser31Leu	1	4	68	0.199203	0.21966	0.0855152
C337T		0	2	68	0	0.10983	0.0855152
C583T		0	1	68	0	0.0549149	0.0855152
G17944T	Val5894Leu	0	1	68	0	0.0549149	0.0855152
C21855T	Ser98Phe	0	1	68	0	0.0549149	0.0855152
G199T		0	0	68	0	0	0.0855152
T2244C	Val660Ala	0	0	68	0	0	0.0855152
A3841T	Glu1192Asp	0	0	68	0	0	0.0855152
C5467T		0	0	68	0	0	0.0855152
C5585A	Leu1774Ile	0	0	68	0	0	0.0855152
T18398C	Val6045Ala	0	0	68	0	0	0.0855152
A28523G	Ile84Val	0	0	68	0	0	0.0855152
C28890T	Ser206Phe	0	0	68	0	0	0.0855152
G24933T	Gly1124Val	0	4	67	0	0.21966	0.0842577
C22675T		0	2	67	0	0.10983	0.0842577
G28655T	Asp128Tyr	0	2	67	0	0.10983	0.0842577
C8964T	Ser2900Leu	0	1	67	0	0.0549149	0.0842577
G17278T	Val5672Leu	0	1	67	0	0.0549149	0.0842577
C22388T		0	1	67	0	0.0549149	0.0842577
G28960T	Gln229His	0	1	67	0	0.0549149	0.0842577
G1148T	Gly295Cys	0	0	67	0	0	0.0842577
C5622T	Pro1786Leu	0	0	67	0	0	0.0842577
C11563T		0	0	67	0	0	0.0842577
A19308G		0	0	67	0	0	0.0842577
C25047T	Pro1162Leu	0	0	67	0	0	0.0842577
G26062T	Gly224Cys	0	0	67	0	0	0.0842577
T26497C		0	0	67	0	0	0.0842577
C26606T		0	0	67	0	0	0.0842577
G26615T	Trp31Cys	0	0	67	0	0	0.0842577
C27945T	Gln18*	0	0	67	0	0	0.0842577
T28759C		0	0	67	0	0	0.0842577
C28826T	Arg185Cys	0	0	67	0	0	0.0842577
C26801T		0	4	66	0	0.21966	0.0830001
G25785T	Trp131Cys	1	2	66	0.199203	0.10983	0.0830001
C1427T	His388Tyr	0	0	66	0	0	0.0830001
A2775G	Lys837Arg	0	0	66	0	0	0.0830001
C4780T		0	0	66	0	0	0.0830001
A13953G	Ile4563Met	0	0	66	0	0	0.0830001
G22627A		0	0	66	0	0	0.0830001
G25218T	Gly1219Val	0	0	66	0	0	0.0830001
G27147T	Asp209Tyr	0	1	65	0	0.0549149	0.0817425
T568A		0	0	65	0	0	0.0817425
A1630C	Gln455His	0	0	65	0	0	0.0817425
C6406T		0	0	65	0	0	0.0817425
A6693G	Lys2143Arg	0	0	65	0	0	0.0817425
G11405A	Val3714Ile	0	0	65	0	0	0.0817425
A11839G		0	0	65	0	0	0.0817425
G12832A		0	0	65	0	0	0.0817425
G19999T	Val6579Phe	0	0	65	0	0	0.0817425
G21220T	Ala6986Ser	0	0	65	0	0	0.0817425
C24099T	Ala846Val	0	0	65	0	0	0.0817425
C25665T		0	0	65	0	0	0.0817425
G27996T	Asp35Tyr	0	0	65	0	0	0.0817425
G28193T		0	0	65	0	0	0.0817425
G28378T		0	0	65	0	0	0.0817425
C28849T		0	0	65	0	0	0.0817425
G26730T	Val70Phe	1	8	64	0.199203	0.439319	0.0804849
C5884T		0	6	64	0	0.329489	0.0804849
C18508T	Leu6082Phe	1	1	64	0.199203	0.0549149	0.0804849
C815T	Arg184Cys	0	1	64	0	0.0549149	0.0804849
C12534T	Thr4090Ile	0	1	64	0	0.0549149	0.0804849
C26873T		0	1	64	0	0.0549149	0.0804849
C2939T	Pro892Ser	1	0	64	0.199203	0	0.0804849
C5284T		0	0	64	0	0	0.0804849
G5617T	Gln1784His	0	0	64	0	0	0.0804849
C6500A	Pro2079Thr	0	0	64	0	0	0.0804849
T18488C	Ile6075Thr	0	0	64	0	0	0.0804849
C19140T		0	0	64	0	0	0.0804849
C19264T	Leu6334Phe	0	0	64	0	0	0.0804849
C21998T	His146Tyr	0	0	64	0	0	0.0804849
C27542T	Ala50Val	0	0	64	0	0	0.0804849
C29625T	Ser23Phe	0	0	64	0	0	0.0804849
C8818T		0	4	63	0	0.21966	0.0792273
A13947T		0	1	63	0	0.0549149	0.0792273
T1918C		0	0	63	0	0	0.0792273
C10156T		0	0	63	0	0	0.0792273
C18348T		0	0	63	0	0	0.0792273
A25798G	Lys136Glu	0	0	63	0	0	0.0792273
C26013T		0	0	63	0	0	0.0792273
C26645T		0	0	63	0	0	0.0792273
C27128T		0	0	63	0	0	0.0792273
G28487A	Val72Ile	0	0	63	0	0	0.0792273
C28893T	Pro207Leu	0	0	63	0	0	0.0792273
G18756T		0	10	62	0	0.549149	0.0779698
C8655T	Ser2797Phe	0	3	62	0	0.164745	0.0779698
G15906T	Gln5214His	2	2	62	0.398406	0.10983	0.0779698
G4904T	Asp1547Tyr	0	2	62	0	0.10983	0.0779698
C15738T		0	2	62	0	0.10983	0.0779698
C203T		2	1	62	0.398406	0.0549149	0.0779698
C21597T	Ser12Phe	2	1	62	0.398406	0.0549149	0.0779698
T519A	Met85Lys	0	0	62	0	0	0.0779698
A537T	Glu91Val	0	0	62	0	0	0.0779698
G571C	Glu102Asp	0	0	62	0	0	0.0779698
G3564T	Gly1100Val	0	0	62	0	0	0.0779698
C3885T	Pro1207Leu	0	0	62	0	0	0.0779698
C6472T		0	0	62	0	0	0.0779698
C6982T		0	0	62	0	0	0.0779698
A7634G	Thr2457Ala	0	0	62	0	0	0.0779698
C9979T		0	0	62	0	0	0.0779698
C11956T		0	0	62	0	0	0.0779698
C13568T	Ala4435Val	0	0	62	0	0	0.0779698
G28027T	Trp45Leu	0	0	62	0	0	0.0779698
A28169G		0	0	62	0	0	0.0779698
G12514T		0	2	61	0	0.10983	0.0767122
C4456T		0	1	61	0	0.0549149	0.0767122
C17639T	Ser5792Leu	0	1	61	0	0.0549149	0.0767122
C27577T	Gln62*	1	0	61	0.199203	0	0.0767122
C228T		0	0	61	0	0	0.0767122
C1625T	Leu454Phe	0	0	61	0	0	0.0767122
G2036T	Ala591Ser	0	0	61	0	0	0.0767122
A2526C	Glu754Ala	0	0	61	0	0	0.0767122
A3421G		0	0	61	0	0	0.0767122
C6582T	Thr2106Ile	0	0	61	0	0	0.0767122
T7792C		0	0	61	0	0	0.0767122
C9165T	Thr2967Ile	0	0	61	0	0	0.0767122
C10833T	Ala3523Val	0	0	61	0	0	0.0767122
C23604T	Pro681Leu	0	0	61	0	0	0.0767122
T25316C	Ser1252Pro	0	0	61	0	0	0.0767122
C25731T		0	0	61	0	0	0.0767122
C26340T		0	0	61	0	0	0.0767122
G28436T	Ala55Ser	0	0	61	0	0	0.0767122
C1909T		0	3	60	0	0.164745	0.0754546
C6385T		0	3	60	0	0.164745	0.0754546
C2110T		0	1	60	0	0.0549149	0.0754546
C25886T	Ser165Phe	0	1	60	0	0.0549149	0.0754546
G3518T	Val1085Phe	0	0	60	0	0	0.0754546
T4949C		0	0	60	0	0	0.0754546
A7870G		0	0	60	0	0	0.0754546
G7873T	Leu2536Phe	0	0	60	0	0	0.0754546
T11320C		0	0	60	0	0	0.0754546
G15760A	Gly5166Ser	0	0	60	0	0	0.0754546
G16206T	Glu5314Asp	0	0	60	0	0	0.0754546
C16329T		0	0	60	0	0	0.0754546
G22661T	Val367Phe	0	2	59	0	0.10983	0.074197
C22858T		0	2	59	0	0.10983	0.074197
C24023T		0	2	59	0	0.10983	0.074197
C24130T		0	2	59	0	0.10983	0.074197
C26456T	Pro71Leu	0	2	59	0	0.10983	0.074197
C17766T		2	1	59	0.398406	0.0549149	0.074197
C1288T		0	1	59	0	0.0549149	0.074197
G25217T	Gly1219Cys	0	1	59	0	0.0549149	0.074197
C26885T		0	1	59	0	0.0549149	0.074197
G27915T	Gly8*	0	1	59	0	0.0549149	0.074197
G5062T	Leu1599Phe	0	0	59	0	0	0.074197
G12176A	Gly3971Ser	0	0	59	0	0	0.074197
G15406A	Ala5048Thr	0	0	59	0	0	0.074197
C19269T		0	0	59	0	0	0.074197
T25451C	Ile20Thr	0	0	59	0	0	0.074197
C26750T		0	0	59	0	0	0.074197
A26864G		0	0	59	0	0	0.074197
T27319C		0	0	59	0	0	0.074197
G28899T	Arg209Ile	0	0	59	0	0	0.074197
G8612T	Val2783Phe	0	4	58	0	0.21966	0.0729395
G18803T	Ser6180Ile	0	2	58	0	0.10983	0.0729395
C9565T		0	1	58	0	0.0549149	0.0729395
C12525T	Thr4087Ile	0	1	58	0	0.0549149	0.0729395
C14599T		0	1	58	0	0.0549149	0.0729395
C17898T		0	1	58	0	0.0549149	0.0729395
C27476T	Thr28Ile	1	0	58	0.199203	0	0.0729395
T4402C		0	0	58	0	0	0.0729395
C6636T	Thr2124Ile	0	0	58	0	0	0.0729395
A9749G	Lys3162Glu	0	0	58	0	0	0.0729395
C12415T		0	0	58	0	0	0.0729395
C17163T		0	0	58	0	0	0.0729395
C24138T	Thr859Ile	0	0	58	0	0	0.0729395
G25249T	Met1229Ile	0	0	58	0	0	0.0729395
C25624T	His78Tyr	0	0	58	0	0	0.0729395
G25947C	Gln185His	0	0	58	0	0	0.0729395
C28344A	Thr24Asn	0	0	58	0	0	0.0729395
C106T		0	8	57	0	0.439319	0.0716819
G23426T	Val622Phe	0	6	57	0	0.329489	0.0716819
C17676T		0	1	57	0	0.0549149	0.0716819
C8140T		1	0	57	0.199203	0	0.0716819
C2306T	Leu681Phe	0	0	57	0	0	0.0716819
C4878T	Thr1538Ile	0	0	57	0	0	0.0716819
C10712T	Leu3483Phe	0	0	57	0	0	0.0716819
G15243T	Met4993Ile	0	0	57	0	0	0.0716819
C21952T		0	0	57	0	0	0.0716819
C27923T		0	0	57	0	0	0.0716819
C27972T	Gln27*	0	0	57	0	0	0.0716819
C29686T		0	0	57	0	0	0.0716819
G29747T		0	0	57	0	0	0.0716819
C6541T		0	5	56	0	0.274574	0.0704243
C635T	Arg124Cys	0	4	56	0	0.21966	0.0704243
G28881A	Arg203Lys	6	1	56	1.19522	0.0549149	0.0704243
C5826T	Thr1854Ile	1	1	56	0.199203	0.0549149	0.0704243
C4455T	Ala1397Val	0	1	56	0	0.0549149	0.0704243
G27561T		0	1	56	0	0.0549149	0.0704243
G29810T		2	0	56	0.398406	0	0.0704243
C1387T		0	0	56	0	0	0.0704243
A1461G	Lys399Arg	0	0	56	0	0	0.0704243
C4321T		0	0	56	0	0	0.0704243
C7165T		0	0	56	0	0	0.0704243
C12513T	Thr4083Met	0	0	56	0	0	0.0704243
G23587C	Gln675His	0	0	56	0	0	0.0704243
T24739C		0	0	56	0	0	0.0704243
C25603T		0	0	56	0	0	0.0704243
C28290T	Pro6Leu	0	0	56	0	0	0.0704243
G29032A		0	0	56	0	0	0.0704243
G25437T	Leu15Phe	2	4	55	0.398406	0.21966	0.0691667
G21800T	Asp80Tyr	0	3	55	0	0.164745	0.0691667
C24382T		0	2	55	0	0.10983	0.0691667
C15352T	Leu5030Phe	3	1	55	0.59761	0.0549149	0.0691667
C541T		0	1	55	0	0.0549149	0.0691667
C7119T	Ser2285Phe	0	1	55	0	0.0549149	0.0691667
C10277T	Leu3338Phe	3	0	55	0.59761	0	0.0691667
C1380T	Ala372Val	0	0	55	0	0	0.0691667
G3994A		0	0	55	0	0	0.0691667
C4999T		0	0	55	0	0	0.0691667
G14118A		0	0	55	0	0	0.0691667
C16428T		0	0	55	0	0	0.0691667
G17302T	Val5680Phe	0	0	55	0	0	0.0691667
A20742C	Gln6826His	0	0	55	0	0	0.0691667
C20823T		0	0	55	0	0	0.0691667
C22000T		0	0	55	0	0	0.0691667
C23191T		0	0	55	0	0	0.0691667
G25186T	Gln1208His	0	0	55	0	0	0.0691667
C26058T		0	0	55	0	0	0.0691667
C7945T		0	16	54	0	0.878638	0.0679092
C18115T	His5951Tyr	0	4	54	0	0.21966	0.0679092
C21T		0	3	54	0	0.164745	0.0679092
C27741T		1	1	54	0.199203	0.0549149	0.0679092
C1060T		0	1	54	0	0.0549149	0.0679092
C6286T		0	1	54	0	0.0549149	0.0679092
C11919T	Ser3885Phe	0	1	54	0	0.0549149	0.0679092
C15240T		0	1	54	0	0.0549149	0.0679092
C20762T	Thr6833Ile	0	1	54	0	0.0549149	0.0679092
C22224T	Ser221Leu	0	1	54	0	0.0549149	0.0679092
G22708T		0	1	54	0	0.0549149	0.0679092
G25471C	Asp27His	0	1	54	0	0.0549149	0.0679092
C29296T		0	1	54	0	0.0549149	0.0679092
C23638T		4	0	54	0.796813	0	0.0679092
C29642T	Gln29*	3	0	54	0.59761	0	0.0679092
C29762T		1	0	54	0.199203	0	0.0679092
A3215G	Ser984Gly	0	0	54	0	0	0.0679092
C3792T	Ala1176Val	0	0	54	0	0	0.0679092
A4197G	Glu1311Gly	0	0	54	0	0	0.0679092
C4543T		0	0	54	0	0	0.0679092
C7735T		0	0	54	0	0	0.0679092
C14708T	Ala4815Val	0	0	54	0	0	0.0679092
C21711T	Ser50Leu	0	0	54	0	0	0.0679092
A22320G	Asp253Gly	0	0	54	0	0	0.0679092
C25692T		0	0	54	0	0	0.0679092
T29672C	*39Gln	0	0	54	0	0	0.0679092
C27213T		1	10	53	0.199203	0.549149	0.0666516
C19145T	Ser6294Phe	0	7	53	0	0.384404	0.0666516
C17304T		1	5	53	0.199203	0.274574	0.0666516
A10874G	Asn3537Asp	0	2	53	0	0.10983	0.0666516
A20355G		0	2	53	0	0.10983	0.0666516
C1150T		0	0	53	0	0	0.0666516
C1722T	Ala486Val	0	0	53	0	0	0.0666516
C2062T		0	0	53	0	0	0.0666516
C4755T	Pro1497Leu	0	0	53	0	0	0.0666516
C5142T	Thr1626Ile	0	0	53	0	0	0.0666516
C5817T	Ala1851Val	0	0	53	0	0	0.0666516
C6070T		0	0	53	0	0	0.0666516
C8327T	Leu2688Phe	0	0	53	0	0	0.0666516
C9442T		0	0	53	0	0	0.0666516
C20178T		0	0	53	0	0	0.0666516
C20946T		0	0	53	0	0	0.0666516
C25000T		0	0	53	0	0	0.0666516
G25598T	Trp69Leu	0	0	53	0	0	0.0666516
C29167T		0	0	53	0	0	0.0666516
G28690T	Leu139Phe	1	4	52	0.199203	0.21966	0.065394
C8139T	Ser2625Phe	0	3	52	0	0.164745	0.065394
C12076T		9	2	52	1.79283	0.10983	0.065394
C17373T		0	2	52	0	0.10983	0.065394
G174T		0	1	52	0	0.0549149	0.065394
C835T		0	1	52	0	0.0549149	0.065394
C23625T	Ala688Val	3	0	52	0.59761	0	0.065394
A29188T		2	0	52	0.398406	0	0.065394
C21789T	Thr76Ile	1	0	52	0.199203	0	0.065394
C2299T		0	0	52	0	0	0.065394
C3619T		0	0	52	0	0	0.065394
C5005T		0	0	52	0	0	0.065394
C7564T		0	0	52	0	0	0.065394
A8072G	Asn2603Asp	0	0	52	0	0	0.065394
C9962T	His3233Tyr	0	0	52	0	0	0.065394
G14202T	Glu4646Asp	0	0	52	0	0	0.065394
C19170A	Phe6302Leu	0	0	52	0	0	0.065394
C19884T		0	0	52	0	0	0.065394
T21369C		0	0	52	0	0	0.065394
C23248T		0	0	52	0	0	0.065394
C24621T	Ala1020Val	0	0	52	0	0	0.065394
A27950C	Glu19Asp	0	0	52	0	0	0.065394
C29274T	Thr334Ile	0	6	51	0	0.329489	0.0641364
C1758T	Ala498Val	0	2	51	0	0.10983	0.0641364
G4148T	Val1295Phe	0	2	51	0	0.10983	0.0641364
C29077T		0	2	51	0	0.10983	0.0641364
C1627T		0	1	51	0	0.0549149	0.0641364
C13860T		0	1	51	0	0.0549149	0.0641364
G15327T	Met5021Ile	0	1	51	0	0.0549149	0.0641364
G25906T	Gly172Cys	0	1	51	0	0.0549149	0.0641364
T29753C		0	1	51	0	0.0549149	0.0641364
T3256C		0	0	51	0	0	0.0641364
C3961T		0	0	51	0	0	0.0641364
C11455T		0	0	51	0	0	0.0641364
C18029T	Ala5922Val	0	0	51	0	0	0.0641364
C18647T	Pro6128Leu	0	0	51	0	0	0.0641364
G19732T	Val6490Phe	0	0	51	0	0	0.0641364
C22088T	Leu176Phe	0	0	51	0	0	0.0641364
C25831T	Leu147Phe	0	0	51	0	0	0.0641364
C23635T		0	6	50	0	0.329489	0.0628788
C29284T		1	2	50	0.199203	0.10983	0.0628788
C11747T		1	1	50	0.199203	0.0549149	0.0628788
C23277T	Thr572Ile	10	0	50	1.99203	0	0.0628788
C27005T		2	0	50	0.398406	0	0.0628788
C2937T	Thr891Ile	0	0	50	0	0	0.0628788
C7267T		0	0	50	0	0	0.0628788
C12473T		0	0	50	0	0	0.0628788
T20037C		0	0	50	0	0	0.0628788
C25275T	Thr1238Ile	0	0	50	0	0	0.0628788
C28725T	Pro151Leu	0	0	50	0	0	0.0628788
G29781T		0	0	50	0	0	0.0628788
C16017T		2	16	49	0.398406	0.878638	0.0616213
C19983T		0	12	49	0	0.658979	0.0616213
C10138T		2	8	49	0.398406	0.439319	0.0616213
C19862T	Ala6533Val	3	2	49	0.59761	0.10983	0.0616213
C14178T		0	2	49	0	0.10983	0.0616213
G219T		4	1	49	0.796813	0.0549149	0.0616213
C3768T	Thr1168Ile	0	1	49	0	0.0549149	0.0616213
C13620T		0	1	49	0	0.0549149	0.0616213
T15669C		0	1	49	0	0.0549149	0.0616213
C28905T	Ala211Val	0	1	49	0	0.0549149	0.0616213
G29254T		0	1	49	0	0.0549149	0.0616213
C29218T		1	0	49	0.199203	0	0.0616213
C478T		0	0	49	0	0	0.0616213
C3992T		0	0	49	0	0	0.0616213
G4185A	Gly1307Asp	0	0	49	0	0	0.0616213
C5497T		0	0	49	0	0	0.0616213
C5907T	Thr1881Ile	0	0	49	0	0	0.0616213
A6604G		0	0	49	0	0	0.0616213
C6627T	Thr2121Ile	0	0	49	0	0	0.0616213
C6730T		0	0	49	0	0	0.0616213
G7560A	Arg2432Lys	0	0	49	0	0	0.0616213
C16457T	Ser5398Leu	0	0	49	0	0	0.0616213
G18972A		0	0	49	0	0	0.0616213
G20980A	Asp6906Asn	0	0	49	0	0	0.0616213
G21578T	Val6Phe	0	0	49	0	0	0.0616213
C21780T	Thr73Ile	0	0	49	0	0	0.0616213
C23422T		0	0	49	0	0	0.0616213
G24328A		0	0	49	0	0	0.0616213
C25976A	Ser195Tyr	0	0	49	0	0	0.0616213
C26013G	Phe207Leu	0	0	49	0	0	0.0616213
C3543T	Thr1093Ile	0	4	48	0	0.21966	0.0603637
G22021T	Met153Ile	1	2	48	0.199203	0.10983	0.0603637
C16575T		2	1	48	0.398406	0.0549149	0.0603637
C3903T	Pro1213Leu	0	1	48	0	0.0549149	0.0603637
C6606T	Ser2114Phe	0	1	48	0	0.0549149	0.0603637
G28985T	Gly238Cys	0	1	48	0	0.0549149	0.0603637
C1514T	His417Tyr	1	0	48	0.199203	0	0.0603637
G970A		0	0	48	0	0	0.0603637
C1469T	Arg402Cys	0	0	48	0	0	0.0603637
C8025T	Ala2587Val	0	0	48	0	0	0.0603637
C8626T		0	0	48	0	0	0.0603637
T10561C		0	0	48	0	0	0.0603637
C19263T		0	0	48	0	0	0.0603637
A22206G	Asp215Gly	0	0	48	0	0	0.0603637
T25580C	Ile63Thr	0	0	48	0	0	0.0603637
T26094C		0	0	48	0	0	0.0603637
A29827T		0	50	47	0	2.74574	0.0591061
C4276T		0	8	47	0	0.439319	0.0591061
C10702T		0	6	47	0	0.329489	0.0591061
G24095T	Ala845Ser	0	4	47	0	0.21966	0.0591061
G25855T	Asp155Tyr	2	3	47	0.398406	0.164745	0.0591061
C6310T		0	2	47	0	0.10983	0.0591061
G29315C	Asp348His	0	2	47	0	0.10983	0.0591061
G14829T	Met4855Ile	5	1	47	0.996016	0.0549149	0.0591061
G28703T	Asp144Tyr	1	1	47	0.199203	0.0549149	0.0591061
C335T	Arg24Cys	0	1	47	0	0.0549149	0.0591061
C9344T	Leu3027Phe	0	1	47	0	0.0549149	0.0591061
A11438G	Asn3725Asp	0	1	47	0	0.0549149	0.0591061
C25614T		0	1	47	0	0.0549149	0.0591061
C23525T	His655Tyr	2	0	47	0.398406	0	0.0591061
C1204T		1	0	47	0.199203	0	0.0591061
C19763T	Thr6500Ile	1	0	47	0.199203	0	0.0591061
C2536T		0	0	47	0	0	0.0591061
A6709G		0	0	47	0	0	0.0591061
T8473C		0	0	47	0	0	0.0591061
C10450T		0	0	47	0	0	0.0591061
C11824T		0	0	47	0	0	0.0591061
G20568A		0	0	47	0	0	0.0591061
G21974C	Asp138His	0	0	47	0	0	0.0591061
C22227T	Ala222Val	0	0	47	0	0	0.0591061
C22323T	Ser254Phe	0	0	47	0	0	0.0591061
T22729C		0	0	47	0	0	0.0591061
A28458T	Glu62Val	0	0	47	0	0	0.0591061
G28808T	Gly179Cys	0	0	47	0	0	0.0591061
G29395C	Lys374Asn	0	0	47	0	0	0.0591061
G29701T		0	0	47	0	0	0.0591061
G29744A		0	3	46	0	0.164745	0.0578485
C2509T		0	2	46	0	0.10983	0.0578485
C539T	Leu92Phe	0	1	46	0	0.0549149	0.0578485
C8326T		0	1	46	0	0.0549149	0.0578485
C23655T	Ser698Leu	0	1	46	0	0.0549149	0.0578485
C25096T		0	1	46	0	0.0549149	0.0578485
G25455T	Lys21Asn	0	1	46	0	0.0549149	0.0578485
C28720T		0	1	46	0	0.0549149	0.0578485
C936T	Thr224Ile	0	0	46	0	0	0.0578485
C1063T		0	0	46	0	0	0.0578485
G3179A	Glu972Lys	0	0	46	0	0	0.0578485
A6424G		0	0	46	0	0	0.0578485
C9319T		0	0	46	0	0	0.0578485
C10252T		0	0	46	0	0	0.0578485
C11674T		0	0	46	0	0	0.0578485
C11704T		0	0	46	0	0	0.0578485
A12410G	Ile4049Val	0	0	46	0	0	0.0578485
C13059T	Thr4265Ile	0	0	46	0	0	0.0578485
C13517T	Thr4418Ile	0	0	46	0	0	0.0578485
C13694T	Thr4477Ile	0	0	46	0	0	0.0578485
C18928T	Pro6222Ser	0	0	46	0	0	0.0578485
G18972T	Lys6236Asn	0	0	46	0	0	0.0578485
C25452T		0	0	46	0	0	0.0578485
T28203C	Phe104Leu	0	0	46	0	0	0.0578485
C28775T	Pro168Ser	0	0	46	0	0	0.0578485
G29260T		0	0	46	0	0	0.0578485
C29420T	Pro383Ser	0	0	46	0	0	0.0578485
G7675T		0	4	45	0	0.21966	0.056591
G22199T	Val213Leu	0	3	45	0	0.164745	0.056591
C27874T	Thr40Ile	0	3	45	0	0.164745	0.056591
G28300T	Gln9His	0	3	45	0	0.164745	0.056591
C18395T	Ala6044Val	1	2	45	0.199203	0.10983	0.056591
C18377T	Thr6038Ile	0	2	45	0	0.10983	0.056591
C3045T	Pro927Leu	0	1	45	0	0.0549149	0.056591
C17285T	Ser5674Leu	0	1	45	0	0.0549149	0.056591
G28899C	Arg209Thr	0	1	45	0	0.0549149	0.056591
C29627T	Arg24Cys	0	1	45	0	0.0549149	0.056591
C11020T		5	0	45	0.996016	0	0.056591
C17502T		2	0	45	0.398406	0	0.056591
G18255T	Met5997Ile	1	0	45	0.199203	0	0.056591
C25511T	Ser40Leu	1	0	45	0.199203	0	0.056591
C26895T	His125Tyr	1	0	45	0.199203	0	0.056591
C1471T		0	0	45	0	0	0.056591
G1874T	Ala537Ser	0	0	45	0	0	0.056591
A2018G	Met585Val	0	0	45	0	0	0.056591
G5206T	Met1647Ile	0	0	45	0	0	0.056591
C5365T		0	0	45	0	0	0.056591
T7814C	Ser2517Pro	0	0	45	0	0	0.056591
C17249T	Ala5662Val	0	0	45	0	0	0.056591
C18131T	Thr5956Ile	0	0	45	0	0	0.056591
G25593C	Lys67Asn	0	0	45	0	0	0.056591
C25782T		0	0	45	0	0	0.056591
C27641T	Ser83Leu	0	0	45	0	0	0.056591
G26951T		6	3	44	1.19522	0.164745	0.0553334
C2973T	Ala903Val	0	2	44	0	0.10983	0.0553334
C18457T	Pro6065Ser	2	1	44	0.398406	0.0549149	0.0553334
C26882T		1	1	44	0.199203	0.0549149	0.0553334
G4201T	Met1312Ile	0	1	44	0	0.0549149	0.0553334
C4586T		0	1	44	0	0.0549149	0.0553334
A9514G		0	1	44	0	0.0549149	0.0553334
C16466T	Pro5401Leu	0	1	44	0	0.0549149	0.0553334
C26313T		0	1	44	0	0.0549149	0.0553334
G27915A	Gly8Arg	0	1	44	0	0.0549149	0.0553334
G29764T		0	1	44	0	0.0549149	0.0553334
C29743T		2	0	44	0.398406	0	0.0553334
C21742T		1	0	44	0.199203	0	0.0553334
C29253T	Ser327Leu	1	0	44	0.199203	0	0.0553334
T4711C		0	0	44	0	0	0.0553334
T5260A		0	0	44	0	0	0.0553334
G6461T	Val2066Leu	0	0	44	0	0	0.0553334
G7936T		0	0	44	0	0	0.0553334
G19072T	Asp6270Tyr	0	0	44	0	0	0.0553334
G24998C	Asp1146His	0	0	44	0	0	0.0553334
G25523T	Gly44Val	0	0	44	0	0	0.0553334
G25644T		0	0	44	0	0	0.0553334
T25655C	Val88Ala	0	0	44	0	0	0.0553334
T25663C	Tyr91His	0	0	44	0	0	0.0553334
A26433G		0	0	44	0	0	0.0553334
G28396T		0	0	44	0	0	0.0553334
G29374A		0	0	44	0	0	0.0553334
T28705C		0	6	43	0	0.329489	0.0540758
A6466G		2	5	43	0.398406	0.274574	0.0540758
C21646T		1	4	43	0.199203	0.21966	0.0540758
C6633T	Ala2123Val	0	4	43	0	0.21966	0.0540758
C5812T		0	2	43	0	0.10983	0.0540758
G17722T	Val5820Leu	0	2	43	0	0.10983	0.0540758
C29733T		0	2	43	0	0.10983	0.0540758
C29739T		0	2	43	0	0.10983	0.0540758
T658C		0	1	43	0	0.0549149	0.0540758
C6255T	Ala1997Val	0	1	43	0	0.0549149	0.0540758
C13430T	Pro4389Ser	0	1	43	0	0.0549149	0.0540758
C17999T	Thr5912Ile	0	1	43	0	0.0549149	0.0540758
G28368A	Arg32His	0	1	43	0	0.0549149	0.0540758
C17491T	Pro5743Ser	2	0	43	0.398406	0	0.0540758
G922A		0	0	43	0	0	0.0540758
C2668T		0	0	43	0	0	0.0540758
A4236G	Asn1324Ser	0	0	43	0	0	0.0540758
C6861T	Ala2199Val	0	0	43	0	0	0.0540758
C7869T	Ser2535Leu	0	0	43	0	0	0.0540758
C10292A	His3343Asn	0	0	43	0	0	0.0540758
C13335T	Ala4357Val	0	0	43	0	0	0.0540758
A14912G	Asn4883Ser	0	0	43	0	0	0.0540758
C15857T	Thr5198Ile	0	0	43	0	0	0.0540758
G16846T	Asp5528Tyr	0	0	43	0	0	0.0540758
G21867T	Arg102Ile	0	0	43	0	0	0.0540758
G22093A	Met177Ile	0	0	43	0	0	0.0540758
T25485C		0	0	43	0	0	0.0540758
C27600T		0	0	43	0	0	0.0540758
C27998T		0	0	43	0	0	0.0540758
G28325T	Gly18Cys	0	0	43	0	0	0.0540758
C28519T		0	0	43	0	0	0.0540758
A28841G	Ser190Gly	0	0	43	0	0	0.0540758
C29364T	Pro364Leu	0	0	43	0	0	0.0540758
G29543C		0	0	43	0	0	0.0540758
C26111T	Pro240Leu	0	6	42	0	0.329489	0.0528182
C13011T	Thr4249Ile	0	3	42	0	0.164745	0.0528182
C4158T	Ala1298Val	1	2	42	0.199203	0.10983	0.0528182
C25207T		0	2	42	0	0.10983	0.0528182
G3242A	Gly993Ser	0	1	42	0	0.0549149	0.0528182
C17733T		0	1	42	0	0.0549149	0.0528182
A20055G		0	1	42	0	0.0549149	0.0528182
G189A		0	0	42	0	0	0.0528182
C874T		0	0	42	0	0	0.0528182
C1377T	Pro371Leu	0	0	42	0	0	0.0528182
G1747A		0	0	42	0	0	0.0528182
C2676T	Pro804Leu	0	0	42	0	0	0.0528182
C2878T		0	0	42	0	0	0.0528182
G4162T		0	0	42	0	0	0.0528182
G6123A	Arg1953Lys	0	0	42	0	0	0.0528182
C17550T		0	0	42	0	0	0.0528182
G17790T	Gln5842His	0	0	42	0	0	0.0528182
G18907T	Val6215Phe	0	0	42	0	0	0.0528182
G25650T	Leu86Phe	0	0	42	0	0	0.0528182
T26677C	Ile52Thr	0	0	42	0	0	0.0528182
G27441T	Glu16Asp	0	0	42	0	0	0.0528182
C29025T	Ala251Val	0	0	42	0	0	0.0528182
A29086T		0	0	42	0	0	0.0528182
C14898T		0	9	41	0	0.494234	0.0515607
G28001T		2	5	41	0.398406	0.274574	0.0515607
A6616G		0	5	41	0	0.274574	0.0515607
C29541T		0	5	41	0	0.274574	0.0515607
C29635T		0	2	41	0	0.10983	0.0515607
C8956T		0	1	41	0	0.0549149	0.0515607
C11224T		0	1	41	0	0.0549149	0.0515607
C12823T		0	1	41	0	0.0549149	0.0515607
C16733T	Ser5490Leu	0	1	41	0	0.0549149	0.0515607
G22592T	Ala344Ser	0	1	41	0	0.0549149	0.0515607
C22987T		3	0	41	0.59761	0	0.0515607
C13584T		2	0	41	0.398406	0	0.0515607
C2070T	Thr602Ile	0	0	41	0	0	0.0515607
C3602T	His1113Tyr	0	0	41	0	0	0.0515607
G6337T		0	0	41	0	0	0.0515607
C9561T	Ser3099Leu	0	0	41	0	0	0.0515607
C10279T		0	0	41	0	0	0.0515607
G12769T		0	0	41	0	0	0.0515607
C14189T	Ala4642Val	0	0	41	0	0	0.0515607
C14688T		0	0	41	0	0	0.0515607
A16734G		0	0	41	0	0	0.0515607
T23849C		0	0	41	0	0	0.0515607
G24193C		0	0	41	0	0	0.0515607
G25500T		0	0	41	0	0	0.0515607
C26534T		0	0	41	0	0	0.0515607
C26858T		0	0	41	0	0	0.0515607
C9693T	Ala3143Val	0	70	40	0	3.84404	0.0503031
C832T		1	6	40	0.199203	0.329489	0.0503031
C12459T	Thr4065Ile	1	2	40	0.199203	0.10983	0.0503031
C593T	His110Tyr	0	1	40	0	0.0549149	0.0503031
C27881T		0	1	40	0	0.0549149	0.0503031
C25549T	Leu53Phe	1	0	40	0.199203	0	0.0503031
G29540T		1	0	40	0.199203	0	0.0503031
C186T		0	0	40	0	0	0.0503031
G354A	Gly30Asp	0	0	40	0	0	0.0503031
C601T		0	0	40	0	0	0.0503031
C2189T	Leu642Phe	0	0	40	0	0	0.0503031
C2455T		0	0	40	0	0	0.0503031
C4897T		0	0	40	0	0	0.0503031
C5392T		0	0	40	0	0	0.0503031
C5974T		0	0	40	0	0	0.0503031
C7926T	Ala2554Val	0	0	40	0	0	0.0503031
T9172C		0	0	40	0	0	0.0503031
C11962T		0	0	40	0	0	0.0503031
T13929C		0	0	40	0	0	0.0503031
C14097T		0	0	40	0	0	0.0503031
G18213T	Met5983Ile	0	0	40	0	0	0.0503031
C18894T		0	0	40	0	0	0.0503031
A21405T	Lys7047Asn	0	0	40	0	0	0.0503031
C22498T		0	0	40	0	0	0.0503031
C24370T		0	0	40	0	0	0.0503031
C26408T	Ser55Phe	0	0	40	0	0	0.0503031
C27371T	Pro57Leu	0	0	40	0	0	0.0503031
C29247T	Thr325Ile	0	0	40	0	0	0.0503031
A29567C	Ile4Leu	0	0	40	0	0	0.0503031
C21306T		0	16	39	0	0.878638	0.0490455
C19011T		0	9	39	0	0.494234	0.0490455
C875T	Leu204Phe	2	5	39	0.398406	0.274574	0.0490455
C25276T		1	2	39	0.199203	0.10983	0.0490455
C21658T		0	2	39	0	0.10983	0.0490455
C16393T	Pro5377Ser	2	1	39	0.398406	0.0549149	0.0490455
C1348T		0	1	39	0	0.0549149	0.0490455
C3784T		0	1	39	0	0.0549149	0.0490455
C4234T		0	1	39	0	0.0549149	0.0490455
G17122T	Ala5620Ser	0	1	39	0	0.0549149	0.0490455
G20679T		0	1	39	0	0.0549149	0.0490455
C1862T	Leu533Phe	0	0	39	0	0	0.0490455
A3911G	Thr1216Ala	0	0	39	0	0	0.0490455
T6025C		0	0	39	0	0	0.0490455
C6285T	Thr2007Ile	0	0	39	0	0	0.0490455
T11798C		0	0	39	0	0	0.0490455
G15202T	Val4980Leu	0	0	39	0	0	0.0490455
A18818G	Tyr6185Cys	0	0	39	0	0	0.0490455
G20931T		0	0	39	0	0	0.0490455
T22291C		0	0	39	0	0	0.0490455
C22295T	His245Tyr	0	0	39	0	0	0.0490455
C23114T		0	0	39	0	0	0.0490455
G25617T	Lys75Asn	0	0	39	0	0	0.0490455
T27869C		0	0	39	0	0	0.0490455
C28099T	Ser69Leu	0	0	39	0	0	0.0490455
C29730T		0	0	39	0	0	0.0490455
C29835T		0	0	39	0	0	0.0490455
C16178T	Ser5305Leu	1	2	38	0.199203	0.10983	0.0477879
G25135T	Lys1191Asn	0	2	38	0	0.10983	0.0477879
G23401T	Gln613His	2	1	38	0.398406	0.0549149	0.0477879
C920T		1	1	38	0.199203	0.0549149	0.0477879
C19610T	Thr6449Ile	1	1	38	0.199203	0.0549149	0.0477879
C4993T		0	1	38	0	0.0549149	0.0477879
C5175T	Thr1637Ile	0	1	38	0	0.0549149	0.0477879
G27390C		0	1	38	0	0.0549149	0.0477879
C18526T	Arg6088Cys	3	0	38	0.59761	0	0.0477879
G26428T	Val62Phe	1	0	38	0.199203	0	0.0477879
C26822T		1	0	38	0.199203	0	0.0477879
C29171T	His300Tyr	1	0	38	0.199203	0	0.0477879
T1570C		0	0	38	0	0	0.0477879
C3311A	Leu1016Ile	0	0	38	0	0	0.0477879
G4504A		0	0	38	0	0	0.0477879
G4523A	Ala1420Thr	0	0	38	0	0	0.0477879
C4683T	Ala1473Val	0	0	38	0	0	0.0477879
C6336T	Ser2024Leu	0	0	38	0	0	0.0477879
A7877G	Ile2538Val	0	0	38	0	0	0.0477879
C10456T		0	0	38	0	0	0.0477879
C12073T		0	0	38	0	0	0.0477879
C13968T		0	0	38	0	0	0.0477879
C15251T	Thr4996Ile	0	0	38	0	0	0.0477879
G17814T	Leu5850Phe	0	0	38	0	0	0.0477879
T19159G	Ser6299Ala	0	0	38	0	0	0.0477879
C19164T		0	0	38	0	0	0.0477879
C21057T		0	0	38	0	0	0.0477879
T21584G	Leu8Val	0	0	38	0	0	0.0477879
C24054T	Ala831Val	0	0	38	0	0	0.0477879
C24096T	Ala845Val	0	0	38	0	0	0.0477879
C24795T	Ala1078Val	0	0	38	0	0	0.0477879
G25440A		0	0	38	0	0	0.0477879
C26078T	Thr229Ile	0	0	38	0	0	0.0477879
C26270T	Thr9Ile	0	0	38	0	0	0.0477879
C27800T		0	0	38	0	0	0.0477879
C21721T		0	4	37	0	0.21966	0.0465303
C3874T		2	1	37	0.398406	0.0549149	0.0465303
G11230T	Met3655Ile	1	1	37	0.199203	0.0549149	0.0465303
C4776T	Thr1504Ile	0	1	37	0	0.0549149	0.0465303
C13487T	Ala4408Val	0	1	37	0	0.0549149	0.0465303
C25339T		0	1	37	0	0.0549149	0.0465303
C1102T		1	0	37	0.199203	0	0.0465303
C18252T		1	0	37	0.199203	0	0.0465303
C1943T	Arg560Cys	0	0	37	0	0	0.0465303
G4720A		0	0	37	0	0	0.0465303
C4832T		0	0	37	0	0	0.0465303
C5144T		0	0	37	0	0	0.0465303
G6463T		0	0	37	0	0	0.0465303
C6781T		0	0	37	0	0	0.0465303
C6968T		0	0	37	0	0	0.0465303
G11842A		0	0	37	0	0	0.0465303
T13827C		0	0	37	0	0	0.0465303
A14747G	Glu4828Gly	0	0	37	0	0	0.0465303
A16929C		0	0	37	0	0	0.0465303
G17808T	Lys5848Asn	0	0	37	0	0	0.0465303
A19946G	Lys6561Arg	0	0	37	0	0	0.0465303
A20465G	Asp6734Gly	0	0	37	0	0	0.0465303
G21641T	Ala27Ser	0	0	37	0	0	0.0465303
T23010C	Val483Ala	0	0	37	0	0	0.0465303
G26730A	Val70Ile	0	0	37	0	0	0.0465303
G26746T	Trp75Leu	0	0	37	0	0	0.0465303
C28629T	Ala119Val	0	0	37	0	0	0.0465303
A28765G		0	0	37	0	0	0.0465303
G29140T	Gln289His	0	0	37	0	0	0.0465303
C11200T		2	17	36	0.398406	0.933553	0.0452728
C10078T		0	4	36	0	0.21966	0.0452728
C6196T		0	3	36	0	0.164745	0.0452728
C28T		0	2	36	0	0.10983	0.0452728
C20759T	Ala6832Val	0	2	36	0	0.10983	0.0452728
G27382T	Asp61Tyr	0	2	36	0	0.10983	0.0452728
C15654T		1	1	36	0.199203	0.0549149	0.0452728
G24872T	Val1104Leu	1	1	36	0.199203	0.0549149	0.0452728
C14262T		0	1	36	0	0.0549149	0.0452728
C14676T		0	1	36	0	0.0549149	0.0452728
C18657T		0	1	36	0	0.0549149	0.0452728
T22162C		0	1	36	0	0.0549149	0.0452728
C25318T		0	1	36	0	0.0549149	0.0452728
G29690T		0	1	36	0	0.0549149	0.0452728
G29751C		0	1	36	0	0.0549149	0.0452728
C3817T		8	0	36	1.59363	0	0.0452728
A23947G		3	0	36	0.59761	0	0.0452728
C21364T	Pro7034Ser	1	0	36	0.199203	0	0.0452728
C959T	Arg232Cys	0	0	36	0	0	0.0452728
C1426T		0	0	36	0	0	0.0452728
C2644T		0	0	36	0	0	0.0452728
C3653T	Leu1130Phe	0	0	36	0	0	0.0452728
G4657A		0	0	36	0	0	0.0452728
C8092T		0	0	36	0	0	0.0452728
C8290T		0	0	36	0	0	0.0452728
C9733T		0	0	36	0	0	0.0452728
A11430G	Tyr3722Cys	0	0	36	0	0	0.0452728
C12005T		0	0	36	0	0	0.0452728
A12557G	Ile4098Val	0	0	36	0	0	0.0452728
C14195A	Thr4644Asn	0	0	36	0	0	0.0452728
A14940G		0	0	36	0	0	0.0452728
T15166C		0	0	36	0	0	0.0452728
G16245A		0	0	36	0	0	0.0452728
G18651A		0	0	36	0	0	0.0452728
C20844T		0	0	36	0	0	0.0452728
T22207C		0	0	36	0	0	0.0452728
T25222C		0	0	36	0	0	0.0452728
G26143A	Gly251Ser	0	0	36	0	0	0.0452728
G27670T	Val93Phe	0	0	36	0	0	0.0452728
G28857A	Arg195Lys	0	0	36	0	0	0.0452728
A29406C	Glu378Ala	0	0	36	0	0	0.0452728
G29434C	Lys387Asn	0	0	36	0	0	0.0452728
G29757T		0	0	36	0	0	0.0452728
C12439T		4	16	35	0.796813	0.878638	0.0440152
T13C		0	4	35	0	0.21966	0.0440152
C17403T		0	4	35	0	0.21966	0.0440152
C21859T		0	3	35	0	0.164745	0.0440152
G17964T	Met5900Ile	0	2	35	0	0.10983	0.0440152
C20736T		0	2	35	0	0.10983	0.0440152
C3743T	His1160Tyr	3	1	35	0.59761	0.0549149	0.0440152
G19009T	Asp6249Tyr	1	1	35	0.199203	0.0549149	0.0440152
C24865T		1	1	35	0.199203	0.0549149	0.0440152
C19895T	Ala6544Val	0	1	35	0	0.0549149	0.0440152
G25907T	Gly172Val	0	1	35	0	0.0549149	0.0440152
G28109T	Gln72His	0	1	35	0	0.0549149	0.0440152
C28153T	Thr87Ile	0	1	35	0	0.0549149	0.0440152
C29303T	Pro344Ser	0	1	35	0	0.0549149	0.0440152
A5353G		2	0	35	0.398406	0	0.0440152
C26228T		2	0	35	0.398406	0	0.0440152
G24550A		1	0	35	0.199203	0	0.0440152
A618G	Tyr118Cys	0	0	35	0	0	0.0440152
C2003T	Leu580Phe	0	0	35	0	0	0.0440152
C2370T	Ala702Val	0	0	35	0	0	0.0440152
C2841T	Ala859Val	0	0	35	0	0	0.0440152
C7303T		0	0	35	0	0	0.0440152
G10096A		0	0	35	0	0	0.0440152
G15672T	Glu5136Asp	0	0	35	0	0	0.0440152
A15984T		0	0	35	0	0	0.0440152
A16467G		0	0	35	0	0	0.0440152
T16542C		0	0	35	0	0	0.0440152
G17671T	Val5803Phe	0	0	35	0	0	0.0440152
C20312T	Ala6683Val	0	0	35	0	0	0.0440152
C21627A	Thr22Asn	0	0	35	0	0	0.0440152
G22484T	Val308Leu	0	0	35	0	0	0.0440152
A23920G		0	0	35	0	0	0.0440152
G24098T	Ala846Ser	0	0	35	0	0	0.0440152
G25687T	Ala99Ser	0	0	35	0	0	0.0440152
G27788T	Leu11Phe	0	0	35	0	0	0.0440152
C29375T	Pro368Ser	0	0	35	0	0	0.0440152
C29445T	Thr391Ile	0	0	35	0	0	0.0440152
C29518T		0	0	35	0	0	0.0440152
C4965T	Thr1567Ile	0	6	34	0	0.329489	0.0427576
C5055T	Thr1597Ile	0	6	34	0	0.329489	0.0427576
C21595T		0	5	34	0	0.274574	0.0427576
C7321T		3	2	34	0.59761	0.10983	0.0427576
C12242T	Arg3993Cys	2	2	34	0.398406	0.10983	0.0427576
C25046T	Pro1162Ser	0	2	34	0	0.10983	0.0427576
G7042T	Met2259Ile	2	1	34	0.398406	0.0549149	0.0427576
G10642T		0	1	34	0	0.0549149	0.0427576
C11866T		0	1	34	0	0.0549149	0.0427576
C18828T		0	1	34	0	0.0549149	0.0427576
G24764T	Val1068Phe	0	1	34	0	0.0549149	0.0427576
A27359G	Asp53Gly	0	1	34	0	0.0549149	0.0427576
C27509T	Thr39Ile	0	1	34	0	0.0549149	0.0427576
C10969T		5	0	34	0.996016	0	0.0427576
C7728T	Ser2488Phe	1	0	34	0.199203	0	0.0427576
C29545T		1	0	34	0.199203	0	0.0427576
C274T		0	0	34	0	0	0.0427576
A1620G	Glu452Gly	0	0	34	0	0	0.0427576
C5548T		0	0	34	0	0	0.0427576
C6258T	Thr1998Ile	0	0	34	0	0	0.0427576
C6525T	Thr2087Ile	0	0	34	0	0	0.0427576
C6539T	His2092Tyr	0	0	34	0	0	0.0427576
C7860T	Thr2532Ile	0	0	34	0	0	0.0427576
T9070C		0	0	34	0	0	0.0427576
C9891T	Ala3209Val	0	0	34	0	0	0.0427576
T12112C		0	0	34	0	0	0.0427576
C13019T		0	0	34	0	0	0.0427576
T14079C		0	0	34	0	0	0.0427576
C15714T		0	0	34	0	0	0.0427576
T16671C		0	0	34	0	0	0.0427576
C18452T	Ala6063Val	0	0	34	0	0	0.0427576
G18985T	Val6241Phe	0	0	34	0	0	0.0427576
C19484T	Ala6407Val	0	0	34	0	0	0.0427576
T20049C		0	0	34	0	0	0.0427576
T20497G	Ser6745Ala	0	0	34	0	0	0.0427576
G21204T	Lys6980Asn	0	0	34	0	0	0.0427576
G21452T	Gly7063Val	0	0	34	0	0	0.0427576
T21802C		0	0	34	0	0	0.0427576
G22205C	Asp215His	0	0	34	0	0	0.0427576
C22264T		0	0	34	0	0	0.0427576
C22624T		0	0	34	0	0	0.0427576
G25565A	Ser58Asn	0	0	34	0	0	0.0427576
C26124T		0	0	34	0	0	0.0427576
A26566G	Lys15Arg	0	0	34	0	0	0.0427576
G28899A	Arg209Lys	0	0	34	0	0	0.0427576
C29311T		0	0	34	0	0	0.0427576
G29751T		0	0	34	0	0	0.0427576
C2094T	Ser610Leu	0	2	33	0	0.10983	0.0415
C22482T	Thr307Ile	0	1	33	0	0.0549149	0.0415
C355T		1	0	33	0.199203	0	0.0415
C26022T		1	0	33	0.199203	0	0.0415
G419A	Gly52Ser	0	0	33	0	0	0.0415
T967C		0	0	33	0	0	0.0415
A1587G	Glu441Gly	0	0	33	0	0	0.0415
C2523T	Thr753Ile	0	0	33	0	0	0.0415
T3873C	Ile1203Thr	0	0	33	0	0	0.0415
G4720T		0	0	33	0	0	0.0415
G6446A	Val2061Ile	0	0	33	0	0	0.0415
G6532T	Glu2089Asp	0	0	33	0	0	0.0415
C9866T	Leu3201Phe	0	0	33	0	0	0.0415
T13243C		0	0	33	0	0	0.0415
C17125T	Leu5621Phe	0	0	33	0	0	0.0415
G18292T	Ala6010Ser	0	0	33	0	0	0.0415
C22432T		0	0	33	0	0	0.0415
G22918T		0	0	33	0	0	0.0415
T25272C	Met1237Thr	0	0	33	0	0	0.0415
C26892T	Leu124Phe	0	0	33	0	0	0.0415
T28118C		0	0	33	0	0	0.0415
A28294C	Gln7His	0	0	33	0	0	0.0415
G25690T	Gly100Cys	0	25	32	0	1.37287	0.0402425
C21304A	Arg7014Ser	0	12	32	0	0.658979	0.0402425
C16726T	His5488Tyr	1	4	32	0.199203	0.21966	0.0402425
C25613T	Ser74Phe	0	3	32	0	0.164745	0.0402425
T10771C		0	2	32	0	0.10983	0.0402425
C7764T	Ser2500Phe	2	1	32	0.398406	0.0549149	0.0402425
C1473T	Thr403Ile	0	1	32	0	0.0549149	0.0402425
C2710T		0	1	32	0	0.0549149	0.0402425
C6548T		0	1	32	0	0.0549149	0.0402425
G8131T	Lys2622Asn	0	1	32	0	0.0549149	0.0402425
C9778T		0	1	32	0	0.0549149	0.0402425
A20374G	Ile6704Val	0	1	32	0	0.0549149	0.0402425
C26305T	Leu21Phe	0	1	32	0	0.0549149	0.0402425
C16323T		4	0	32	0.796813	0	0.0402425
G15444T	Met5060Ile	2	0	32	0.398406	0	0.0402425
C4551T	Thr1429Ile	1	0	32	0.199203	0	0.0402425
G680A	Asp139Asn	0	0	32	0	0	0.0402425
C1687T		0	0	32	0	0	0.0402425
C2399T	His712Tyr	0	0	32	0	0	0.0402425
T2698C		0	0	32	0	0	0.0402425
A2869G		0	0	32	0	0	0.0402425
A6319G		0	0	32	0	0	0.0402425
C6638T	His2125Tyr	0	0	32	0	0	0.0402425
C6926T	Pro2221Ser	0	0	32	0	0	0.0402425
A7064G	Arg2267Gly	0	0	32	0	0	0.0402425
C10776T	Pro3504Leu	0	0	32	0	0	0.0402425
T11660A	Leu3799Ile	0	0	32	0	0	0.0402425
G12070T		0	0	32	0	0	0.0402425
C12786T	Thr4174Ile	0	0	32	0	0	0.0402425
G14350T	Asp4696Tyr	0	0	32	0	0	0.0402425
T15351G		0	0	32	0	0	0.0402425
G15732T		0	0	32	0	0	0.0402425
T15927G		0	0	32	0	0	0.0402425
A19338G		0	0	32	0	0	0.0402425
A19960G	Thr6566Ala	0	0	32	0	0	0.0402425
C23683T		0	0	32	0	0	0.0402425
G24038T	Val826Leu	0	0	32	0	0	0.0402425
G25555T	Val55Phe	0	0	32	0	0	0.0402425
C25658T	Thr89Ile	0	0	32	0	0	0.0402425
C25708T	Leu106Phe	0	0	32	0	0	0.0402425
G25784T	Trp131Leu	0	0	32	0	0	0.0402425
G25879T	Val163Leu	0	0	32	0	0	0.0402425
T26149C	Ser253Pro	0	0	32	0	0	0.0402425
T27713A	Ile107Lys	0	0	32	0	0	0.0402425
C27982T	Pro30Leu	0	0	32	0	0	0.0402425
G28908T	Gly212Val	0	0	32	0	0	0.0402425
A28973T	Met234Leu	0	0	32	0	0	0.0402425
C29119T		0	0	32	0	0	0.0402425
C29250T	Pro326Leu	0	0	32	0	0	0.0402425
C29719A		0	0	32	0	0	0.0402425
C21736T		0	4	31	0	0.21966	0.0389849
C23854T		0	3	31	0	0.164745	0.0389849
C784T		0	1	31	0	0.0549149	0.0389849
C7164T	Thr2300Ile	0	1	31	0	0.0549149	0.0389849
G25273T	Met1237Ile	0	1	31	0	0.0549149	0.0389849
C29754T		0	1	31	0	0.0549149	0.0389849
G19872T		5	0	31	0.996016	0	0.0389849
C28744T		3	0	31	0.59761	0	0.0389849
G22335T	Trp258Leu	2	0	31	0.398406	0	0.0389849
C5654T		1	0	31	0.199203	0	0.0389849
C21005T	Ala6914Val	1	0	31	0.199203	0	0.0389849
C673T		0	0	31	0	0	0.0389849
C703T		0	0	31	0	0	0.0389849
A2127G	Tyr621Cys	0	0	31	0	0	0.0389849
C2142T	Pro626Leu	0	0	31	0	0	0.0389849
C3253T		0	0	31	0	0	0.0389849
C3622T		0	0	31	0	0	0.0389849
G3689A	Glu1142Lys	0	0	31	0	0	0.0389849
G4207T		0	0	31	0	0	0.0389849
C4467T	Thr1401Ile	0	0	31	0	0	0.0389849
T4714C		0	0	31	0	0	0.0389849
C5806T		0	0	31	0	0	0.0389849
C6354T	Ser2030Leu	0	0	31	0	0	0.0389849
C6401T	Pro2046Ser	0	0	31	0	0	0.0389849
C6449T	Leu2062Phe	0	0	31	0	0	0.0389849
G8042A	Ala2593Thr	0	0	31	0	0	0.0389849
C8047T		0	0	31	0	0	0.0389849
C8367T	Ala2701Val	0	0	31	0	0	0.0389849
C10741T		0	0	31	0	0	0.0389849
C11471T	Leu3736Phe	0	0	31	0	0	0.0389849
T14073C		0	0	31	0	0	0.0389849
C14267T	Thr4668Met	0	0	31	0	0	0.0389849
T15978C		0	0	31	0	0	0.0389849
C16173T		0	0	31	0	0	0.0389849
C16247T	Ala5328Val	0	0	31	0	0	0.0389849
C17934T		0	0	31	0	0	0.0389849
C19662T		0	0	31	0	0	0.0389849
A19899T		0	0	31	0	0	0.0389849
G20005A	Gly6581Ser	0	0	31	0	0	0.0389849
C20611T	Leu6783Phe	0	0	31	0	0	0.0389849
T21072C		0	0	31	0	0	0.0389849
A21556G		0	0	31	0	0	0.0389849
C21638T	Pro26Ser	0	0	31	0	0	0.0389849
T23287C		0	0	31	0	0	0.0389849
C23536T		0	0	31	0	0	0.0389849
C26151T		0	0	31	0	0	0.0389849
T26906C		0	0	31	0	0	0.0389849
C28000T	Pro36Leu	0	0	31	0	0	0.0389849
G28166A		0	0	31	0	0	0.0389849
G28917T	Gly215Val	0	0	31	0	0	0.0389849
G27506T	Gly38Val	1	10	30	0.199203	0.549149	0.0377273
C21627T	Thr22Ile	0	7	30	0	0.384404	0.0377273
C26607T	Leu29Phe	5	3	30	0.996016	0.164745	0.0377273
G23282T	Asp574Tyr	1	2	30	0.199203	0.10983	0.0377273
C11620T		12	1	30	2.39044	0.0549149	0.0377273
C13115T		1	1	30	0.199203	0.0549149	0.0377273
C7086T	Thr2274Ile	0	1	30	0	0.0549149	0.0377273
C15763T		0	1	30	0	0.0549149	0.0377273
C19602T		0	1	30	0	0.0549149	0.0377273
G21518T	Arg7085Ile	0	1	30	0	0.0549149	0.0377273
A22525G		0	1	30	0	0.0549149	0.0377273
G28167A	Glu92Lys	0	1	30	0	0.0549149	0.0377273
C218T		2	0	30	0.398406	0	0.0377273
G3231T	Gly989Val	1	0	30	0.199203	0	0.0377273
G4255A		1	0	30	0.199203	0	0.0377273
C12970T		1	0	30	0.199203	0	0.0377273
A1079C	Asn272His	0	0	30	0	0	0.0377273
C1911T	Ser549Phe	0	0	30	0	0	0.0377273
C2037T	Ala591Val	0	0	30	0	0	0.0377273
C2106T	Thr614Ile	0	0	30	0	0	0.0377273
C2146T		0	0	30	0	0	0.0377273
A3260G	Thr999Ala	0	0	30	0	0	0.0377273
C3923A	Pro1220Thr	0	0	30	0	0	0.0377273
C5170T		0	0	30	0	0	0.0377273
A7929G	Lys2555Arg	0	0	30	0	0	0.0377273
A8031G	Lys2589Arg	0	0	30	0	0	0.0377273
A9433T		0	0	30	0	0	0.0377273
C10755T	Ala3497Val	0	0	30	0	0	0.0377273
C10818T	Ala3518Val	0	0	30	0	0	0.0377273
A11537G	Ile3758Val	0	0	30	0	0	0.0377273
C12488T	Pro4075Ser	0	0	30	0	0	0.0377273
C14322T		0	0	30	0	0	0.0377273
G15543T		0	0	30	0	0	0.0377273
G16741T	Val5493Phe	0	0	30	0	0	0.0377273
C16806T		0	0	30	0	0	0.0377273
C17518T	Leu5752Phe	0	0	30	0	0	0.0377273
C17745T		0	0	30	0	0	0.0377273
G18538T	Val6092Leu	0	0	30	0	0	0.0377273
T18831C		0	0	30	0	0	0.0377273
G20238T	Arg6658Ser	0	0	30	0	0	0.0377273
C20316T		0	0	30	0	0	0.0377273
A21625G		0	0	30	0	0	0.0377273
G23015C	Gly485Arg	0	0	30	0	0	0.0377273
C23029T		0	0	30	0	0	0.0377273
C23709T	Thr716Ile	0	0	30	0	0	0.0377273
C25566T		0	0	30	0	0	0.0377273
C25703T	Pro104Leu	0	0	30	0	0	0.0377273
G25912T	Gly174Cys	0	0	30	0	0	0.0377273
C26333T	Thr30Ile	0	0	30	0	0	0.0377273
A26513G		0	0	30	0	0	0.0377273
G26849T	Met109Ile	0	0	30	0	0	0.0377273
A27821G		0	0	30	0	0	0.0377273
G28003T	Cys37Phe	0	0	30	0	0	0.0377273
C28308G	Ala12Gly	0	0	30	0	0	0.0377273
G28375T		0	0	30	0	0	0.0377273
C28377T	Ala35Val	0	0	30	0	0	0.0377273
T28835C	Ser188Pro	0	0	30	0	0	0.0377273
G28968T	Ser232Ile	0	0	30	0	0	0.0377273
G29291A	Asp340Asn	0	0	30	0	0	0.0377273
A4T		0	22	29	0	1.20813	0.0364697
C11758T		1	9	29	0.199203	0.494234	0.0364697
C3397T		0	7	29	0	0.384404	0.0364697
C25413T		0	7	29	0	0.384404	0.0364697
T3011C		0	6	29	0	0.329489	0.0364697
C28139T		0	5	29	0	0.274574	0.0364697
C2485T		0	4	29	0	0.21966	0.0364697
C25006T		0	4	29	0	0.21966	0.0364697
G26211T		0	3	29	0	0.164745	0.0364697
G2035T	Leu590Phe	0	2	29	0	0.10983	0.0364697
C2388T	Thr708Ile	0	2	29	0	0.10983	0.0364697
C4423T		0	2	29	0	0.10983	0.0364697
G8102T	Val2613Phe	0	2	29	0	0.10983	0.0364697
C15810T		0	2	29	0	0.10983	0.0364697
G20002T	Asp6580Tyr	1	1	29	0.199203	0.0549149	0.0364697
C4795T		0	1	29	0	0.0549149	0.0364697
G5425T	Lys1720Asn	0	1	29	0	0.0549149	0.0364697
G11670A	Arg3802His	0	1	29	0	0.0549149	0.0364697
C12312T	Ala4016Val	0	1	29	0	0.0549149	0.0364697
C19113T		0	1	29	0	0.0549149	0.0364697
C28754T	Leu161Phe	0	1	29	0	0.0549149	0.0364697
C25513T	Leu41Phe	4	0	29	0.796813	0	0.0364697
C26907T		2	0	29	0.398406	0	0.0364697
C4206T	Ala1314Val	1	0	29	0.199203	0	0.0364697
C8772T	Thr2836Ile	1	0	29	0.199203	0	0.0364697
G17721T		1	0	29	0.199203	0	0.0364697
G2144T	Val627Phe	0	0	29	0	0	0.0364697
C3587T	His1108Tyr	0	0	29	0	0	0.0364697
A7468G		0	0	29	0	0	0.0364697
G10523C	Val3420Leu	0	0	29	0	0	0.0364697
G10947A	Arg3561Lys	0	0	29	0	0	0.0364697
C13965T		0	0	29	0	0	0.0364697
C14216T	Thr4651Ile	0	0	29	0	0	0.0364697
T16993A	Tyr5577Asn	0	0	29	0	0	0.0364697
C16997T	Pro5578Leu	0	0	29	0	0	0.0364697
T18471C		0	0	29	0	0	0.0364697
G21268T	Ala7002Ser	0	0	29	0	0	0.0364697
C22009T		0	0	29	0	0	0.0364697
C22208T	Leu216Phe	0	0	29	0	0	0.0364697
G22427A	Val289Ile	0	0	29	0	0	0.0364697
C22570T		0	0	29	0	0	0.0364697
C23758T		0	0	29	0	0	0.0364697
A25958G	Tyr189Cys	0	0	29	0	0	0.0364697
C27297T		0	0	29	0	0	0.0364697
C27434T	Thr14Ile	0	0	29	0	0	0.0364697
C28844T	Arg191Cys	0	0	29	0	0	0.0364697
G29027T	Ala252Ser	0	0	29	0	0	0.0364697
C29259T	Thr329Met	0	0	29	0	0	0.0364697
G29527A		0	0	29	0	0	0.0364697
C4331T		0	5	28	0	0.274574	0.0352122
G20709T	Met6815Ile	0	5	28	0	0.274574	0.0352122
G16935T	Met5557Ile	0	4	28	0	0.21966	0.0352122
C18687T		0	3	28	0	0.164745	0.0352122
G1589A	Gly442Ser	0	2	28	0	0.10983	0.0352122
C4893T	Thr1543Ile	0	2	28	0	0.10983	0.0352122
C207T		0	1	28	0	0.0549149	0.0352122
C1997T		0	1	28	0	0.0549149	0.0352122
G2447T	Gly728Cys	0	1	28	0	0.0549149	0.0352122
G3692T	Val1143Phe	0	1	28	0	0.0549149	0.0352122
C8802T	Thr2846Ile	0	1	28	0	0.0549149	0.0352122
C20428T	Pro6722Ser	0	1	28	0	0.0549149	0.0352122
C23380T		0	1	28	0	0.0549149	0.0352122
C29085T	Thr271Ile	0	1	28	0	0.0549149	0.0352122
C29281T		0	1	28	0	0.0549149	0.0352122
C6701T	Leu2146Phe	1	0	28	0.199203	0	0.0352122
G11521T	Met3752Ile	1	0	28	0.199203	0	0.0352122
C21516T		1	0	28	0.199203	0	0.0352122
C27739T	Leu116Phe	1	0	28	0.199203	0	0.0352122
G374A	Glu37Lys	0	0	28	0	0	0.0352122
G376T	Glu37Asp	0	0	28	0	0	0.0352122
G713T	Gly150Cys	0	0	28	0	0	0.0352122
C2650T		0	0	28	0	0	0.0352122
T2815C		0	0	28	0	0	0.0352122
C2925T	Ser887Phe	0	0	28	0	0	0.0352122
G3052T	Glu929Asp	0	0	28	0	0	0.0352122
C3695T		0	0	28	0	0	0.0352122
G5017T		0	0	28	0	0	0.0352122
A5209G		0	0	28	0	0	0.0352122
A6308G	Ser2015Gly	0	0	28	0	0	0.0352122
C9180T	Ser2972Phe	0	0	28	0	0	0.0352122
G9500A	Ala3079Thr	0	0	28	0	0	0.0352122
G10255T	Leu3330Phe	0	0	28	0	0	0.0352122
C10408T		0	0	28	0	0	0.0352122
C12754T		0	0	28	0	0	0.0352122
A13951G	Ile4563Val	0	0	28	0	0	0.0352122
A14061G		0	0	28	0	0	0.0352122
A15593G	Lys5110Arg	0	0	28	0	0	0.0352122
T16521C		0	0	28	0	0	0.0352122
G17110T	Ala5616Ser	0	0	28	0	0	0.0352122
C18652T	Arg6130Cys	0	0	28	0	0	0.0352122
T19143C		0	0	28	0	0	0.0352122
T19866C		0	0	28	0	0	0.0352122
C20703T		0	0	28	0	0	0.0352122
G22309A		0	0	28	0	0	0.0352122
A23524C	Glu654Asp	0	0	28	0	0	0.0352122
C25585T	Leu65Phe	0	0	28	0	0	0.0352122
G25720T	Ala110Ser	0	0	28	0	0	0.0352122
G26526T	Ala2Ser	0	0	28	0	0	0.0352122
G26918T		0	0	28	0	0	0.0352122
A27237G		0	0	28	0	0	0.0352122
C28831T		0	0	28	0	0	0.0352122
A29526T	Gln418Leu	0	0	28	0	0	0.0352122
C2334T	Ala690Val	0	5	27	0	0.274574	0.0339546
G22346T	Ala262Ser	1	4	27	0.199203	0.21966	0.0339546
A4992C	Asn1576Thr	0	3	27	0	0.164745	0.0339546
C22530T	Thr323Ile	0	3	27	0	0.164745	0.0339546
C27752T	Thr120Ile	1	2	27	0.199203	0.10983	0.0339546
C4633T		0	2	27	0	0.10983	0.0339546
C11344T		0	2	27	0	0.10983	0.0339546
C23533T		0	2	27	0	0.10983	0.0339546
G29477T	Asp402Tyr	0	2	27	0	0.10983	0.0339546
G174A		0	1	27	0	0.0549149	0.0339546
A6217G		0	1	27	0	0.0549149	0.0339546
C12374T	Leu4037Phe	0	1	27	0	0.0549149	0.0339546
C13119T	Ala4285Val	0	1	27	0	0.0549149	0.0339546
C13551T		0	1	27	0	0.0549149	0.0339546
G14055T		0	1	27	0	0.0549149	0.0339546
C19029T		0	1	27	0	0.0549149	0.0339546
C23481T	Ser640Phe	0	1	27	0	0.0549149	0.0339546
G25677T	Leu95Phe	0	1	27	0	0.0549149	0.0339546
G27754T	Glu121*	0	1	27	0	0.0549149	0.0339546
C27849T	Leu32Phe	0	1	27	0	0.0549149	0.0339546
C28957T		0	1	27	0	0.0549149	0.0339546
C140T		1	0	27	0.199203	0	0.0339546
A761G	Ser166Gly	0	0	27	0	0	0.0339546
G1590T	Gly442Val	0	0	27	0	0	0.0339546
G2305T	Lys680Asn	0	0	27	0	0	0.0339546
G4510A		0	0	27	0	0	0.0339546
G4960T		0	0	27	0	0	0.0339546
A5855G	Thr1864Ala	0	0	27	0	0	0.0339546
T6226C		0	0	27	0	0	0.0339546
T6283C		0	0	27	0	0	0.0339546
G6404T	Val2047Phe	0	0	27	0	0	0.0339546
G7038A	Gly2258Asp	0	0	27	0	0	0.0339546
T7513C		0	0	27	0	0	0.0339546
C8809T		0	0	27	0	0	0.0339546
T8883C	Ile2873Thr	0	0	27	0	0	0.0339546
A10236G	Lys3324Arg	0	0	27	0	0	0.0339546
C10332T	Thr3356Ile	0	0	27	0	0	0.0339546
C11008T		0	0	27	0	0	0.0339546
A11348G	Met3695Val	0	0	27	0	0	0.0339546
G11535T	Gly3757Val	0	0	27	0	0	0.0339546
C11606T		0	0	27	0	0	0.0339546
C13252T		0	0	27	0	0	0.0339546
C13426T		0	0	27	0	0	0.0339546
T14133C		0	0	27	0	0	0.0339546
C14980T	Leu4906Phe	0	0	27	0	0	0.0339546
C15017T	Ala4918Val	0	0	27	0	0	0.0339546
T16272G		0	0	27	0	0	0.0339546
C16468T	Pro5402Ser	0	0	27	0	0	0.0339546
A16607G	Asn5448Ser	0	0	27	0	0	0.0339546
C17012T	Ser5583Leu	0	0	27	0	0	0.0339546
C17141A	Ala5626Asp	0	0	27	0	0	0.0339546
C17746T	Pro5828Ser	0	0	27	0	0	0.0339546
G18651T	Glu6129Asp	0	0	27	0	0	0.0339546
C21077T	Thr6938Ile	0	0	27	0	0	0.0339546
T22220C	Phe220Leu	0	0	27	0	0	0.0339546
C22286T	Leu242Phe	0	0	27	0	0	0.0339546
G22583A	Val341Ile	0	0	27	0	0	0.0339546
A22671G	Asn370Ser	0	0	27	0	0	0.0339546
G24821T	Ala1087Ser	0	0	27	0	0	0.0339546
C24919T		0	0	27	0	0	0.0339546
G25456T	Asp22Tyr	0	0	27	0	0	0.0339546
C27532T	His47Tyr	0	0	27	0	0	0.0339546
C27707T	Ala105Val	0	0	27	0	0	0.0339546
G28079T		0	0	27	0	0	0.0339546
G28378A		0	0	27	0	0	0.0339546
C28453T		0	0	27	0	0	0.0339546
C28472T	Pro67Ser	0	0	27	0	0	0.0339546
G28882T	Arg203Ser	0	0	27	0	0	0.0339546
G21974T	Asp138Tyr	0	10	26	0	0.549149	0.032697
G3259T	Gln998His	0	8	26	0	0.439319	0.032697
C10029T	Thr3255Ile	0	4	26	0	0.21966	0.032697
C2040T	Thr592Ile	0	3	26	0	0.164745	0.032697
T4579A		0	2	26	0	0.10983	0.032697
C12115T		0	2	26	0	0.10983	0.032697
A19073G	Asp6270Gly	0	2	26	0	0.10983	0.032697
G23856T	Arg765Leu	0	2	26	0	0.10983	0.032697
G25489T	Ala33Ser	0	2	26	0	0.10983	0.032697
C12049T		1	1	26	0.199203	0.0549149	0.032697
C66T		0	1	26	0	0.0549149	0.032697
C2470T		0	1	26	0	0.0549149	0.032697
A16474G	Ser5404Gly	0	1	26	0	0.0549149	0.032697
C19813T	Pro6517Ser	0	1	26	0	0.0549149	0.032697
G25726T	Val112Phe	0	1	26	0	0.0549149	0.032697
C27549T		0	1	26	0	0.0549149	0.032697
C27999T	Pro36Ser	0	1	26	0	0.0549149	0.032697
G29392T	Lys373Asn	0	1	26	0	0.0549149	0.032697
G19086T	Lys6274Asn	3	0	26	0.59761	0	0.032697
G6352T	Lys2029Asn	2	0	26	0.398406	0	0.032697
G13617T	Lys4451Asn	2	0	26	0.398406	0	0.032697
G28845T	Arg191Leu	2	0	26	0.398406	0	0.032697
G28373T	Gly34Trp	1	0	26	0.199203	0	0.032697
C29836T		1	0	26	0.199203	0	0.032697
G199A		0	0	26	0	0	0.032697
C799T		0	0	26	0	0	0.032697
G2246A	Gly661Ser	0	0	26	0	0	0.032697
C2574T	Thr770Ile	0	0	26	0	0	0.032697
A5040G	Gln1592Arg	0	0	26	0	0	0.032697
C5506T		0	0	26	0	0	0.032697
G5629A		0	0	26	0	0	0.032697
C6363T	Ala2033Val	0	0	26	0	0	0.032697
C8334T	Ala2690Val	0	0	26	0	0	0.032697
C9532T		0	0	26	0	0	0.032697
T9982C		0	0	26	0	0	0.032697
G11842T	Gln3859His	0	0	26	0	0	0.032697
C12778T		0	0	26	0	0	0.032697
C17172A		0	0	26	0	0	0.032697
C19955T	Thr6564Ile	0	0	26	0	0	0.032697
C20234T	Pro6657Leu	0	0	26	0	0	0.032697
C20555T	Ser6764Phe	0	0	26	0	0	0.032697
G21438T	Met7058Ile	0	0	26	0	0	0.032697
C21549T		0	0	26	0	0	0.032697
A21717T	Gln52Leu	0	0	26	0	0	0.032697
G22381A		0	0	26	0	0	0.032697
C23439T	Ala626Val	0	0	26	0	0	0.032697
C24381T	Ser940Phe	0	0	26	0	0	0.032697
C25777T	Leu129Phe	0	0	26	0	0	0.032697
G26314A	Val24Met	0	0	26	0	0	0.032697
T26512C		0	0	26	0	0	0.032697
G26720C		0	0	26	0	0	0.032697
C27247T		0	0	26	0	0	0.032697
C27812T		0	0	26	0	0	0.032697
A28920C	Asp216Ala	0	0	26	0	0	0.032697
G29384T	Asp371Tyr	0	0	26	0	0	0.032697
G29398T	Lys375Asn	0	0	26	0	0	0.032697
G29734A		0	20	25	0	1.0983	0.0314394
G19735T	Asp6491Tyr	0	2	25	0	0.10983	0.0314394
G25440T	Lys16Asn	0	2	25	0	0.10983	0.0314394
C27944T		0	2	25	0	0.10983	0.0314394
C28846T		0	2	25	0	0.10983	0.0314394
C23997T	Pro812Leu	4	1	25	0.796813	0.0549149	0.0314394
G487A		0	1	25	0	0.0549149	0.0314394
C10228T		0	1	25	0	0.0549149	0.0314394
C16308T		0	1	25	0	0.0549149	0.0314394
G17259T	Glu5665Asp	0	1	25	0	0.0549149	0.0314394
C27689T	Pro99Leu	0	1	25	0	0.0549149	0.0314394
C28310A	Pro13Thr	0	1	25	0	0.0549149	0.0314394
G13348T		3	0	25	0.59761	0	0.0314394
C6145T		1	0	25	0.199203	0	0.0314394
C14571T		1	0	25	0.199203	0	0.0314394
G16853T	Gly5530Val	1	0	25	0.199203	0	0.0314394
C21811T		1	0	25	0.199203	0	0.0314394
G61T		0	0	25	0	0	0.0314394
C100T		0	0	25	0	0	0.0314394
C664T		0	0	25	0	0	0.0314394
C913T		0	0	25	0	0	0.0314394
A1103G	Ile280Val	0	0	25	0	0	0.0314394
T1576C		0	0	25	0	0	0.0314394
C1915T		0	0	25	0	0	0.0314394
C2704T		0	0	25	0	0	0.0314394
A3263G	Thr1000Ala	0	0	25	0	0	0.0314394
C3589T		0	0	25	0	0	0.0314394
C3811T		0	0	25	0	0	0.0314394
C3828T	Ser1188Leu	0	0	25	0	0	0.0314394
G4399T	Met1378Ile	0	0	25	0	0	0.0314394
A4838G	Ile1525Val	0	0	25	0	0	0.0314394
G5665A		0	0	25	0	0	0.0314394
C6500T	Pro2079Ser	0	0	25	0	0	0.0314394
C6504T	Ala2080Val	0	0	25	0	0	0.0314394
C6628T		0	0	25	0	0	0.0314394
T9931C		0	0	25	0	0	0.0314394
C11102T	Pro3613Ser	0	0	25	0	0	0.0314394
G11831A	Ala3856Thr	0	0	25	0	0	0.0314394
C12068T		0	0	25	0	0	0.0314394
T13064C		0	0	25	0	0	0.0314394
C14583T		0	0	25	0	0	0.0314394
T15225C		0	0	25	0	0	0.0314394
C15842A	Thr5193Asn	0	0	25	0	0	0.0314394
G16221T		0	0	25	0	0	0.0314394
C16349T	Ser5362Leu	0	0	25	0	0	0.0314394
C16954T		0	0	25	0	0	0.0314394
C17010A		0	0	25	0	0	0.0314394
C17119T		0	0	25	0	0	0.0314394
G17658T	Met5798Ile	0	0	25	0	0	0.0314394
G18281A	Arg6006Lys	0	0	25	0	0	0.0314394
G18315A		0	0	25	0	0	0.0314394
A18616G	Thr6118Ala	0	0	25	0	0	0.0314394
C20031T		0	0	25	0	0	0.0314394
C20389T	Arg6709Cys	0	0	25	0	0	0.0314394
G20569T	Val6769Phe	0	0	25	0	0	0.0314394
T20799C		0	0	25	0	0	0.0314394
C21110T	Thr6949Ile	0	0	25	0	0	0.0314394
C21621T	Thr20Ile	0	0	25	0	0	0.0314394
G22014T	Ser151Ile	0	0	25	0	0	0.0314394
T22297C		0	0	25	0	0	0.0314394
G22984A		0	0	25	0	0	0.0314394
A23014G		0	0	25	0	0	0.0314394
C25469T	Ser26Leu	0	0	25	0	0	0.0314394
G26529T	Asp3Tyr	0	0	25	0	0	0.0314394
G26660T	Leu46Phe	0	0	25	0	0	0.0314394
A26927G		0	0	25	0	0	0.0314394
T27264G		0	0	25	0	0	0.0314394
C28005T	Pro38Ser	0	0	25	0	0	0.0314394
G28881T	Arg203Met	0	0	25	0	0	0.0314394
C29370T	Thr366Ile	0	0	25	0	0	0.0314394
G29440A		0	0	25	0	0	0.0314394
G29830T		0	56	24	0	3.07523	0.0301818
C900T	Ser212Leu	1	6	24	0.199203	0.329489	0.0301818
C29666T	Leu37Phe	1	2	24	0.199203	0.10983	0.0301818
C6883T		0	2	24	0	0.10983	0.0301818
T7621C		0	2	24	0	0.10983	0.0301818
C2910T	Thr882Ile	2	1	24	0.398406	0.0549149	0.0301818
G24757T		1	1	24	0.199203	0.0549149	0.0301818
G210T		0	1	24	0	0.0549149	0.0301818
T3312C	Leu1016Pro	0	1	24	0	0.0549149	0.0301818
A20553G		0	1	24	0	0.0549149	0.0301818
T21745C		0	1	24	0	0.0549149	0.0301818
G22205T	Asp215Tyr	0	1	24	0	0.0549149	0.0301818
C23520T	Ala653Val	0	1	24	0	0.0549149	0.0301818
G24197A	Ala879Thr	0	1	24	0	0.0549149	0.0301818
C24863T	His1101Tyr	0	1	24	0	0.0549149	0.0301818
C25721T	Ala110Val	0	1	24	0	0.0549149	0.0301818
G28817T	Ala182Ser	0	1	24	0	0.0549149	0.0301818
C3040T		1	0	24	0.199203	0	0.0301818
C10604T	Pro3447Ser	1	0	24	0.199203	0	0.0301818
C180T		0	0	24	0	0	0.0301818
T505C		0	0	24	0	0	0.0301818
T1666C		0	0	24	0	0	0.0301818
C2695T		0	0	24	0	0	0.0301818
C2724T	Pro820Leu	0	0	24	0	0	0.0301818
T2845C		0	0	24	0	0	0.0301818
G3250T	Glu995Asp	0	0	24	0	0	0.0301818
C4655T	Arg1464Trp	0	0	24	0	0	0.0301818
A4762G		0	0	24	0	0	0.0301818
C5173T		0	0	24	0	0	0.0301818
C5221T		0	0	24	0	0	0.0301818
G5539A		0	0	24	0	0	0.0301818
C5544T	Thr1760Ile	0	0	24	0	0	0.0301818
C6031T		0	0	24	0	0	0.0301818
T6130C		0	0	24	0	0	0.0301818
T6178C		0	0	24	0	0	0.0301818
T7020G	Val2252Gly	0	0	24	0	0	0.0301818
T7767C	Ile2501Thr	0	0	24	0	0	0.0301818
C7819T		0	0	24	0	0	0.0301818
C8208T	Thr2648Ile	0	0	24	0	0	0.0301818
C8266T		0	0	24	0	0	0.0301818
C9603T	Thr3113Ile	0	0	24	0	0	0.0301818
C9996T	Ser3244Leu	0	0	24	0	0	0.0301818
C10189T		0	0	24	0	0	0.0301818
C10594T		0	0	24	0	0	0.0301818
G11851T	Met3862Ile	0	0	24	0	0	0.0301818
C11902T		0	0	24	0	0	0.0301818
C12357T	Thr4031Ile	0	0	24	0	0	0.0301818
C12741T	Thr4159Ile	0	0	24	0	0	0.0301818
G14534A	Arg4757Lys	0	0	24	0	0	0.0301818
C14818T		0	0	24	0	0	0.0301818
C15141T		0	0	24	0	0	0.0301818
T15207A		0	0	24	0	0	0.0301818
C15752T	Ala5163Val	0	0	24	0	0	0.0301818
C16101T		0	0	24	0	0	0.0301818
C16338T		0	0	24	0	0	0.0301818
C16952T	Thr5563Ile	0	0	24	0	0	0.0301818
A18945G		0	0	24	0	0	0.0301818
A19650G		0	0	24	0	0	0.0301818
C20544T		0	0	24	0	0	0.0301818
C20628T		0	0	24	0	0	0.0301818
A20796G		0	0	24	0	0	0.0301818
G21494A	Arg7077Lys	0	0	24	0	0	0.0301818
C23127T	Ala522Val	0	0	24	0	0	0.0301818
A23941T		0	0	24	0	0	0.0301818
G24193T		0	0	24	0	0	0.0301818
G24262T	Met900Ile	0	0	24	0	0	0.0301818
C24442T		0	0	24	0	0	0.0301818
G24872A	Val1104Ile	0	0	24	0	0	0.0301818
A25121T	Asn1187Tyr	0	0	24	0	0	0.0301818
C25169T	Leu1203Phe	0	0	24	0	0	0.0301818
G25244T	Val1228Leu	0	0	24	0	0	0.0301818
G25302T	Cys1247Phe	0	0	24	0	0	0.0301818
C25416T		0	0	24	0	0	0.0301818
C25578T		0	0	24	0	0	0.0301818
C25614A		0	0	24	0	0	0.0301818
C26464T		0	0	24	0	0	0.0301818
G26501T		0	0	24	0	0	0.0301818
C26781T	Leu87Phe	0	0	24	0	0	0.0301818
G28321T		0	0	24	0	0	0.0301818
C28472A	Pro67Thr	0	0	24	0	0	0.0301818
C28638T	Pro122Leu	0	0	24	0	0	0.0301818
C28758T	Pro162Leu	0	0	24	0	0	0.0301818
C28770T	Thr166Ile	0	0	24	0	0	0.0301818
C6843T	Ser2193Phe	0	8	23	0	0.439319	0.0289243
C18129T		0	7	23	0	0.384404	0.0289243
G19816T	Val6518Leu	0	6	23	0	0.329489	0.0289243
C344T	Leu27Phe	0	3	23	0	0.164745	0.0289243
C20719T		0	3	23	0	0.164745	0.0289243
G24812T	Asp1084Tyr	0	3	23	0	0.164745	0.0289243
G6536A	Gly2091Ser	0	2	23	0	0.10983	0.0289243
C27684T		0	2	23	0	0.10983	0.0289243
A10761G	Lys3499Arg	5	1	23	0.996016	0.0549149	0.0289243
C29741T		2	1	23	0.398406	0.0549149	0.0289243
C22326T	Ser255Phe	1	1	23	0.199203	0.0549149	0.0289243
G28727T	Ala152Ser	1	1	23	0.199203	0.0549149	0.0289243
C3773T	Arg1170Cys	0	1	23	0	0.0549149	0.0289243
C5717T	His1818Tyr	0	1	23	0	0.0549149	0.0289243
C8660T	His2799Tyr	0	1	23	0	0.0549149	0.0289243
C16750T	Pro5496Ser	0	1	23	0	0.0549149	0.0289243
C16915T		0	1	23	0	0.0549149	0.0289243
C22713T	Pro384Leu	0	1	23	0	0.0549149	0.0289243
G28209T	Glu106*	0	1	23	0	0.0549149	0.0289243
G29755T		0	1	23	0	0.0549149	0.0289243
C9714T	Thr3150Ile	2	0	23	0.398406	0	0.0289243
G127T		1	0	23	0.199203	0	0.0289243
C6543T	Thr2093Ile	1	0	23	0.199203	0	0.0289243
A1G		0	0	23	0	0	0.0289243
G208T		0	0	23	0	0	0.0289243
G1319A	Glu352Lys	0	0	23	0	0	0.0289243
A2196C	Asp644Ala	0	0	23	0	0	0.0289243
C2881T		0	0	23	0	0	0.0289243
G2900T	Val879Phe	0	0	23	0	0	0.0289243
C2933T	Leu890Phe	0	0	23	0	0	0.0289243
A3234G	Gln990Arg	0	0	23	0	0	0.0289243
C4438T		0	0	23	0	0	0.0289243
C4672T		0	0	23	0	0	0.0289243
G5008T		0	0	23	0	0	0.0289243
C5758T		0	0	23	0	0	0.0289243
G6359A	Asp2032Asn	0	0	23	0	0	0.0289243
C6593T	Pro2110Ser	0	0	23	0	0	0.0289243
T7225C		0	0	23	0	0	0.0289243
T7292C		0	0	23	0	0	0.0289243
T8767C		0	0	23	0	0	0.0289243
A9439G		0	0	23	0	0	0.0289243
C10030T		0	0	23	0	0	0.0289243
C10834T		0	0	23	0	0	0.0289243
G11761T	Lys3832Asn	0	0	23	0	0	0.0289243
C11941T		0	0	23	0	0	0.0289243
C12085T		0	0	23	0	0	0.0289243
A12790G		0	0	23	0	0	0.0289243
C14585T	Ala4774Val	0	0	23	0	0	0.0289243
C15928T	Pro5222Ser	0	0	23	0	0	0.0289243
C15952T		0	0	23	0	0	0.0289243
G16075T	Asp5271Tyr	0	0	23	0	0	0.0289243
T16456C	Ser5398Pro	0	0	23	0	0	0.0289243
C17474T	Thr5737Ile	0	0	23	0	0	0.0289243
A17615G	Lys5784Arg	0	0	23	0	0	0.0289243
A19810G	Lys6516Glu	0	0	23	0	0	0.0289243
G19825T	Val6521Leu	0	0	23	0	0	0.0289243
T21093C		0	0	23	0	0	0.0289243
C21590T		0	0	23	0	0	0.0289243
C21911T		0	0	23	0	0	0.0289243
C22120T		0	0	23	0	0	0.0289243
T22843C		0	0	23	0	0	0.0289243
T23371C		0	0	23	0	0	0.0289243
G23405A	Val615Ile	0	0	23	0	0	0.0289243
T24063C	Ile834Thr	0	0	23	0	0	0.0289243
G24620T	Ala1020Ser	0	0	23	0	0	0.0289243
[truncated: 26,746 more rows]
