# Supplementary material for: Genomic Variations in SARS-CoV-2 Genomes From Gujarat: Underlying Role of Variants in Disease Epidemiology
Source: Front Genet. 2021 Mar 19;12:586569. doi: 10.3389/fgene.2021.586569 (PMC8017293; doi:10.3389/fgene.2021.586569)
Supplement: Supplementary file 5 [file Table_3.XLSX]

## Sheet: Sheet1
This dataset represents additional information manuscript entitled "Genomic variations in SARS-CoV-2 genomes from Gujarat: Underlying role of variants in disease epidemiology" Supplementary Table S5: Mutations profile of SARS-CoV-2 genomes from Deceased and Recovered patients from Global dataset
		Genome count		Frequency (%)
NT mutation	AA mutation	Deceased (n=276)	Recovered (n=1845)	Deceased	Recovered
C241T		251	1459	90.942	79.0786
C14408T	Pro4715Leu	245	1450	88.7681	78.5908
C3037T		224	1441	81.1594	78.103
A23403G	Asp614Gly	205	1403	74.2754	76.0434
G25563T	Gln57His	112	495	40.5797	26.8293
GGG28881AAC	ArgGly203LysArg	101	579	39.4531	31.3821
C1059T	Thr265Ile	23	206	8.33333	11.1653
C18877T		66	196	23.913	10.6233
C26735T		78	193	28.2609	10.4607
A20268G		15	177	5.43478	9.5935
C8782T		14	153	5.07246	8.29268
C28854T	Ser194Leu	20	59	7.24638	3.19783
C22444T		19	51	6.88406	2.76423
G25088T	Val1176Phe	27	5	9.78261	0.271003
T28144C	Leu84Ser	13	148	4.71014	8.02168
T12503C	Tyr4080His	0	109	0	5.90786
C29721T		0	103	0	5.58266
G11083T	Leu3606Phe	7	94	2.53623	5.09485
G25770T	Arg126Ser	0	79	0	4.28184
C6762T	Thr2166Ile	0	63	0	3.41463
C22675T		0	53	0	2.87263
C28833T	Ser187Leu	0	51	0	2.76423
G26144T	Gly251Val	2	49	0.724638	2.65583
C13536T		2	46	0.724638	2.49322
C4002T	Thr1246Ile	2	45	0.724638	2.43902
C23731T		2	45	0.724638	2.43902
C1625T	Leu454Phe	0	42	0	2.27642
G10097A	Gly3278Ser	2	41	0.724638	2.22222
C16293T		2	41	0.724638	2.22222
A26530G	Asp3Gly	6	40	2.17391	2.16802
G10265A	Gly3334Ser	2	40	0.724638	2.16802
G29742A		3	37	1.08696	2.00542
C9857T		0	37	0	2.00542
G27561T		0	35	0	1.89702
C14805T		8	34	2.89855	1.84282
C15324T		4	33	1.44928	1.78862
G28878A	Ser202Asn	2	32	0.724638	1.73442
G174T		0	32	0	1.73442
A23920G		0	32	0	1.73442
T29148C	Ile292Thr	4	31	1.44928	1.68022
C18747T		0	31	0	1.68022
T27299C	Ile33Thr	4	30	1.44928	1.62602
C25886T	Ser165Phe	0	30	0	1.62602
A7064G	Arg2267Gly	0	29	0	1.57182
G29425T	Gln384His	0	29	0	1.57182
T27384C		0	28	0	1.51762
C3373A	Asp1036Glu	0	27	0	1.46341
C27964T	Ser24Leu	1	26	0.362319	1.40921
G22468T		4	25	1.44928	1.35501
C18060T		2	25	0.724638	1.35501
C2416T		1	25	0.362319	1.35501
G1397A	Val378Ile	0	24	0	1.30081
T28688C		0	24	0	1.30081
T519A	Met85Lys	0	23	0	1.24661
A537T	Glu91Val	0	23	0	1.24661
T568A		0	23	0	1.24661
G571C	Glu102Asp	0	23	0	1.24661
A9439G		0	23	0	1.24661
T19839C		3	22	1.08696	1.19241
C313T		0	21	0	1.13821
C28657T		7	20	2.53623	1.08401
T9477A	Phe3071Tyr	7	19	2.53623	1.02981
G25979T	Gly196Val	7	19	2.53623	1.02981
C28863T	Ser197Leu	7	19	2.53623	1.02981
G29734C		3	19	1.08696	1.02981
C884T	Arg207Cys	0	19	0	1.02981
G29742T		0	19	0	1.02981
G8653T	Met2796Ile	0	18	0	0.97561
C29095T		0	18	0	0.97561
A6869T	Thr2202Ser	0	17	0	0.921409
G8371T	Gln2702His	0	17	0	0.921409
G11447A	Asp3728Asn	0	17	0	0.921409
C10507T		0	16	0	0.867209
C17747T	Pro5828Leu	2	15	0.724638	0.813008
A17858G	Tyr5865Cys	2	15	0.724638	0.813008
G25455T	Lys21Asn	0	15	0	0.813008
C24034T		1	14	0.362319	0.758808
C2676T	Pro804Leu	0	14	0	0.758808
A21137G	Lys6958Arg	0	14	0	0.758808
C25521T		0	14	0	0.758808
C26088T		0	14	0	0.758808
C10582T		5	13	1.81159	0.704607
C28311T	Pro13Leu	1	13	0.362319	0.704607
A21166T	Lys6968*	0	13	0	0.704607
C26586T		0	13	0	0.704607
C379A		3	12	1.08696	0.650407
C4234T		0	12	0	0.650407
C5974T		0	12	0	0.650407
C14724T		0	12	0	0.650407
T16272G		0	12	0	0.650407
C16376T	Pro5371Leu	0	12	0	0.650407
C17141A	Ala5626Asp	0	12	0	0.650407
C23625T	Ala688Val	0	12	0	0.650407
C28905T	Ala211Val	0	12	0	0.650407
C11916T	Ser3884Leu	2	11	0.724638	0.596206
C23929T		1	11	0.362319	0.596206
T25A		0	11	0	0.596206
A1163T	Ile300Phe	0	11	0	0.596206
C10604T	Pro3447Ser	0	11	0	0.596206
T13006C		0	11	0	0.596206
G24794T	Ala1078Ser	0	11	0	0.596206
C25452T		0	11	0	0.596206
C25688T	Ala99Val	0	11	0	0.596206
C9924T	Ala3220Val	2	10	0.724638	0.542005
C13730T	Ala4489Val	2	10	0.724638	0.542005
C6312A	Thr2016Lys	1	10	0.362319	0.542005
T29848A		1	10	0.362319	0.542005
C4093T		0	10	0	0.542005
A8658G	Lys2798Arg	0	10	0	0.542005
T13929C		0	10	0	0.542005
A21163T	Ile6967Leu	0	10	0	0.542005
C28253T		2	9	0.724638	0.487805
C28887T	Thr205Ile	2	9	0.724638	0.487805
C10319T	Leu3352Phe	1	9	0.362319	0.487805
G28077C	Val62Leu	1	9	0.362319	0.487805
C355T		0	9	0	0.487805
C9962T	His3233Tyr	0	9	0	0.487805
T13243C		0	9	0	0.487805
C17470T		0	9	0	0.487805
T21584G	Leu8Val	0	9	0	0.487805
C23520T	Ala653Val	0	9	0	0.487805
G25494T		0	9	0	0.487805
T29377C		0	9	0	0.487805
A29381C	Lys370Gln	0	9	0	0.487805
C20132T	Ala6623Val	2	8	0.724638	0.433604
C21575T	Leu5Phe	1	8	0.362319	0.433604
A24694T		1	8	0.362319	0.433604
C539T	Leu92Phe	0	8	0	0.433604
G1944A	Arg560His	0	8	0	0.433604
T3610C		0	8	0	0.433604
G6611T	Val2116Leu	0	8	0	0.433604
C6696T	Pro2144Leu	0	8	0	0.433604
A10323G	Lys3353Arg	0	8	0	0.433604
G16853T	Gly5530Val	0	8	0	0.433604
C20234T	Pro6657Leu	0	8	0	0.433604
C22227T	Ala222Val	0	8	0	0.433604
G23868T	Gly769Val	0	8	0	0.433604
C27874T	Thr40Ile	0	8	0	0.433604
G29705T		0	8	0	0.433604
A17236G	Ile5658Val	4	7	1.44928	0.379404
C25721T	Ala110Val	2	7	0.724638	0.379404
C27476T	Thr28Ile	2	7	0.724638	0.379404
G1440A	Gly392Asp	1	7	0.362319	0.379404
C17690T	Ser5809Leu	1	7	0.362319	0.379404
G27261T	Arg20Ser	1	7	0.362319	0.379404
C2094T	Ser610Leu	0	7	0	0.379404
A2550G	Asp762Gly	0	7	0	0.379404
G4444T		0	7	0	0.379404
C4455T	Ala1397Val	0	7	0	0.379404
T9508C		0	7	0	0.379404
C9561T	Ser3099Leu	0	7	0	0.379404
T9880C		0	7	0	0.379404
C15857T	Thr5198Ile	0	7	0	0.379404
C16260T		0	7	0	0.379404
C17104T	His5614Tyr	0	7	0	0.379404
C17373T		0	7	0	0.379404
C20081T	Ser6606Phe	0	7	0	0.379404
A25505T	Gln38Leu	0	7	0	0.379404
C29375G	Pro368Ala	0	7	0	0.379404
G29449T		0	7	0	0.379404
C5884T		2	6	0.724638	0.325203
C10789T		2	6	0.724638	0.325203
C27046T	Thr175Met	2	6	0.724638	0.325203
C1377T	Pro371Leu	1	6	0.362319	0.325203
C2113T		1	6	0.362319	0.325203
T17247C		1	6	0.362319	0.325203
C18998T	Ala6245Val	1	6	0.362319	0.325203
G21123T		1	6	0.362319	0.325203
C26681T		1	6	0.362319	0.325203
G29540A		1	6	0.362319	0.325203
C245T		0	6	0	0.325203
A361G		0	6	0	0.325203
T1334A	Cys357Ser	0	6	0	0.325203
C2558T	Pro765Ser	0	6	0	0.325203
A5364G	Tyr1700Cys	0	6	0	0.325203
A6466G		0	6	0	0.325203
T7012A		0	6	0	0.325203
C16049T	Thr5262Ile	0	6	0	0.325203
A16824G		0	6	0	0.325203
C19402T	His6380Tyr	0	6	0	0.325203
C21595T		0	6	0	0.325203
G23593T	Gln677His	0	6	0	0.325203
C23997T	Pro812Leu	0	6	0	0.325203
G25816C	Asp142His	0	6	0	0.325203
C29555T		0	6	0	0.325203
C1191T	Pro309Leu	3	5	1.08696	0.271003
G2891A	Ala876Thr	1	5	0.362319	0.271003
G11417T	Val3718Phe	1	5	0.362319	0.271003
T23443C		1	5	0.362319	0.271003
T26729C		1	5	0.362319	0.271003
C29218T		1	5	0.362319	0.271003
C29640T	Ala28Val	1	5	0.362319	0.271003
G578A	Gly105Ser	0	5	0	0.271003
C829T		0	5	0	0.271003
C1684T		0	5	0	0.271003
C1884T	Ala540Val	0	5	0	0.271003
A2480G	Ile739Val	0	5	0	0.271003
T2593C		0	5	0	0.271003
C2939A	Pro892Thr	0	5	0	0.271003
G5230T	Lys1655Asn	0	5	0	0.271003
C5986T		0	5	0	0.271003
A6866T	Asn2201Tyr	0	5	0	0.271003
C8092T		0	5	0	0.271003
C9565T		0	5	0	0.271003
C10188T	Thr3308Ile	0	5	0	0.271003
C10702T		0	5	0	0.271003
C12513T	Thr4083Met	0	5	0	0.271003
T14345C	Leu4694Ser	0	5	0	0.271003
G15451A	Gly5063Ser	0	5	0	0.271003
T15484C	Ser5074Pro	0	5	0	0.271003
A15647G	Asp5128Gly	0	5	0	0.271003
T15930C		0	5	0	0.271003
C16915T		0	5	0	0.271003
G18292T	Ala6010Ser	0	5	0	0.271003
C21638T	Pro26Ser	0	5	0	0.271003
C21846T	Thr95Ile	0	5	0	0.271003
G28326T	Gly18Val	0	5	0	0.271003
C28849T		0	5	0	0.271003
G28899T	Arg209Ile	0	5	0	0.271003
G29372A	Glu367Lys	0	5	0	0.271003
A29403G	Asp377Gly	0	5	0	0.271003
C29627T	Arg24Cys	0	5	0	0.271003
G29701T		0	5	0	0.271003
G23426T	Val622Phe	2	4	0.724638	0.216802
A187G		1	4	0.362319	0.216802
T490A	Asp75Glu	1	4	0.362319	0.216802
C1594T		1	4	0.362319	0.216802
C1758T	Ala498Val	1	4	0.362319	0.216802
C3177T	Pro971Leu	1	4	0.362319	0.216802
C7765T		1	4	0.362319	0.216802
C9430T		1	4	0.362319	0.216802
C10252T		1	4	0.362319	0.216802
C12809T	Leu4182Phe	1	4	0.362319	0.216802
C19718T	Thr6485Ile	1	4	0.362319	0.216802
G25906T	Gly172Cys	1	4	0.362319	0.216802
C27615T		1	4	0.362319	0.216802
C27707T	Ala105Val	1	4	0.362319	0.216802
C28T		0	4	0	0.216802
C84T		0	4	0	0.216802
C335T	Arg24Cys	0	4	0	0.216802
C635T	Arg124Cys	0	4	0	0.216802
C683T		0	4	0	0.216802
A939G	Lys225Arg	0	4	0	0.216802
C1063T		0	4	0	0.216802
C1288T		0	4	0	0.216802
C1471T		0	4	0	0.216802
T1666C		0	4	0	0.216802
T2092C		0	4	0	0.216802
C3045T	Pro927Leu	0	4	0	0.216802
C3589T		0	4	0	0.216802
A4954G		0	4	0	0.216802
C5144T		0	4	0	0.216802
C5183T	Pro1640Ser	0	4	0	0.216802
C5622T	Pro1786Leu	0	4	0	0.216802
T7292C		0	4	0	0.216802
T8323C		0	4	0	0.216802
C8655T	Ser2797Phe	0	4	0	0.216802
G8867A	Gly2868Ser	0	4	0	0.216802
C9559T		0	4	0	0.216802
T9697C		0	4	0	0.216802
C9891T	Ala3209Val	0	4	0	0.216802
T9961C		0	4	0	0.216802
C9979T		0	4	0	0.216802
T11092C		0	4	0	0.216802
G11557T	Glu3764Asp	0	4	0	0.216802
C11563T		0	4	0	0.216802
C11824T		0	4	0	0.216802
C12415T		0	4	0	0.216802
A13175G	Thr4304Ala	0	4	0	0.216802
C13381T		0	4	0	0.216802
C14120T	Pro4619Leu	0	4	0	0.216802
C16428T		0	4	0	0.216802
C16490T	Ala5409Val	0	4	0	0.216802
T17126C	Leu5621Pro	0	4	0	0.216802
C17410T	Arg5716Cys	0	4	0	0.216802
C17733T		0	4	0	0.216802
C18959T	Ala6232Val	0	4	0	0.216802
G19072T	Asp6270Tyr	0	4	0	0.216802
C19524T		0	4	0	0.216802
T20426C	Ile6721Thr	0	4	0	0.216802
A21174G		0	4	0	0.216802
G21533A	Ser7090Asn	0	4	0	0.216802
A21551T	Asn7096Ile	0	4	0	0.216802
G21578T	Val6Phe	0	4	0	0.216802
C21711T	Ser50Leu	0	4	0	0.216802
C23248T		0	4	0	0.216802
C23707T		0	4	0	0.216802
C24023G	Leu821Val	0	4	0	0.216802
C24023T		0	4	0	0.216802
T24202C		0	4	0	0.216802
C24374A	Leu938Ile	0	4	0	0.216802
T24982C		0	4	0	0.216802
G25217T	Gly1219Cys	0	4	0	0.216802
C25318T		0	4	0	0.216802
G26152A	Gly254Arg	0	4	0	0.216802
C26461T	Leu73Phe	0	4	0	0.216802
G26690T		0	4	0	0.216802
C26822T		0	4	0	0.216802
C27005T		0	4	0	0.216802
G27147C	Asp209His	0	4	0	0.216802
C27630T		0	4	0	0.216802
A27663T	Gln90His	0	4	0	0.216802
G28077T	Val62Leu	0	4	0	0.216802
C28093T	Ser67Phe	0	4	0	0.216802
G28179A	Gly96Ser	0	4	0	0.216802
G28580T	Asp103Tyr	0	4	0	0.216802
G28703C	Asp144His	0	4	0	0.216802
G28812T	Ser180Ile	0	4	0	0.216802
C28844T	Arg191Cys	0	4	0	0.216802
G28975T	Met234Ile	0	4	0	0.216802
G29254A		0	4	0	0.216802
G29384T	Asp371Tyr	0	4	0	0.216802
A29850C		0	4	0	0.216802
A29865T		0	4	0	0.216802
C28139T		4	3	1.44928	0.162602
C12459T	Thr4065Ile	2	3	0.724638	0.162602
C13620T		2	3	0.724638	0.162602
C29253T	Ser327Leu	2	3	0.724638	0.162602
G29711T		2	3	0.724638	0.162602
C6070T		1	3	0.362319	0.162602
G11521T	Met3752Ile	1	3	0.362319	0.162602
G15908A	Gly5215Asp	1	3	0.362319	0.162602
T18736C	Phe6158Leu	1	3	0.362319	0.162602
T20452C	Tyr6730His	1	3	0.362319	0.162602
G26143A	Gly251Ser	1	3	0.362319	0.162602
G27281T	Trp27Leu	1	3	0.362319	0.162602
G28690T	Leu139Phe	1	3	0.362319	0.162602
C29774T		1	3	0.362319	0.162602
G29862C		1	3	0.362319	0.162602
A22T		0	3	0	0.162602
A26T		0	3	0	0.162602
C140T		0	3	0	0.162602
C321G	Pro19Arg	0	3	0	0.162602
A476G	Ile71Val	0	3	0	0.162602
G709A		0	3	0	0.162602
C815T	Arg184Cys	0	3	0	0.162602
C1142T	Leu293Phe	0	3	0	0.162602
C1190T	Pro309Ser	0	3	0	0.162602
C1342T		0	3	0	0.162602
C1427T	His388Tyr	0	3	0	0.162602
C1469T	Arg402Cys	0	3	0	0.162602
C1593T	Ser443Phe	0	3	0	0.162602
G1772T	Val503Phe	0	3	0	0.162602
C1912T		0	3	0	0.162602
C1929T	Ala555Val	0	3	0	0.162602
T2041C		0	3	0	0.162602
C2110T		0	3	0	0.162602
G2164C	Glu633Asp	0	3	0	0.162602
C2388T	Thr708Ile	0	3	0	0.162602
T2432C	Ser723Pro	0	3	0	0.162602
G2448A	Gly728Asp	0	3	0	0.162602
C2455T		0	3	0	0.162602
T2506C		0	3	0	0.162602
A2831C	Lys856Gln	0	3	0	0.162602
A2869G		0	3	0	0.162602
G2962A		0	3	0	0.162602
T3166C		0	3	0	0.162602
C3429T	Thr1055Ile	0	3	0	0.162602
T3682C		0	3	0	0.162602
C3717T	Ala1151Val	0	3	0	0.162602
C3743T	His1160Tyr	0	3	0	0.162602
C3811T		0	3	0	0.162602
C3885A	Pro1207His	0	3	0	0.162602
C3903T	Pro1213Leu	0	3	0	0.162602
G4255A		0	3	0	0.162602
G4255T		0	3	0	0.162602
T4402C		0	3	0	0.162602
T4519C		0	3	0	0.162602
C5284T		0	3	0	0.162602
T5653C		0	3	0	0.162602
C5869T		0	3	0	0.162602
C6027T	Pro1921Leu	0	3	0	0.162602
T6174G	Ile1970Ser	0	3	0	0.162602
C6267T	Ala2001Val	0	3	0	0.162602
T6478C		0	3	0	0.162602
C7528T		0	3	0	0.162602
C7728T	Ser2488Phe	0	3	0	0.162602
C7945T		0	3	0	0.162602
C8293T		0	3	0	0.162602
T9232C		0	3	0	0.162602
C9491T	His3076Tyr	0	3	0	0.162602
C9967T		0	3	0	0.162602
C10078T		0	3	0	0.162602
C10202T	Leu3313Phe	0	3	0	0.162602
A10329G	Asp3355Gly	0	3	0	0.162602
G10870T		0	3	0	0.162602
C11001T	Thr3579Ile	0	3	0	0.162602
G11521C	Met3752Ile	0	3	0	0.162602
G12052T	Lys3929Asn	0	3	0	0.162602
G12769T		0	3	0	0.162602
C12778T		0	3	0	0.162602
T13270C		0	3	0	0.162602
C13551T		0	3	0	0.162602
A13947T		0	3	0	0.162602
C14396T	Thr4711Ile	0	3	0	0.162602
C14937T		0	3	0	0.162602
G15380T	Ser5039Ile	0	3	0	0.162602
A15486T		0	3	0	0.162602
C16178T	Ser5305Leu	0	3	0	0.162602
C16575T		0	3	0	0.162602
A16740T	Glu5492Asp	0	3	0	0.162602
T17007C		0	3	0	0.162602
C17502T		0	3	0	0.162602
G17523T	Met5753Ile	0	3	0	0.162602
G17592T		0	3	0	0.162602
C17745T		0	3	0	0.162602
C17976T		0	3	0	0.162602
A18082G	Ile5940Val	0	3	0	0.162602
G18498T	Met6078Ile	0	3	0	0.162602
C18512T	Pro6083Leu	0	3	0	0.162602
T18792C		0	3	0	0.162602
C19018T	Pro6252Ser	0	3	0	0.162602
C19269T		0	3	0	0.162602
C19637T	Ala6458Val	0	3	0	0.162602
G19648T	Val6462Leu	0	3	0	0.162602
C19862T	Ala6533Val	0	3	0	0.162602
C19983T		0	3	0	0.162602
G20134T	Val6624Leu	0	3	0	0.162602
T20367C		0	3	0	0.162602
A20387G	Lys6708Arg	0	3	0	0.162602
G20578T	Val6772Leu	0	3	0	0.162602
T21170C	Ile6969Thr	0	3	0	0.162602
A21172C	Thr6970Pro	0	3	0	0.162602
G21586T	Leu8Phe	0	3	0	0.162602
G21724T	Leu54Phe	0	3	0	0.162602
C21742T		0	3	0	0.162602
C22000T		0	3	0	0.162602
G22021T	Met153Ile	0	3	0	0.162602
A22151G	Ile197Val	0	3	0	0.162602
G22661T	Val367Phe	0	3	0	0.162602
A23128C		0	3	0	0.162602
C23271T	Ala570Val	0	3	0	0.162602
T23287C		0	3	0	0.162602
C23525T	His655Tyr	0	3	0	0.162602
C23533T		0	3	0	0.162602
C23638T		0	3	0	0.162602
G23666C	Glu702Gln	0	3	0	0.162602
G24368T	Asp936Tyr	0	3	0	0.162602
C24381T	Ser940Phe	0	3	0	0.162602
T24583C		0	3	0	0.162602
C24919T		0	3	0	0.162602
G25340T	Asp1260Tyr	0	3	0	0.162602
C25413T		0	3	0	0.162602
G25429T	Val13Leu	0	3	0	0.162602
G25440T	Lys16Asn	0	3	0	0.162602
C25466T	Pro25Leu	0	3	0	0.162602
A25492G	Thr34Ala	0	3	0	0.162602
C25614T		0	3	0	0.162602
A25747G	Asn119Asp	0	3	0	0.162602
A25964C	Glu191Ala	0	3	0	0.162602
C26028T		0	3	0	0.162602
A26057G	Asp222Gly	0	3	0	0.162602
G26144A	Gly251Asp	0	3	0	0.162602
C26527T	Ala2Val	0	3	0	0.162602
T27210C		0	3	0	0.162602
C27247T		0	3	0	0.162602
G27261A		0	3	0	0.162602
C27367T	Gln56*	0	3	0	0.162602
C27416A	Ala8Glu	0	3	0	0.162602
C27524T	Ser44Leu	0	3	0	0.162602
A27675C	Gln94His	0	3	0	0.162602
C27741T		0	3	0	0.162602
C27804T		0	3	0	0.162602
C27881T		0	3	0	0.162602
T27939A	Phe16Ile	0	3	0	0.162602
T27991G	Val33Gly	0	3	0	0.162602
C28005T	Pro38Ser	0	3	0	0.162602
A28043G		0	3	0	0.162602
A28055G		0	3	0	0.162602
T28157C		0	3	0	0.162602
G28166A		0	3	0	0.162602
T28219C	Leu109Ser	0	3	0	0.162602
T28243G	Val117Gly	0	3	0	0.162602
A28263G		0	3	0	0.162602
C28320T	Thr16Met	0	3	0	0.162602
G28562C	Gly97Arg	0	3	0	0.162602
T28582A	Asp103Glu	0	3	0	0.162602
G28628T	Ala119Ser	0	3	0	0.162602
G28727T	Ala152Ser	0	3	0	0.162602
T28759C		0	3	0	0.162602
C28826T	Arg185Cys	0	3	0	0.162602
T28835A	Ser188Thr	0	3	0	0.162602
A28850T	Ser193Cys	0	3	0	0.162602
G28899A	Arg209Lys	0	3	0	0.162602
T28902C	Met210Thr	0	3	0	0.162602
T28927A		0	3	0	0.162602
A28973T	Met234Leu	0	3	0	0.162602
G29000T	Gly243Cys	0	3	0	0.162602
G29044A		0	3	0	0.162602
C29137T		0	3	0	0.162602
T29161A		0	3	0	0.162602
A29170G		0	3	0	0.162602
C29177A	Pro302Thr	0	3	0	0.162602
A29365G		0	3	0	0.162602
C29367T	Pro365Leu	0	3	0	0.162602
C29451T	Thr393Ile	0	3	0	0.162602
G29465T	Ala398Ser	0	3	0	0.162602
G29527T	Gln418His	0	3	0	0.162602
A29547G		0	3	0	0.162602
C29614T		0	3	0	0.162602
G29688T		0	3	0	0.162602
G29702A		0	3	0	0.162602
G29736T		0	3	0	0.162602
C29750T		0	3	0	0.162602
G29861C		0	3	0	0.162602
G29861T		0	3	0	0.162602
G29864T		0	3	0	0.162602
C12053T	Leu3930Phe	11	2	3.98551	0.108401
T27484C		5	2	1.81159	0.108401
T25G		4	2	1.44928	0.108401
C4582T		3	2	1.08696	0.108401
C15352T	Leu5030Phe	3	2	1.08696	0.108401
G21641T	Ala27Ser	2	2	0.724638	0.108401
G22706T	Val382Leu	2	2	0.724638	0.108401
C29769T		2	2	0.724638	0.108401
G105T		1	2	0.362319	0.108401
C1437T	Ser391Phe	1	2	0.362319	0.108401
C4777T		1	2	0.362319	0.108401
C6541T		1	2	0.362319	0.108401
C6573T	Ser2103Phe	1	2	0.362319	0.108401
G9652T	Met3129Ile	1	2	0.362319	0.108401
G10481A	Gly3406Ser	1	2	0.362319	0.108401
C12412T		1	2	0.362319	0.108401
T16456C	Ser5398Pro	1	2	0.362319	0.108401
A17008G	Ile5582Val	1	2	0.362319	0.108401
C19586T	Thr6441Ile	1	2	0.362319	0.108401
G19684T	Val6474Leu	1	2	0.362319	0.108401
A20047G	Ile6595Val	1	2	0.362319	0.108401
C23422T		1	2	0.362319	0.108401
G25135T	Lys1191Asn	1	2	0.362319	0.108401
G25767T	Met125Ile	1	2	0.362319	0.108401
G25907T	Gly172Val	1	2	0.362319	0.108401
C25945A	Gln185Lys	1	2	0.362319	0.108401
C26124T		1	2	0.362319	0.108401
C26801T		1	2	0.362319	0.108401
C27131T		1	2	0.362319	0.108401
C27644T	Pro84Leu	1	2	0.362319	0.108401
G27996T	Asp35Tyr	1	2	0.362319	0.108401
A28032T	Ile47Phe	1	2	0.362319	0.108401
G29759T		1	2	0.362319	0.108401
A29827T		1	2	0.362319	0.108401
A29850T		1	2	0.362319	0.108401
A4G		0	2	0	0.108401
G8C		0	2	0	0.108401
T9C		0	2	0	0.108401
A27C		0	2	0	0.108401
A31G		0	2	0	0.108401
A35T		0	2	0	0.108401
C36G		0	2	0	0.108401
C37A		0	2	0	0.108401
C37T		0	2	0	0.108401
T54C		0	2	0	0.108401
C64T		0	2	0	0.108401
C173T		0	2	0	0.108401
C186T		0	2	0	0.108401
G219A		0	2	0	0.108401
A259G		0	2	0	0.108401
C337T		0	2	0	0.108401
C364A	Asp33Glu	0	2	0	0.108401
T514C		0	2	0	0.108401
G520T	Met85Ile	0	2	0	0.108401
C601T		0	2	0	0.108401
G626T	Val121Phe	0	2	0	0.108401
T670C		0	2	0	0.108401
T682C		0	2	0	0.108401
C697T		0	2	0	0.108401
T833C	Phe190Leu	0	2	0	0.108401
G845T	Asp194Tyr	0	2	0	0.108401
C900T	Ser212Leu	0	2	0	0.108401
A929G	Ile222Val	0	2	0	0.108401
G942A	Arg226Lys	0	2	0	0.108401
G1043T	Ala260Ser	0	2	0	0.108401
C1077T	Pro271Leu	0	2	0	0.108401
G1210T	Met315Ile	0	2	0	0.108401
C1327T		0	2	0	0.108401
T1339C		0	2	0	0.108401
C1392T	Ser376Leu	0	2	0	0.108401
C1420T		0	2	0	0.108401
A1435G		0	2	0	0.108401
G1439T	Gly392Cys	0	2	0	0.108401
G1495T		0	2	0	0.108401
C1519T		0	2	0	0.108401
C1601T	Leu446Phe	0	2	0	0.108401
A1631C	Lys456Gln	0	2	0	0.108401
C1663T		0	2	0	0.108401
C1762T		0	2	0	0.108401
G1820A	Gly519Ser	0	2	0	0.108401
T1863A	Leu533His	0	2	0	0.108401
C1913T	Arg550Cys	0	2	0	0.108401
A2018G	Met585Val	0	2	0	0.108401
T2029C		0	2	0	0.108401
G2095A		0	2	0	0.108401
A2140G		0	2	0	0.108401
C2232T	Ala656Val	0	2	0	0.108401
G2659T	Lys798Asn	0	2	0	0.108401
G2776T	Lys837Asn	0	2	0	0.108401
G2945A	Gly894Ser	0	2	0	0.108401
T3086C	Phe941Leu	0	2	0	0.108401
T3095C	Ser944Pro	0	2	0	0.108401
G3250T	Glu995Asp	0	2	0	0.108401
G3431T	Val1056Leu	0	2	0	0.108401
G3476A	Val1071Ile	0	2	0	0.108401
T3499C		0	2	0	0.108401
A3531G	Asp1089Gly	0	2	0	0.108401
A3591G	Asn1109Ser	0	2	0	0.108401
T3694C		0	2	0	0.108401
T3798C	Phe1178Ser	0	2	0	0.108401
C3817T		0	2	0	0.108401
C3874T		0	2	0	0.108401
C3927T	Ser1221Leu	0	2	0	0.108401
C3961T		0	2	0	0.108401
A3983G	Thr1240Ala	0	2	0	0.108401
C3987T	Thr1241Ile	0	2	0	0.108401
T4092C	Ile1276Thr	0	2	0	0.108401
G4201T	Met1312Ile	0	2	0	0.108401
G4300T		0	2	0	0.108401
C4320T	Ala1352Val	0	2	0	0.108401
C4321T		0	2	0	0.108401
C4331T		0	2	0	0.108401
G4390T	Leu1375Phe	0	2	0	0.108401
A4548G	Lys1428Arg	0	2	0	0.108401
A4564G		0	2	0	0.108401
C4570T		0	2	0	0.108401
G4609T	Met1448Ile	0	2	0	0.108401
T4630C		0	2	0	0.108401
G4649T	Ala1462Ser	0	2	0	0.108401
C4655T	Arg1464Trp	0	2	0	0.108401
T4693C		0	2	0	0.108401
C4752T	Thr1496Ile	0	2	0	0.108401
C4795T		0	2	0	0.108401
C4993T		0	2	0	0.108401
G5018A	Asp1585Asn	0	2	0	0.108401
G5018T	Asp1585Tyr	0	2	0	0.108401
C5020G	Asp1585Glu	0	2	0	0.108401
G5062T	Leu1599Phe	0	2	0	0.108401
C5497T		0	2	0	0.108401
A5570G	Met1769Val	0	2	0	0.108401
C5654T		0	2	0	0.108401
G5668T	Glu1801Asp	0	2	0	0.108401
C5717T	His1818Tyr	0	2	0	0.108401
C6187T		0	2	0	0.108401
A6228G	Lys1988Arg	0	2	0	0.108401
C6312T	Thr2016Ile	0	2	0	0.108401
C6318T	Pro2018Leu	0	2	0	0.108401
G6421T		0	2	0	0.108401
A6507G	Asn2081Ser	0	2	0	0.108401
C6543T	Thr2093Ile	0	2	0	0.108401
C6701T	Leu2146Phe	0	2	0	0.108401
C6794T		0	2	0	0.108401
A6876G	Lys2204Arg	0	2	0	0.108401
C6990T	Ser2242Phe	0	2	0	0.108401
C7011T	Ala2249Val	0	2	0	0.108401
C7093T		0	2	0	0.108401
C7165T		0	2	0	0.108401
C7279T		0	2	0	0.108401
G7295T	Ala2344Ser	0	2	0	0.108401
C7392T	Pro2376Leu	0	2	0	0.108401
C7564T		0	2	0	0.108401
G7620C	Cys2452Ser	0	2	0	0.108401
A7626G	Asn2454Ser	0	2	0	0.108401
G7675A		0	2	0	0.108401
G7675T		0	2	0	0.108401
C7989T	Ala2575Val	0	2	0	0.108401
G8017T		0	2	0	0.108401
C8139T	Ser2625Phe	0	2	0	0.108401
C8290T		0	2	0	0.108401
T8409C	Val2715Ala	0	2	0	0.108401
C8480T	Pro2739Ser	0	2	0	0.108401
T8497C		0	2	0	0.108401
A8897T	Asn2878Tyr	0	2	0	0.108401
C8917T		0	2	0	0.108401
C8950T		0	2	0	0.108401
C9223T		0	2	0	0.108401
C9286T		0	2	0	0.108401
C9319T		0	2	0	0.108401
C9532T		0	2	0	0.108401
C9661T		0	2	0	0.108401
C9994A	Asn3243Lys	0	2	0	0.108401
C10183T		0	2	0	0.108401
C10228T		0	2	0	0.108401
C10336T		0	2	0	0.108401
C10376T	Pro3371Ser	0	2	0	0.108401
C10448T	Pro3395Ser	0	2	0	0.108401
T10495C		0	2	0	0.108401
A10508G	Ile3415Val	0	2	0	0.108401
G10618A		0	2	0	0.108401
C10626T	Ala3454Val	0	2	0	0.108401
G10979A	Val3572Met	0	2	0	0.108401
C11094T	Ala3610Val	0	2	0	0.108401
G11146C	Met3627Ile	0	2	0	0.108401
C11195T	Leu3644Phe	0	2	0	0.108401
G11230T	Met3655Ile	0	2	0	0.108401
C11339T		0	2	0	0.108401
A11439G	Asn3725Ser	0	2	0	0.108401
C11511G	Thr3749Arg	0	2	0	0.108401
C11575T		0	2	0	0.108401
C11752T		0	2	0	0.108401
A11781G	Lys3839Arg	0	2	0	0.108401
G11865A	Cys3867Tyr	0	2	0	0.108401
C11866T		0	2	0	0.108401
A11867T	Thr3868Ser	0	2	0	0.108401
C12115T		0	2	0	0.108401
G12320T	Glu4019*	0	2	0	0.108401
C12357T	Thr4031Ile	0	2	0	0.108401
C12534T	Thr4090Ile	0	2	0	0.108401
C12781T		0	2	0	0.108401
A12792G	Lys4176Arg	0	2	0	0.108401
C12896T	Pro4211Ser	0	2	0	0.108401
A12986G	Met4241Val	0	2	0	0.108401
C13059T	Thr4265Ile	0	2	0	0.108401
A13204G		0	2	0	0.108401
A13278G	Asn4338Ser	0	2	0	0.108401
C13384T		0	2	0	0.108401
G13471A	Val4403Ile	0	2	0	0.108401
G13661A	Arg4466Lys	0	2	0	0.108401
G13723T	Ala4487Ser	0	2	0	0.108401
A13748G	Lys4495Arg	0	2	0	0.108401
C13774A	Pro4504Thr	0	2	0	0.108401
C13821T		0	2	0	0.108401
A13922G	Asp4553Gly	0	2	0	0.108401
G14030A	Arg4589Gln	0	2	0	0.108401
C14198T	Ala4645Val	0	2	0	0.108401
C14322T		0	2	0	0.108401
C14481T		0	2	0	0.108401
G14500T	Val4746Leu	0	2	0	0.108401
T15009C		0	2	0	0.108401
G15406T	Ala5048Ser	0	2	0	0.108401
G15438T	Met5058Ile	0	2	0	0.108401
G15517A	Val5085Ile	0	2	0	0.108401
C15654T		0	2	0	0.108401
G15672T	Glu5136Asp	0	2	0	0.108401
C15738T		0	2	0	0.108401
A15972G		0	2	0	0.108401
G16236A		0	2	0	0.108401
C16338T		0	2	0	0.108401
A16607G	Asn5448Ser	0	2	0	0.108401
G16852T	Gly5530Cys	0	2	0	0.108401
C16969T	His5569Tyr	0	2	0	0.108401
G17122A	Ala5620Thr	0	2	0	0.108401
T17137C	Ser5625Pro	0	2	0	0.108401
G17259T	Glu5665Asp	0	2	0	0.108401
C17285T	Ser5674Leu	0	2	0	0.108401
G17302T	Val5680Phe	0	2	0	0.108401
G17331T	Glu5689Asp	0	2	0	0.108401
T17407C		0	2	0	0.108401
C17676T		0	2	0	0.108401
C17678T	Thr5805Met	0	2	0	0.108401
C17766T		0	2	0	0.108401
G17964T	Met5900Ile	0	2	0	0.108401
G18020A	Arg5919Lys	0	2	0	0.108401
C18248T	Pro5995Leu	0	2	0	0.108401
C18647T	Pro6128Leu	0	2	0	0.108401
G18780T	Trp6172Cys	0	2	0	0.108401
G18803T	Ser6180Ile	0	2	0	0.108401
G18907T	Val6215Phe	0	2	0	0.108401
C19011T		0	2	0	0.108401
T19025A	Leu6254His	0	2	0	0.108401
C19152T		0	2	0	0.108401
C19164T		0	2	0	0.108401
C19170A	Phe6302Leu	0	2	0	0.108401
C19263T		0	2	0	0.108401
T19293G	Ser6343Arg	0	2	0	0.108401
T19295G	Leu6344Trp	0	2	0	0.108401
G19509A		0	2	0	0.108401
A19548T		0	2	0	0.108401
T19632C		0	2	0	0.108401
G19735T	Asp6491Tyr	0	2	0	0.108401
C19763T	Thr6500Ile	0	2	0	0.108401
G19800T	Lys6512Asn	0	2	0	0.108401
A20094G		0	2	0	0.108401
C20148T		0	2	0	0.108401
A20225G	Glu6654Gly	0	2	0	0.108401
C20233T	Pro6657Ser	0	2	0	0.108401
C20451T		0	2	0	0.108401
A20634G		0	2	0	0.108401
C20759T	Ala6832Val	0	2	0	0.108401
C20767T	Pro6835Ser	0	2	0	0.108401
T20817C		0	2	0	0.108401
G21010T	Val6916Leu	0	2	0	0.108401
C21057T		0	2	0	0.108401
T21146G	Leu6961Arg	0	2	0	0.108401
G21535T	Asp7091Tyr	0	2	0	0.108401
C21549G	Asn7095Lys	0	2	0	0.108401
C21614T	Leu18Phe	0	2	0	0.108401
A21617T	Thr19Ser	0	2	0	0.108401
C21622T		0	2	0	0.108401
C21767T	His69Tyr	0	2	0	0.108401
G21800T	Asp80Tyr	0	2	0	0.108401
G21898A		0	2	0	0.108401
T21960C	Phe133Ser	0	2	0	0.108401
G22030T	Glu156Asp	0	2	0	0.108401
G22203T	Arg214Leu	0	2	0	0.108401
C22224T	Ser221Leu	0	2	0	0.108401
T22246C		0	2	0	0.108401
C22281T	Thr240Ile	0	2	0	0.108401
T22303G	Ser247Arg	0	2	0	0.108401
C22313T	Pro251Ser	0	2	0	0.108401
G22343T	Gly261Cys	0	2	0	0.108401
C22530T	Thr323Ile	0	2	0	0.108401
G22604T	Ala348Ser	0	2	0	0.108401
C22712T	Pro384Ser	0	2	0	0.108401
A22920T	Tyr453Phe	0	2	0	0.108401
T22939C		0	2	0	0.108401
C23124G	Pro521Arg	0	2	0	0.108401
C23127T	Ala522Val	0	2	0	0.108401
C23191T		0	2	0	0.108401
A23235G	Lys558Arg	0	2	0	0.108401
C23244A	Pro561His	0	2	0	0.108401
C23271A	Ala570Asp	0	2	0	0.108401
C23380T		0	2	0	0.108401
C23481T	Ser640Phe	0	2	0	0.108401
G23545T	Glu661Asp	0	2	0	0.108401
T23569C		0	2	0	0.108401
G23593C	Gln677His	0	2	0	0.108401
G23607A	Arg682Gln	0	2	0	0.108401
C23635T		0	2	0	0.108401
C23893T		0	2	0	0.108401
C23917T		0	2	0	0.108401
A23938G		0	2	0	0.108401
C23987T	Pro809Ser	0	2	0	0.108401
G24193T		0	2	0	0.108401
C24198T	Ala879Val	0	2	0	0.108401
T24295C		0	2	0	0.108401
C24370T		0	2	0	0.108401
C24382T		0	2	0	0.108401
A24782C	Asn1074His	0	2	0	0.108401
C24863T	His1101Tyr	0	2	0	0.108401
A25020C	Asp1153Ala	0	2	0	0.108401
C25292T	Leu1244Phe	0	2	0	0.108401
G25297A		0	2	0	0.108401
C25317T	Ser1252Phe	0	2	0	0.108401
G25323T	Cys1254Phe	0	2	0	0.108401
C25339T		0	2	0	0.108401
C25433T	Thr14Ile	0	2	0	0.108401
C25460T	Ala23Val	0	2	0	0.108401
C25469T	Ser26Leu	0	2	0	0.108401
C25487T	Thr32Ile	0	2	0	0.108401
C25578T		0	2	0	0.108401
C25603T		0	2	0	0.108401
C25609T	Leu73Phe	0	2	0	0.108401
C25613T	Ser74Phe	0	2	0	0.108401
G25641T	Leu83Phe	0	2	0	0.108401
G25644T		0	2	0	0.108401
C25665T		0	2	0	0.108401
G25690T	Gly100Cys	0	2	0	0.108401
G25753T	Val121Leu	0	2	0	0.108401
G25855T	Asp155Tyr	0	2	0	0.108401
G25939T	Asp183Tyr	0	2	0	0.108401
A25965G		0	2	0	0.108401
A26045G	Gln218Arg	0	2	0	0.108401
A26154T		0	2	0	0.108401
T26187C		0	2	0	0.108401
G26233T		0	2	0	0.108401
C26370T		0	2	0	0.108401
T26436C		0	2	0	0.108401
G26450T	Arg69Ile	0	2	0	0.108401
G26458A	Asp72Asn	0	2	0	0.108401
C26522T		0	2	0	0.108401
G26526T	Ala2Ser	0	2	0	0.108401
T26545G	Ile8Ser	0	2	0	0.108401
G26779T	Cys86Phe	0	2	0	0.108401
C26873T		0	2	0	0.108401
G26951T		0	2	0	0.108401
G27008T	Lys162Asn	0	2	0	0.108401
G27074T		0	2	0	0.108401
C27213T		0	2	0	0.108401
G27225T	Gln8His	0	2	0	0.108401
T27320C	Leu40Ser	0	2	0	0.108401
C27473G	Thr27Arg	0	2	0	0.108401
T27483C		0	2	0	0.108401
C27500G	Ser36Cys	0	2	0	0.108401
A27507C		0	2	0	0.108401
C27509T	Thr39Ile	0	2	0	0.108401
A27515T	Glu41Val	0	2	0	0.108401
A27528T		0	2	0	0.108401
T27531G	Phe46Leu	0	2	0	0.108401
A27533T	His47Leu	0	2	0	0.108401
T27537A		0	2	0	0.108401
T27546A	Asp51Glu	0	2	0	0.108401
C27557A	Ala55Glu	0	2	0	0.108401
T27570G	Phe59Leu	0	2	0	0.108401
A27574T	Thr61Ser	0	2	0	0.108401
A27579T	Gln62His	0	2	0	0.108401
T27587C	Phe65Ser	0	2	0	0.108401
T27592A	Cys67Ser	0	2	0	0.108401
G27601T	Gly70Cys	0	2	0	0.108401
A27608T	Lys72Ile	0	2	0	0.108401
C27619T	Gln76*	0	2	0	0.108401
G27626T	Arg78Leu	0	2	0	0.108401
A27646C	Lys85Gln	0	2	0	0.108401
A27646G	Lys85Glu	0	2	0	0.108401
G27659T	Arg89Ile	0	2	0	0.108401
C27679T	Leu96Phe	0	2	0	0.108401
T27682G	Tyr97Asp	0	2	0	0.108401
C27689T	Pro99Leu	0	2	0	0.108401
A27691T	Ile100Phe	0	2	0	0.108401
T27694G	Phe101Val	0	2	0	0.108401
T27696G	Phe101Leu	0	2	0	0.108401
A27700G	Ile103Val	0	2	0	0.108401
A27700T	Ile103Phe	0	2	0	0.108401
G27706T	Ala105Ser	0	2	0	0.108401
G27708T		0	2	0	0.108401
A27711T		0	2	0	0.108401
T27720C		0	2	0	0.108401
A27723C		0	2	0	0.108401
C27727T	Leu112Phe	0	2	0	0.108401
T27729A		0	2	0	0.108401
T27730A	Cys113Ser	0	2	0	0.108401
T27734G	Phe114Cys	0	2	0	0.108401
C27739T	Leu116Phe	0	2	0	0.108401
A27749T	Lys119Met	0	2	0	0.108401
T27760C	Ile2Thr	0	2	0	0.108401
A27763C	Glu3Ala	0	2	0	0.108401
A27774C	Ile7Leu	0	2	0	0.108401
T27783C	Tyr10His	0	2	0	0.108401
T27786A	Leu11Met	0	2	0	0.108401
T27786G	Leu11Val	0	2	0	0.108401
T27796A	Leu14*	0	2	0	0.108401
G27798A	Ala15Thr	0	2	0	0.108401
C27804G	Leu17Val	0	2	0	0.108401
G27806C		0	2	0	0.108401
C27812T		0	2	0	0.108401
G27816C	Val21Leu	0	2	0	0.108401
G27816T	Val21Phe	0	2	0	0.108401
T27826G	Met24Arg	0	2	0	0.108401
C27828G	Leu25Val	0	2	0	0.108401
T27830C		0	2	0	0.108401
T27833C		0	2	0	0.108401
T27840A	Trp29Arg	0	2	0	0.108401
A27854T	Glu33Asp	0	2	0	0.108401
T27856A	Leu34Gln	0	2	0	0.108401
C27864A	His37Asn	0	2	0	0.108401
C27864T	His37Tyr	0	2	0	0.108401
A27868G	Asn38Ser	0	2	0	0.108401
A27868T	Asn38Ile	0	2	0	0.108401
C27884G		0	2	0	0.108401
C27889T		0	2	0	0.108401
G27896C	Met1?	0	2	0	0.108401
T27913G	Leu7*	0	2	0	0.108401
G27915C	Gly8Arg	0	2	0	0.108401
G27915T	Gly8*	0	2	0	0.108401
A27918T	Ile9Phe	0	2	0	0.108401
A27921G	Ile10Val	0	2	0	0.108401
T27922A	Ile10Asn	0	2	0	0.108401
A27927T	Thr12Ser	0	2	0	0.108401
G27933T	Ala14Ser	0	2	0	0.108401
T27935G		0	2	0	0.108401
G27936T	Ala15Ser	0	2	0	0.108401
C27937T	Ala15Val	0	2	0	0.108401
T27940A	Phe16Tyr	0	2	0	0.108401
C27944T		0	2	0	0.108401
C27945T	Gln18*	0	2	0	0.108401
C27960G	Gln23Glu	0	2	0	0.108401
T27966G	Cys25Gly	0	2	0	0.108401
G27967T	Cys25Phe	0	2	0	0.108401
C27970A	Thr26Asn	0	2	0	0.108401
C27975A	His28Asn	0	2	0	0.108401
C27981G	Pro30Ala	0	2	0	0.108401
T27984A	Tyr31Asn	0	2	0	0.108401
G27987T	Val32Leu	0	2	0	0.108401
A27989G		0	2	0	0.108401
G27990A	Val33Ile	0	2	0	0.108401
A27997T	Asp35Val	0	2	0	0.108401
C27998T		0	2	0	0.108401
C28005G	Pro38Ala	0	2	0	0.108401
C28006G	Pro38Arg	0	2	0	0.108401
C28011G	His40Asp	0	2	0	0.108401
T28026A	Trp45Arg	0	2	0	0.108401
A28047C		0	2	0	0.108401
A28051T	Lys53Ile	0	2	0	0.108401
C28057T	Ala55Val	0	2	0	0.108401
A28070G		0	2	0	0.108401
G28079T		0	2	0	0.108401
A28081T	Asp63Val	0	2	0	0.108401
G28083T	Glu64*	0	2	0	0.108401
C28099T	Ser69Leu	0	2	0	0.108401
G28109A		0	2	0	0.108401
T28114G	Ile74Ser	0	2	0	0.108401
G28116A	Asp75Asn	0	2	0	0.108401
T28118A	Asp75Glu	0	2	0	0.108401
T28135C	Val81Ala	0	2	0	0.108401
A28145G		0	2	0	0.108401
C28147G	Pro85Arg	0	2	0	0.108401
T28150G	Phe86Cys	0	2	0	0.108401
T28151C		0	2	0	0.108401
A28152T	Thr87Ser	0	2	0	0.108401
C28153G	Thr87Arg	0	2	0	0.108401
A28155T	Ile88Phe	0	2	0	0.108401
T28160C		0	2	0	0.108401
C28163G	Cys90Trp	0	2	0	0.108401
G28167T	Glu92*	0	2	0	0.108401
T28177A	Leu95*	0	2	0	0.108401
T28177G	Leu95Trp	0	2	0	0.108401
T28181A		0	2	0	0.108401
T28186A	Leu98His	0	2	0	0.108401
A28190G		0	2	0	0.108401
T28192G	Val100Gly	0	2	0	0.108401
G28193T		0	2	0	0.108401
T28199A	Cys102*	0	2	0	0.108401
T28206A	Tyr105Asn	0	2	0	0.108401
A28225C	Tyr111Ser	0	2	0	0.108401
C28227A	His112Asn	0	2	0	0.108401
T28235G		0	2	0	0.108401
G28239C	Val116Leu	0	2	0	0.108401
T28246A	Leu118*	0	2	0	0.108401
T28246C	Leu118Ser	0	2	0	0.108401
G28248A	Asp119Asn	0	2	0	0.108401
A28249C	Asp119Ala	0	2	0	0.108401
T28251C	Phe120Leu	0	2	0	0.108401
T28251G	Phe120Val	0	2	0	0.108401
A28258C	*122Ser	0	2	0	0.108401
C28261T		0	2	0	0.108401
C28269T		0	2	0	0.108401
T28270C		0	2	0	0.108401
A28273G		0	2	0	0.108401
G28280T	Asp3Tyr	0	2	0	0.108401
C28289T	Pro6Ser	0	2	0	0.108401
C28290T	Pro6Leu	0	2	0	0.108401
C28292G	Gln7Glu	0	2	0	0.108401
A28293G	Gln7Arg	0	2	0	0.108401
G28300T	Gln9His	0	2	0	0.108401
C28311A	Pro13His	0	2	0	0.108401
A28338C	Asp22Ala	0	2	0	0.108401
T28340A	Ser23Thr	0	2	0	0.108401
A28342T		0	2	0	0.108401
T28345C		0	2	0	0.108401
G28347T	Gly25Val	0	2	0	0.108401
G28368A	Arg32His	0	2	0	0.108401
G28375T		0	2	0	0.108401
A28381G		0	2	0	0.108401
C28383A	Ser37*	0	2	0	0.108401
C28391A	Arg40Ser	0	2	0	0.108401
G28404A	Gly44Asp	0	2	0	0.108401
A28416C	Asn48Thr	0	2	0	0.108401
G28457A	Glu62Lys	0	2	0	0.108401
C28471T		0	2	0	0.108401
C28481T	Gln70*	0	2	0	0.108401
A28483T	Gln70His	0	2	0	0.108401
C28490G	Pro73Ala	0	2	0	0.108401
T28495G	Ile74Met	0	2	0	0.108401
G28514A	Asp81Asn	0	2	0	0.108401
T28516A	Asp81Glu	0	2	0	0.108401
C28519T		0	2	0	0.108401
A28522C	Gln83His	0	2	0	0.108401
A28537C		0	2	0	0.108401
A28544G	Thr91Ala	0	2	0	0.108401
C28546T		0	2	0	0.108401
T28555G	Ile94Met	0	2	0	0.108401
G28576C	Met101Ile	0	2	0	0.108401
A28579G		0	2	0	0.108401
G28587T	Ser105Ile	0	2	0	0.108401
T28595A	Trp108Arg	0	2	0	0.108401
A28627G		0	2	0	0.108401
T28642A	Tyr123*	0	2	0	0.108401
T28672C		0	2	0	0.108401
T28678A		0	2	0	0.108401
G28690C	Leu139Phe	0	2	0	0.108401
A28694C	Thr141Pro	0	2	0	0.108401
C28708T		0	2	0	0.108401
C28716A	Thr148Asn	0	2	0	0.108401
C28732G	Asn153Lys	0	2	0	0.108401
C28744G	Ile157Met	0	2	0	0.108401
T28746C	Val158Ala	0	2	0	0.108401
C28748G	Leu159Val	0	2	0	0.108401
C28757G	Pro162Ala	0	2	0	0.108401
T28785G	Phe171Cys	0	2	0	0.108401
G28798A		0	2	0	0.108401
G28800C	Ser176Thr	0	2	0	0.108401
C28807A		0	2	0	0.108401
A28816T	Gln181His	0	2	0	0.108401
C28818T	Ala182Val	0	2	0	0.108401
T28843G	Ser190Arg	0	2	0	0.108401
G28851T	Ser193Ile	0	2	0	0.108401
C28868T	Pro199Ser	0	2	0	0.108401
T28894G		0	2	0	0.108401
G28895T	Ala208Ser	0	2	0	0.108401
T28897A		0	2	0	0.108401
A28900C	Arg209Ser	0	2	0	0.108401
G28904T	Ala211Ser	0	2	0	0.108401
G28908C	Gly212Ala	0	2	0	0.108401
G28908T	Gly212Val	0	2	0	0.108401
T28938G	Leu222Arg	0	2	0	0.108401
T28941A	Leu223Gln	0	2	0	0.108401
T28944G	Leu224Arg	0	2	0	0.108401
C28958A	Gln229Lys	0	2	0	0.108401
G28960A		0	2	0	0.108401
C28961T	Leu230Phe	0	2	0	0.108401
C28969G	Ser232Arg	0	2	0	0.108401
G28985T	Gly238Cys	0	2	0	0.108401
T29008A		0	2	0	0.108401
C29011T		0	2	0	0.108401
A29019C	Lys249Thr	0	2	0	0.108401
A29019T	Lys249Ile	0	2	0	0.108401
G29024T	Ala251Ser	0	2	0	0.108401
T29026C		0	2	0	0.108401
T29047C		0	2	0	0.108401
A29056G		0	2	0	0.108401
A29060T	Thr263Ser	0	2	0	0.108401
G29063T	Ala264Ser	0	2	0	0.108401
C29077T		0	2	0	0.108401
T29082A	Val270Glu	0	2	0	0.108401
T29082G	Val270Gly	0	2	0	0.108401
T29092C		0	2	0	0.108401
T29094A	Phe274Tyr	0	2	0	0.108401
G29096C	Gly275Arg	0	2	0	0.108401
C29098G		0	2	0	0.108401
A29121C	Gln283Pro	0	2	0	0.108401
T29131G	Phe286Leu	0	2	0	0.108401
C29138A	Gln289Lys	0	2	0	0.108401
G29140A		0	2	0	0.108401
A29143T	Glu290Asp	0	2	0	0.108401
T29145C	Leu291Pro	0	2	0	0.108401
A29163C	Asp297Ala	0	2	0	0.108401
C29167T		0	2	0	0.108401
C29171T	His300Tyr	0	2	0	0.108401
G29175T	Trp301Leu	0	2	0	0.108401
G29179T		0	2	0	0.108401
A29182T	Gln303His	0	2	0	0.108401
C29203A	Ser310Arg	0	2	0	0.108401
A29221G		0	2	0	0.108401
G29224T	Met317Ile	0	2	0	0.108401
G29240A	Glu323Lys	0	2	0	0.108401
G29243C	Val324Leu	0	2	0	0.108401
A29258C	Thr329Pro	0	2	0	0.108401
C29269T		0	2	0	0.108401
C29272G	Tyr333*	0	2	0	0.108401
T29283G	Ile337Ser	0	2	0	0.108401
T29288C		0	2	0	0.108401
C29303T	Pro344Ser	0	2	0	0.108401
T29310G	Phe346Cys	0	2	0	0.108401
A29313G	Lys347Arg	0	2	0	0.108401
C29323G		0	2	0	0.108401
A29352C	Tyr360Ser	0	2	0	0.108401
A29357G	Thr362Ala	0	2	0	0.108401
T29361G	Phe363Cys	0	2	0	0.108401
T29377A		0	2	0	0.108401
A29380C	Lys369Asn	0	2	0	0.108401
A29382T	Lys370Met	0	2	0	0.108401
A29391G	Lys373Arg	0	2	0	0.108401
G29392T	Lys373Asn	0	2	0	0.108401
A29393C	Lys374Gln	0	2	0	0.108401
C29416T		0	2	0	0.108401
A29419T	Leu382Phe	0	2	0	0.108401
C29429T	Gln386*	0	2	0	0.108401
G29431T	Gln386His	0	2	0	0.108401
A29443G		0	2	0	0.108401
C29445A	Thr391Asn	0	2	0	0.108401
G29462A	Ala397Thr	0	2	0	0.108401
G29468C	Asp399His	0	2	0	0.108401
G29473A		0	2	0	0.108401
A29488T	Lys405Asn	0	2	0	0.108401
G29506A	Met411Ile	0	2	0	0.108401
G29508T	Ser412Ile	0	2	0	0.108401
G29516A	Asp415Asn	0	2	0	0.108401
C29529A	Ala419Asp	0	2	0	0.108401
C29535T		0	2	0	0.108401
G29543C		0	2	0	0.108401
A29551G		0	2	0	0.108401
G29553T		0	2	0	0.108401
T29564G	Tyr3Asp	0	2	0	0.108401
C29580T	Ala8Val	0	2	0	0.108401
C29586T	Pro10Leu	0	2	0	0.108401
A29600G	Ser15Gly	0	2	0	0.108401
T29607C	Leu17Pro	0	2	0	0.108401
G29616A	Arg20Lys	0	2	0	0.108401
G29620T	Met21Ile	0	2	0	0.108401
C29625T	Ser23Phe	0	2	0	0.108401
C29627A	Arg24Ser	0	2	0	0.108401
C29632G	Asn25Lys	0	2	0	0.108401
A29634G	Tyr26Cys	0	2	0	0.108401
A29641C		0	2	0	0.108401
A29657T	Asn34Tyr	0	2	0	0.108401
A29700G		0	2	0	0.108401
C29708T		0	2	0	0.108401
G29734T		0	2	0	0.108401
G29744A		0	2	0	0.108401
G29773T		0	2	0	0.108401
G29862T		0	2	0	0.108401
G29864C		0	2	0	0.108401
G10427A	Val3388Ile	5	1	1.81159	0.0542005
G20398A	Glu6712Lys	3	1	1.08696	0.0542005
C24904T		3	1	1.08696	0.0542005
C25578G	Ile62Met	3	1	1.08696	0.0542005
T7386C	Met2374Thr	2	1	0.724638	0.0542005
C11109T	Ala3615Val	2	1	0.724638	0.0542005
C28744T		2	1	0.724638	0.0542005
C29743T		2	1	0.724638	0.0542005
T29867C		2	1	0.724638	0.0542005
C2091T	Thr609Ile	1	1	0.362319	0.0542005
C2306T	Leu681Phe	1	1	0.362319	0.0542005
G2782T		1	1	0.362319	0.0542005
C2836T		1	1	0.362319	0.0542005
C3736T		1	1	0.362319	0.0542005
T3906C	Phe1214Ser	1	1	0.362319	0.0542005
C4543T		1	1	0.362319	0.0542005
C4596T	Thr1444Ile	1	1	0.362319	0.0542005
C4890T	Thr1542Ile	1	1	0.362319	0.0542005
C5812T		1	1	0.362319	0.0542005
G6056T	Val1931Leu	1	1	0.362319	0.0542005
C6449T	Leu2062Phe	1	1	0.362319	0.0542005
C8175T	Ala2637Val	1	1	0.362319	0.0542005
C8208T	Thr2648Ile	1	1	0.362319	0.0542005
C9474T	Ala3070Val	1	1	0.362319	0.0542005
G9479T	Gly3072Cys	1	1	0.362319	0.0542005
G10360A		1	1	0.362319	0.0542005
C12312T	Ala4016Val	1	1	0.362319	0.0542005
T13069C		1	1	0.362319	0.0542005
C14189T	Ala4642Val	1	1	0.362319	0.0542005
C17004T		1	1	0.362319	0.0542005
C17125T	Leu5621Phe	1	1	0.362319	0.0542005
T17181C		1	1	0.362319	0.0542005
C18348T		1	1	0.362319	0.0542005
C21008T	Thr6915Ile	1	1	0.362319	0.0542005
C21549T		1	1	0.362319	0.0542005
C21597T	Ser12Phe	1	1	0.362319	0.0542005
C21707T	His49Tyr	1	1	0.362319	0.0542005
A22155G	Asp198Gly	1	1	0.362319	0.0542005
C22208T	Leu216Phe	1	1	0.362319	0.0542005
G23501T	Ala647Ser	1	1	0.362319	0.0542005
C24378T	Ser939Phe	1	1	0.362319	0.0542005
G24577A		1	1	0.362319	0.0542005
C24912T	Thr1117Ile	1	1	0.362319	0.0542005
T25430C	Val13Ala	1	1	0.362319	0.0542005
G25595T	Arg68Ile	1	1	0.362319	0.0542005
C27577T	Gln62*	1	1	0.362319	0.0542005
C27635T	Ser81Leu	1	1	0.362319	0.0542005
G28001T		1	1	0.362319	0.0542005
C29144T		1	1	0.362319	0.0542005
C29421T	Pro383Leu	1	1	0.362319	0.0542005
G29477T	Asp402Tyr	1	1	0.362319	0.0542005
C29563T		1	1	0.362319	0.0542005
C29635T		1	1	0.362319	0.0542005
G29747T		1	1	0.362319	0.0542005
A1G		0	1	0	0.0542005
T2C		0	1	0	0.0542005
T3C		0	1	0	0.0542005
A6T		0	1	0	0.0542005
G8A		0	1	0	0.0542005
T10A		0	1	0	0.0542005
T10C		0	1	0	0.0542005
T11A		0	1	0	0.0542005
T11C		0	1	0	0.0542005
A12G		0	1	0	0.0542005
A12T		0	1	0	0.0542005
T13C		0	1	0	0.0542005
T13G		0	1	0	0.0542005
C16T		0	1	0	0.0542005
T17A		0	1	0	0.0542005
T18C		0	1	0	0.0542005
C19A		0	1	0	0.0542005
C19G		0	1	0	0.0542005
A27T		0	1	0	0.0542005
C28A		0	1	0	0.0542005
A29T		0	1	0	0.0542005
A31T		0	1	0	0.0542005
C33G		0	1	0	0.0542005
A35G		0	1	0	0.0542005
C40T		0	1	0	0.0542005
T42A		0	1	0	0.0542005
T42C		0	1	0	0.0542005
T42G		0	1	0	0.0542005
C44G		0	1	0	0.0542005
A46T		0	1	0	0.0542005
T54G		0	1	0	0.0542005
A57C		0	1	0	0.0542005
G61T		0	1	0	0.0542005
T63G		0	1	0	0.0542005
T65A		0	1	0	0.0542005
C75A		0	1	0	0.0542005
T76A		0	1	0	0.0542005
T78G		0	1	0	0.0542005
A80G		0	1	0	0.0542005
G91A		0	1	0	0.0542005
T95A		0	1	0	0.0542005
C106T		0	1	0	0.0542005
T141A		0	1	0	0.0542005
A163T		0	1	0	0.0542005
A169T		0	1	0	0.0542005
G174A		0	1	0	0.0542005
C176G		0	1	0	0.0542005
C193A		0	1	0	0.0542005
T194C		0	1	0	0.0542005
G198A		0	1	0	0.0542005
C203T		0	1	0	0.0542005
G216T		0	1	0	0.0542005
G219T		0	1	0	0.0542005
A223T		0	1	0	0.0542005
C225T		0	1	0	0.0542005
T238A		0	1	0	0.0542005
T262C		0	1	0	0.0542005
C274T		0	1	0	0.0542005
C280T		0	1	0	0.0542005
G295A		0	1	0	0.0542005
G315C	Ser17Thr	0	1	0	0.0542005
A330G	Gln22Arg	0	1	0	0.0542005
T345C	Leu27Pro	0	1	0	0.0542005
T348A	Val28Glu	0	1	0	0.0542005
T356G	Phe31Val	0	1	0	0.0542005
T358A	Phe31Leu	0	1	0	0.0542005
G370A		0	1	0	0.0542005
G370T		0	1	0	0.0542005
A372C	Glu36Ala	0	1	0	0.0542005
C398T	His45Tyr	0	1	0	0.0542005
A404T	Lys47*	0	1	0	0.0542005
C414T	Thr50Ile	0	1	0	0.0542005
T426A	Val54Glu	0	1	0	0.0542005
C449T	Pro62Ser	0	1	0	0.0542005
C482T	Arg73Cys	0	1	0	0.0542005
G487A		0	1	0	0.0542005
G515A	Val84Ile	0	1	0	0.0542005
G520A	Met85Ile	0	1	0	0.0542005
G533A	Ala90Thr	0	1	0	0.0542005
C541T		0	1	0	0.0542005
G542T	Glu93*	0	1	0	0.0542005
G561A	Arg99His	0	1	0	0.0542005
G581A	Val106Ile	0	1	0	0.0542005
C583T		0	1	0	0.0542005
T586C		0	1	0	0.0542005
C593T	His110Tyr	0	1	0	0.0542005
G602A	Glu113Lys	0	1	0	0.0542005
C629A	Leu122Ile	0	1	0	0.0542005
A642C	Asn126Thr	0	1	0	0.0542005
C643T		0	1	0	0.0542005
G656T	Ala131Ser	0	1	0	0.0542005
C657T	Ala131Val	0	1	0	0.0542005
G677A	Ala138Thr	0	1	0	0.0542005
T809C	Tyr182His	0	1	0	0.0542005
G816A	Arg184His	0	1	0	0.0542005
C823T		0	1	0	0.0542005
C835T		0	1	0	0.0542005
C841T		0	1	0	0.0542005
C882T	Ala206Val	0	1	0	0.0542005
C897T	Ala211Val	0	1	0	0.0542005
C913T		0	1	0	0.0542005
G922A		0	1	0	0.0542005
A964G		0	1	0	0.0542005
C995T	Arg244Cys	0	1	0	0.0542005
C1023T	Thr253Ile	0	1	0	0.0542005
T1027C		0	1	0	0.0542005
T1028C	Phe255Leu	0	1	0	0.0542005
C1059A	Thr265Asn	0	1	0	0.0542005
A1072C	Glu269Asp	0	1	0	0.0542005
A1079C	Asn272His	0	1	0	0.0542005
C1093T		0	1	0	0.0542005
A1096G		0	1	0	0.0542005
A1110G	Lys282Arg	0	1	0	0.0542005
C1113T	Thr283Ile	0	1	0	0.0542005
G1148T	Gly295Cys	0	1	0	0.0542005
G1186A		0	1	0	0.0542005
C1201T		0	1	0	0.0542005
G1212C	Cys316Ser	0	1	0	0.0542005
C1218T	Ser318Leu	0	1	0	0.0542005
C1223A	Leu320Ile	0	1	0	0.0542005
C1223T	Leu320Phe	0	1	0	0.0542005
C1267T		0	1	0	0.0542005
A1290G	Glu342Gly	0	1	0	0.0542005
A1313G	Thr350Ala	0	1	0	0.0542005
C1385T	His374Tyr	0	1	0	0.0542005
C1387T		0	1	0	0.0542005
C1404T	Pro380Leu	0	1	0	0.0542005
C1415T	Leu384Phe	0	1	0	0.0542005
C1426T		0	1	0	0.0542005
A1430G	Asn389Asp	0	1	0	0.0542005
G1462T	Lys399Asn	0	1	0	0.0542005
G1466A	Gly401Ser	0	1	0	0.0542005
C1473T	Thr403Ile	0	1	0	0.0542005
C1498T		0	1	0	0.0542005
T1501C		0	1	0	0.0542005
A1515G	His417Arg	0	1	0	0.0542005
T1523A	Cys420Ser	0	1	0	0.0542005
G1524A	Cys420Tyr	0	1	0	0.0542005
G1533C	Trp423Ser	0	1	0	0.0542005
A1547G	Ser428Gly	0	1	0	0.0542005
C1549T		0	1	0	0.0542005
A1639G		0	1	0	0.0542005
A1643G	Asn460Asp	0	1	0	0.0542005
A1652G	Ile463Val	0	1	0	0.0542005
T1675C		0	1	0	0.0542005
G1727T	Val488Leu	0	1	0	0.0542005
G1730A	Glu489Lys	0	1	0	0.0542005
T1798A		0	1	0	0.0542005
C1800T	Thr512Ile	0	1	0	0.0542005
G1821A	Gly519Asp	0	1	0	0.0542005
C1848T	Ser528Leu	0	1	0	0.0542005
T1863G	Leu533Arg	0	1	0	0.0542005
T1864G		0	1	0	0.0542005
G1886T	Ala541Ser	0	1	0	0.0542005
G1942T		0	1	0	0.0542005
C1968T	Thr568Ile	0	1	0	0.0542005
C1997T		0	1	0	0.0542005
C2003T	Leu580Phe	0	1	0	0.0542005
A2010C	Asp582Ala	0	1	0	0.0542005
A2015G	Met584Val	0	1	0	0.0542005
G2035A		0	1	0	0.0542005
C2037T	Ala591Val	0	1	0	0.0542005
C2040T	Thr592Ile	0	1	0	0.0542005
C2062T		0	1	0	0.0542005
T2083C		0	1	0	0.0542005
A2120T	Thr619Ser	0	1	0	0.0542005
T2153C	Trp630Arg	0	1	0	0.0542005
A2160G	Glu632Gly	0	1	0	0.0542005
C2197T		0	1	0	0.0542005
A2207G	Ile648Val	0	1	0	0.0542005
C2252A	Gln663Lys	0	1	0	0.0542005
C2260A		0	1	0	0.0542005
A2270G	Lys669Glu	0	1	0	0.0542005
G2273A	Glu670Lys	0	1	0	0.0542005
A2274G	Glu670Gly	0	1	0	0.0542005
T2310C	Val682Ala	0	1	0	0.0542005
G2381T	Gly706Cys	0	1	0	0.0542005
G2384A	Glu707Lys	0	1	0	0.0542005
G2398T		0	1	0	0.0542005
C2445T	Thr727Ile	0	1	0	0.0542005
C2453A	Leu730Ile	0	1	0	0.0542005
A2467C	Lys734Asn	0	1	0	0.0542005
G2468C	Ala735Pro	0	1	0	0.0542005
C2485T		0	1	0	0.0542005
C2488T		0	1	0	0.0542005
A2497G		0	1	0	0.0542005
C2502A	Thr746Lys	0	1	0	0.0542005
C2508T	Pro748Leu	0	1	0	0.0542005
C2509T		0	1	0	0.0542005
T2517A	Val751Glu	0	1	0	0.0542005
T2533A		0	1	0	0.0542005
T2533C		0	1	0	0.0542005
G2534T	Val757Phe	0	1	0	0.0542005
T2537C		0	1	0	0.0542005
C2570T	Pro769Ser	0	1	0	0.0542005
C2574T	Thr770Ile	0	1	0	0.0542005
C2594T	Pro777Ser	0	1	0	0.0542005
C2609A	Pro782Thr	0	1	0	0.0542005
A2641T	Glu792Asp	0	1	0	0.0542005
C2704T		0	1	0	0.0542005
C2706T	Thr814Ile	0	1	0	0.0542005
C2724T	Pro820Leu	0	1	0	0.0542005
G2731A		0	1	0	0.0542005
G2732C	Val823Leu	0	1	0	0.0542005
G2741T	Gly826Cys	0	1	0	0.0542005
A2761T	Glu832Asp	0	1	0	0.0542005
A2767G		0	1	0	0.0542005
A2772G	Tyr836Cys	0	1	0	0.0542005
C2841T	Ala859Val	0	1	0	0.0542005
T2884C		0	1	0	0.0542005
G2891C	Ala876Pro	0	1	0	0.0542005
A2903G	Ile880Val	0	1	0	0.0542005
G2921A	Val886Ile	0	1	0	0.0542005
G2965T	Trp900Cys	0	1	0	0.0542005
A2986G		0	1	0	0.0542005
G2993C	Glu910Gln	0	1	0	0.0542005
A3003C	Glu913Ala	0	1	0	0.0542005
G3013T	Leu916Phe	0	1	0	0.0542005
T3024C	Met920Thr	0	1	0	0.0542005
A3064G		0	1	0	0.0542005
G3085T	Glu940Asp	0	1	0	0.0542005
C3096T	Ser944Leu	0	1	0	0.0542005
C3130T		0	1	0	0.0542005
T3163A		0	1	0	0.0542005
G3164C	Ala967Pro	0	1	0	0.0542005
C3165T	Ala967Val	0	1	0	0.0542005
T3178A		0	1	0	0.0542005
G3206T	Asp981Tyr	0	1	0	0.0542005
C3221A	Gln986Lys	0	1	0	0.0542005
C3225A	Thr987Asn	0	1	0	0.0542005
A3254T	Asn997Tyr	0	1	0	0.0542005
C3290G	Gln1009Glu	0	1	0	0.0542005
G3307T	Met1014Ile	0	1	0	0.0542005
G3320A	Val1019Ile	0	1	0	0.0542005
A3350C	Ser1029Arg	0	1	0	0.0542005
T3370A		0	1	0	0.0542005
G3371T	Asp1036Tyr	0	1	0	0.0542005
G3395T	Asp1044Tyr	0	1	0	0.0542005
C3411T	Ala1049Val	0	1	0	0.0542005
C3426T	Pro1054Leu	0	1	0	0.0542005
G3470A	Gly1069Arg	0	1	0	0.0542005
G3474A	Gly1070Asp	0	1	0	0.0542005
C3511T		0	1	0	0.0542005
A3517G		0	1	0	0.0542005
G3518T	Val1085Phe	0	1	0	0.0542005
T3533C	Tyr1090His	0	1	0	0.0542005
A3542T	Thr1093Ser	0	1	0	0.0542005
A3546C	Asn1094Thr	0	1	0	0.0542005
G3560T	Val1099Leu	0	1	0	0.0542005
G3563A	Gly1100Ser	0	1	0	0.0542005
T3565A		0	1	0	0.0542005
T3578C		0	1	0	0.0542005
A3580G		0	1	0	0.0542005
C3604T		0	1	0	0.0542005
A3633G	Asn1123Ser	0	1	0	0.0542005
A3647G	Ile1128Val	0	1	0	0.0542005
A3651G	Gln1129Arg	0	1	0	0.0542005
C3653T	Leu1130Phe	0	1	0	0.0542005
A3659C	Lys1132Gln	0	1	0	0.0542005
G3665T	Ala1134Ser	0	1	0	0.0542005
C3666T	Ala1134Val	0	1	0	0.0542005
T3668G	Tyr1135Asp	0	1	0	0.0542005
G3671T	Glu1136*	0	1	0	0.0542005
C3688T		0	1	0	0.0542005
T3746G	Ser1161Ala	0	1	0	0.0542005
A3754C	Arg1163Ser	0	1	0	0.0542005
A3780G	Asn1172Ser	0	1	0	0.0542005
T3781C		0	1	0	0.0542005
C3784T		0	1	0	0.0542005
C3787T		0	1	0	0.0542005
T3793C		0	1	0	0.0542005
C3828T	Ser1188Leu	0	1	0	0.0542005
T3833C	Phe1190Leu	0	1	0	0.0542005
T3836A	Leu1191Met	0	1	0	0.0542005
A3872T	Ile1203Phe	0	1	0	0.0542005
T3897G	Val1211Gly	0	1	0	0.0542005
A3921G	Lys1219Arg	0	1	0	0.0542005
G3955A		0	1	0	0.0542005
A3956G	Lys1231Glu	0	1	0	0.0542005
T3960C	Ile1232Thr	0	1	0	0.0542005
G3980T	Val1239Phe	0	1	0	0.0542005
C4071T	Thr1269Ile	0	1	0	0.0542005
G4105T	Lys1280Asn	0	1	0	0.0542005
C4113T	Ala1283Val	0	1	0	0.0542005
T4137A	Val1291Asp	0	1	0	0.0542005
A4143T	Glu1293Val	0	1	0	0.0542005
T4149C	Val1295Ala	0	1	0	0.0542005
T4183A		0	1	0	0.0542005
A4197C	Glu1311Ala	0	1	0	0.0542005
A4210T	Lys1315Asn	0	1	0	0.0542005
G4218A	Arg1318Lys	0	1	0	0.0542005
A4235G	Asn1324Asp	0	1	0	0.0542005
C4276T		0	1	0	0.0542005
T4346G	Ser1361Ala	0	1	0	0.0542005
C4347T	Ser1361Phe	0	1	0	0.0542005
T4351C		0	1	0	0.0542005
G4352T	Glu1363*	0	1	0	0.0542005
A4393T		0	1	0	0.0542005
G4422A	Arg1386His	0	1	0	0.0542005
A4426G		0	1	0	0.0542005
C4456T		0	1	0	0.0542005
T4483C		0	1	0	0.0542005
T4517A	Tyr1418Asn	0	1	0	0.0542005
T4531C		0	1	0	0.0542005
C4534T		0	1	0	0.0542005
C4540T		0	1	0	0.0542005
T4555A		0	1	0	0.0542005
C4565T	Leu1434Phe	0	1	0	0.0542005
T4567A		0	1	0	0.0542005
T4579A		0	1	0	0.0542005
A4580C	Asn1439His	0	1	0	0.0542005
C4586T		0	1	0	0.0542005
A4595C	Thr1444Pro	0	1	0	0.0542005
T4608A	Met1448Lys	0	1	0	0.0542005
C4618G		0	1	0	0.0542005
G4657A		0	1	0	0.0542005
C4692T	Ser1476Phe	0	1	0	0.0542005
G4720T		0	1	0	0.0542005
C4733T	Leu1490Phe	0	1	0	0.0542005
A4748G	Lys1495Glu	0	1	0	0.0542005
A4850C	Lys1529Gln	0	1	0	0.0542005
A4860G	Asp1532Gly	0	1	0	0.0542005
T4867A	Ser1534Arg	0	1	0	0.0542005
C4886T	Pro1541Ser	0	1	0	0.0542005
C4893T	Thr1543Ile	0	1	0	0.0542005
C4897T		0	1	0	0.0542005
G4908A	Gly1548Asp	0	1	0	0.0542005
G4910T	Glu1549*	0	1	0	0.0542005
G4955A	Glu1564Lys	0	1	0	0.0542005
G4960T		0	1	0	0.0542005
C4965T	Thr1567Ile	0	1	0	0.0542005
C4990T		0	1	0	0.0542005
C4999T		0	1	0	0.0542005
G5015A	Val1584Met	0	1	0	0.0542005
G5037A	Gly1591Glu	0	1	0	0.0542005
G5108A	Gly1615Ser	0	1	0	0.0542005
A5116C		0	1	0	0.0542005
T5120A	Tyr1619Asn	0	1	0	0.0542005
A5136G	Asp1624Gly	0	1	0	0.0542005
G5150T	Val1629Phe	0	1	0	0.0542005
G5155T	Glu1630Asp	0	1	0	0.0542005
T5158C		0	1	0	0.0542005
A5163G	Glu1633Gly	0	1	0	0.0542005
A5220C	His1652Pro	0	1	0	0.0542005
T5224A		0	1	0	0.0542005
A5225C	Lys1654Gln	0	1	0	0.0542005
A5264G	Ile1667Val	0	1	0	0.0542005
T5290C		0	1	0	0.0542005
A5311G		0	1	0	0.0542005
G5332A		0	1	0	0.0542005
C5346T	Ala1694Val	0	1	0	0.0542005
T5359G		0	1	0	0.0542005
C5365G	Tyr1700*	0	1	0	0.0542005
T5434C		0	1	0	0.0542005
G5515A		0	1	0	0.0542005
A5533G		0	1	0	0.0542005
A5536G		0	1	0	0.0542005
A5541C	Gln1759Pro	0	1	0	0.0542005
C5544T	Thr1760Ile	0	1	0	0.0542005
A5553G	Lys1763Arg	0	1	0	0.0542005
G5558A	Val1765Ile	0	1	0	0.0542005
G5567A	Val1768Ile	0	1	0	0.0542005
T5577A	Met1771Lys	0	1	0	0.0542005
G5580T	Gly1772Val	0	1	0	0.0542005
T5588G	Ser1775Ala	0	1	0	0.0542005
G5665A		0	1	0	0.0542005
G5666A	Glu1801Lys	0	1	0	0.0542005
C5672T	Pro1803Ser	0	1	0	0.0542005
A5742C	Glu1826Ala	0	1	0	0.0542005
G5750A	Gly1829Ser	0	1	0	0.0542005
A5754G	Asn1830Ser	0	1	0	0.0542005
C5796T	Thr1844Ile	0	1	0	0.0542005
T5797G		0	1	0	0.0542005
C5806T		0	1	0	0.0542005
C5822T	Leu1853Phe	0	1	0	0.0542005
G5830A		0	1	0	0.0542005
C5832T	Ser1856Phe	0	1	0	0.0542005
A5855G	Thr1864Ala	0	1	0	0.0542005
G5857A		0	1	0	0.0542005
G5857T		0	1	0	0.0542005
G5924T	Val1887Phe	0	1	0	0.0542005
G5950T	Lys1895Asn	0	1	0	0.0542005
A5958T	Asn1898Ile	0	1	0	0.0542005
T5959A	Asn1898Lys	0	1	0	0.0542005
A6018G	Gln1918Arg	0	1	0	0.0542005
T6025C		0	1	0	0.0542005
C6040T		0	1	0	0.0542005
T6067C		0	1	0	0.0542005
A6073G		0	1	0	0.0542005
C6078T	Ala1938Val	0	1	0	0.0542005
C6128T	Leu1955Phe	0	1	0	0.0542005
T6136A		0	1	0	0.0542005
G6167C	Val1968Leu	0	1	0	0.0542005
G6170T	Ala1969Ser	0	1	0	0.0542005
C6171G	Ala1969Gly	0	1	0	0.0542005
C6192T	Thr1976Ile	0	1	0	0.0542005
C6198A	Ser1978Tyr	0	1	0	0.0542005
A6248C	Asn1995His	0	1	0	0.0542005
C6255T	Ala1997Val	0	1	0	0.0542005
C6285A	Thr2007Asn	0	1	0	0.0542005
C6310T		0	1	0	0.0542005
C6317T	Pro2018Ser	0	1	0	0.0542005
G6320T	Val2019Phe	0	1	0	0.0542005
T6348C	Leu2028Pro	0	1	0	0.0542005
C6354T	Ser2030Leu	0	1	0	0.0542005
C6361T		0	1	0	0.0542005
A6403G		0	1	0	0.0542005
G6404T	Val2047Phe	0	1	0	0.0542005
T6535G		0	1	0	0.0542005
C6548T		0	1	0	0.0542005
C6568T		0	1	0	0.0542005
G6576T	Ser2104Ile	0	1	0	0.0542005
T6605C	Ser2114Pro	0	1	0	0.0542005
A6613G		0	1	0	0.0542005
C6627T	Thr2121Ile	0	1	0	0.0542005
A6635G	Thr2124Ala	0	1	0	0.0542005
A6639T	His2125Leu	0	1	0	0.0542005
T6644C		0	1	0	0.0542005
C6651T	Ala2129Val	0	1	0	0.0542005
G6653T	Val2130Phe	0	1	0	0.0542005
C6664T		0	1	0	0.0542005
C6695A	Pro2144Thr	0	1	0	0.0542005
C6706T		0	1	0	0.0542005
G6713A	Val2150Ile	0	1	0	0.0542005
T6791A	Leu2176Met	0	1	0	0.0542005
G6793T	Leu2176Phe	0	1	0	0.0542005
C6797G	Gln2178Glu	0	1	0	0.0542005
A6833C	Ile2190Leu	0	1	0	0.0542005
T6846A	Met2194Lys	0	1	0	0.0542005
G6865T	Lys2200Asn	0	1	0	0.0542005
T6873C	Val2203Ala	0	1	0	0.0542005
C6883T		0	1	0	0.0542005
T6934C		0	1	0	0.0542005
T6958C		0	1	0	0.0542005
A6999G	Tyr2245Cys	0	1	0	0.0542005
C7008G	Ala2248Gly	0	1	0	0.0542005
G7016A	Gly2251Ser	0	1	0	0.0542005
T7020G	Val2252Gly	0	1	0	0.0542005
T7022C		0	1	0	0.0542005
C7047T	Ser2261Phe	0	1	0	0.0542005
T7060G		0	1	0	0.0542005
T7096A		0	1	0	0.0542005
T7099C		0	1	0	0.0542005
C7105T		0	1	0	0.0542005
G7178T	Glu2305*	0	1	0	0.0542005
A7186T		0	1	0	0.0542005
A7201G		0	1	0	0.0542005
C7224T	Ala2320Val	0	1	0	0.0542005
T7225C		0	1	0	0.0542005
C7231T		0	1	0	0.0542005
C7267T		0	1	0	0.0542005
G7289T	Gly2342*	0	1	0	0.0542005
C7299T	Ala2345Val	0	1	0	0.0542005
C7329A	Ala2355Glu	0	1	0	0.0542005
G7388A	Ala2375Thr	0	1	0	0.0542005
G7393T		0	1	0	0.0542005
T7402C		0	1	0	0.0542005
C7420T		0	1	0	0.0542005
C7431T	Ser2389Leu	0	1	0	0.0542005
T7467A	Val2401Glu	0	1	0	0.0542005
T7480C		0	1	0	0.0542005
A7580T	Asn2439Tyr	0	1	0	0.0542005
C7609T		0	1	0	0.0542005
T7623G	Val2453Gly	0	1	0	0.0542005
T7630G	Cys2455Trp	0	1	0	0.0542005
T7640G	Cys2459Gly	0	1	0	0.0542005
T7642G	Cys2459Trp	0	1	0	0.0542005
T7648A		0	1	0	0.0542005
A7658G	Ile2465Val	0	1	0	0.0542005
A7661G	Ser2466Gly	0	1	0	0.0542005
G7673C	Ala2470Pro	0	1	0	0.0542005
A7699G		0	1	0	0.0542005
C7721A	Gln2486Lys	0	1	0	0.0542005
T7730C	Tyr2489His	0	1	0	0.0542005
T7734G	Ile2490Ser	0	1	0	0.0542005
G7756T	Lys2497Asn	0	1	0	0.0542005
G7760A	Gly2499Ser	0	1	0	0.0542005
A7766G	Ile2501Val	0	1	0	0.0542005
C7768T		0	1	0	0.0542005
G7787T	Ala2508Ser	0	1	0	0.0542005
A7803G	Tyr2513Cys	0	1	0	0.0542005
C7819T		0	1	0	0.0542005
C7843T		0	1	0	0.0542005
C7869T	Ser2535Leu	0	1	0	0.0542005
C7875T	Pro2537Leu	0	1	0	0.0542005
C7923T	Ser2553Phe	0	1	0	0.0542005
G7936C		0	1	0	0.0542005
G7936T		0	1	0	0.0542005
G8013A	Ser2583Asn	0	1	0	0.0542005
T8023C		0	1	0	0.0542005
A8026G		0	1	0	0.0542005
A8031G	Lys2589Arg	0	1	0	0.0542005
T8041A	Asp2592Glu	0	1	0	0.0542005
G8084A	Glu2607Lys	0	1	0	0.0542005
A8095C	Lys2610Asn	0	1	0	0.0542005
C8097T	Thr2611Ile	0	1	0	0.0542005
A8113T		0	1	0	0.0542005
G8117T	Ala2618Ser	0	1	0	0.0542005
C8140T		0	1	0	0.0542005
C8238A	Ser2658*	0	1	0	0.0542005
T8248A		0	1	0	0.0542005
C8251T		0	1	0	0.0542005
C8266T		0	1	0	0.0542005
G8274A	Cys2670Tyr	0	1	0	0.0542005
C8281T		0	1	0	0.0542005
A8307G	Glu2681Gly	0	1	0	0.0542005
C8318A	Pro2685Thr	0	1	0	0.0542005
C8321T	Arg2686Cys	0	1	0	0.0542005
C8326T		0	1	0	0.0542005
C8327T	Leu2688Phe	0	1	0	0.0542005
T8329G		0	1	0	0.0542005
T8396A	Leu2711Met	0	1	0	0.0542005
G8422A	Met2719Ile	0	1	0	0.0542005
T8423C	Ser2720Pro	0	1	0	0.0542005
T8477C		0	1	0	0.0542005
A8500G		0	1	0	0.0542005
G8516A	Val2751Ile	0	1	0	0.0542005
T8526C	Val2754Ala	0	1	0	0.0542005
C8529T	Thr2755Ile	0	1	0	0.0542005
G8548T	Lys2761Asn	0	1	0	0.0542005
C8595T	Thr2777Ile	0	1	0	0.0542005
T8599A		0	1	0	0.0542005
G8600T	Val2779Leu	0	1	0	0.0542005
T8604C	Phe2780Ser	0	1	0	0.0542005
G8612T	Val2783Phe	0	1	0	0.0542005
T8620C		0	1	0	0.0542005
T8652C	Met2796Thr	0	1	0	0.0542005
T8707C		0	1	0	0.0542005
T8761C		0	1	0	0.0542005
T8767C		0	1	0	0.0542005
T8797C		0	1	0	0.0542005
T8850C	Val2862Ala	0	1	0	0.0542005
G8861A	Val2866Met	0	1	0	0.0542005
C8880T	Thr2872Met	0	1	0	0.0542005
T8883C	Ile2873Thr	0	1	0	0.0542005
T8916G	Phe2884Cys	0	1	0	0.0542005
G8939T	Val2892Phe	0	1	0	0.0542005
T9037C		0	1	0	0.0542005
G9049T	Lys2928Asn	0	1	0	0.0542005
C9112T		0	1	0	0.0542005
C9113T	Pro2950Ser	0	1	0	0.0542005
C9118T		0	1	0	0.0542005
C9133T		0	1	0	0.0542005
C9144T	Ser2960Phe	0	1	0	0.0542005
T9157C		0	1	0	0.0542005
C9163T		0	1	0	0.0542005
T9172C		0	1	0	0.0542005
T9179C	Ser2972Pro	0	1	0	0.0542005
G9190T		0	1	0	0.0542005
T9208A		0	1	0	0.0542005
C9214T		0	1	0	0.0542005
G9237T	Arg2991Ile	0	1	0	0.0542005
A9241G		0	1	0	0.0542005
G9242A	Glu2993Lys	0	1	0	0.0542005
A9272G	Arg3003Gly	0	1	0	0.0542005
G9276T	Trp3004Leu	0	1	0	0.0542005
G9278T	Val3005Leu	0	1	0	0.0542005
A9328G		0	1	0	0.0542005
C9344T	Leu3027Phe	0	1	0	0.0542005
T9401C	Ser3046Pro	0	1	0	0.0542005
T9429C	Ile3055Thr	0	1	0	0.0542005
T9485A	Tyr3074Asn	0	1	0	0.0542005
C9487T		0	1	0	0.0542005
T9498C	Val3078Ala	0	1	0	0.0542005
T9505G	Phe3080Leu	0	1	0	0.0542005
A9507G	Asn3081Ser	0	1	0	0.0542005
T9513A	Leu3083*	0	1	0	0.0542005
C9520T		0	1	0	0.0542005
C9541T		0	1	0	0.0542005
C9565A	Phe3100Leu	0	1	0	0.0542005
T9630C	Phe3122Ser	0	1	0	0.0542005
C9687A	Thr3141Lys	0	1	0	0.0542005
T9691C		0	1	0	0.0542005
G9692A	Ala3143Thr	0	1	0	0.0542005
C9693T	Ala3143Val	0	1	0	0.0542005
C9700T		0	1	0	0.0542005
G9730T	Trp3155Cys	0	1	0	0.0542005
C9733T		0	1	0	0.0542005
A9744G	Tyr3160Cys	0	1	0	0.0542005
T9775C		0	1	0	0.0542005
G9817A		0	1	0	0.0542005
A9848G	Ser3195Gly	0	1	0	0.0542005
C9864A	Pro3200His	0	1	0	0.0542005
C9940T		0	1	0	0.0542005
A9972G	Lys3236Arg	0	1	0	0.0542005
G9983A	Asp3240Asn	0	1	0	0.0542005
C9996T	Ser3244Leu	0	1	0	0.0542005
C10036T		0	1	0	0.0542005
T10060C		0	1	0	0.0542005
C10074T	Ala3270Val	0	1	0	0.0542005
A10075T		0	1	0	0.0542005
T10084A		0	1	0	0.0542005
G10091A	Val3276Ile	0	1	0	0.0542005
A10124G	Thr3287Ala	0	1	0	0.0542005
G10139C	Gly3292Arg	0	1	0	0.0542005
T10145G	Trp3294Gly	0	1	0	0.0542005
A10176C	His3304Pro	0	1	0	0.0542005
G10201T	Met3312Ile	0	1	0	0.0542005
T10203A	Leu3313His	0	1	0	0.0542005
C10207T		0	1	0	0.0542005
A10258G		0	1	0	0.0542005
C10279T		0	1	0	0.0542005
G10368T	Arg3368Leu	0	1	0	0.0542005
C10369T		0	1	0	0.0542005
C10408T		0	1	0	0.0542005
C10450T		0	1	0	0.0542005
A10479G	Asn3405Ser	0	1	0	0.0542005
G10499T	Gly3412Cys	0	1	0	0.0542005
C10519T		0	1	0	0.0542005
G10523C	Val3420Leu	0	1	0	0.0542005
C10541A	His3426Asn	0	1	0	0.0542005
G10642T		0	1	0	0.0542005
C10755T	Ala3497Val	0	1	0	0.0542005
A10764T	Tyr3500Phe	0	1	0	0.0542005
T10771C		0	1	0	0.0542005
C10776T	Pro3504Leu	0	1	0	0.0542005
G10796T	Asp3511Tyr	0	1	0	0.0542005
T10800C	Ile3512Thr	0	1	0	0.0542005
C10808T	Pro3515Ser	0	1	0	0.0542005
C10824T	Thr3520Ile	0	1	0	0.0542005
C10834T		0	1	0	0.0542005
T10876C		0	1	0	0.0542005
A10948G		0	1	0	0.0542005
C10954T		0	1	0	0.0542005
C10969T		0	1	0	0.0542005
A10982C	Lys3573Gln	0	1	0	0.0542005
G10986C	Arg3574Thr	0	1	0	0.0542005
A10994C	Lys3577Gln	0	1	0	0.0542005
G10998C	Gly3578Ala	0	1	0	0.0542005
T10999A		0	1	0	0.0542005
C11003T	His3580Tyr	0	1	0	0.0542005
C11008T		0	1	0	0.0542005
C11020T		0	1	0	0.0542005
C11034G	Ser3590*	0	1	0	0.0542005
A11041T	Leu3592Phe	0	1	0	0.0542005
G11064C	Trp3600Ser	0	1	0	0.0542005
T11068C		0	1	0	0.0542005
C11074T		0	1	0	0.0542005
C11095T		0	1	0	0.0542005
C11124T	Ala3620Val	0	1	0	0.0542005
G11143A	Met3626Ile	0	1	0	0.0542005
C11152T		0	1	0	0.0542005
A11154C	Lys3630Thr	0	1	0	0.0542005
T11186C		0	1	0	0.0542005
T11220C	Met3652Thr	0	1	0	0.0542005
C11224T		0	1	0	0.0542005
C11249T	Arg3662Cys	0	1	0	0.0542005
T11251A		0	1	0	0.0542005
A11268G	Asp3668Gly	0	1	0	0.0542005
G11272A	Met3669Ile	0	1	0	0.0542005
C11300A	Leu3679Ile	0	1	0	0.0542005
T11318C	Tyr3685His	0	1	0	0.0542005
G11321C	Ala3686Pro	0	1	0	0.0542005
G11335T		0	1	0	0.0542005
G11369A	Asp3702Asn	0	1	0	0.0542005
T11390C	Trp3709Arg	0	1	0	0.0542005
T11398C		0	1	0	0.0542005
T11409C	Leu3715Ser	0	1	0	0.0542005
T11429G	Tyr3722Asp	0	1	0	0.0542005
T11431G	Tyr3722*	0	1	0	0.0542005
T11443C		0	1	0	0.0542005
G11453T	Ala3730Ser	0	1	0	0.0542005
C11490G	Ser3742Cys	0	1	0	0.0542005
C11499A	Ser3745*	0	1	0	0.0542005
G11501C	Gly3746Arg	0	1	0	0.0542005
T11525C		0	1	0	0.0542005
G11528C	Ala3755Pro	0	1	0	0.0542005
A11537G	Ile3758Val	0	1	0	0.0542005
T11566A		0	1	0	0.0542005
C11572T		0	1	0	0.0542005
A11600G	Ile3779Val	0	1	0	0.0542005
G11605T	Met3780Ile	0	1	0	0.0542005
C11620T		0	1	0	0.0542005
T11627A	Tyr3788Asn	0	1	0	0.0542005
T11633A	Cys3790Ser	0	1	0	0.0542005
T11635C		0	1	0	0.0542005
T11638C		0	1	0	0.0542005
T11639A	Cys3792Ser	0	1	0	0.0542005
C11651T	Leu3796Phe	0	1	0	0.0542005
T11661A	Leu3799*	0	1	0	0.0542005
C11663A	Leu3800Ile	0	1	0	0.0542005
C11671G		0	1	0	0.0542005
A11680G		0	1	0	0.0542005
G11690T	Gly3809Cys	0	1	0	0.0542005
G11693A	Val3810Ile	0	1	0	0.0542005
T11698A	Tyr3811*	0	1	0	0.0542005
C11704T		0	1	0	0.0542005
T11725C		0	1	0	0.0542005
A11730G	Tyr3822Cys	0	1	0	0.0542005
A11736G	Asn3824Ser	0	1	0	0.0542005
T11738G	Ser3825Ala	0	1	0	0.0542005
C11741T	Gln3826*	0	1	0	0.0542005
C11747G	Leu3828Val	0	1	0	0.0542005
C11747T		0	1	0	0.0542005
A11749G		0	1	0	0.0542005
C11750G	Leu3829Val	0	1	0	0.0542005
C11750T	Leu3829Phe	0	1	0	0.0542005
C11752G		0	1	0	0.0542005
C11753T	Pro3830Ser	0	1	0	0.0542005
C11754A	Pro3830Gln	0	1	0	0.0542005
C11758T		0	1	0	0.0542005
G11761T	Lys3832Asn	0	1	0	0.0542005
A11765T	Ser3834Cys	0	1	0	0.0542005
A11768T	Ile3835Leu	0	1	0	0.0542005
T11769C	Ile3835Thr	0	1	0	0.0542005
C11783A	Leu3840Ile	0	1	0	0.0542005
A11787T	Asn3841Ile	0	1	0	0.0542005
T11799G	Leu3845Trp	0	1	0	0.0542005
G11802C	Gly3846Ala	0	1	0	0.0542005
G11811T	Gly3849Val	0	1	0	0.0542005
C11812T		0	1	0	0.0542005
A11813C	Lys3850Gln	0	1	0	0.0542005
A11827T	Lys3854Asn	0	1	0	0.0542005
G11837C	Val3858Leu	0	1	0	0.0542005
A11854T		0	1	0	0.0542005
T11857A	Asp3864Glu	0	1	0	0.0542005
A11860G		0	1	0	0.0542005
C11866A	Cys3867*	0	1	0	0.0542005
C11868A	Thr3868Lys	0	1	0	0.0542005
C11884T		0	1	0	0.0542005
A11887T		0	1	0	0.0542005
A11898C	Gln3878Pro	0	1	0	0.0542005
A11905G		0	1	0	0.0542005
A11908G		0	1	0	0.0542005
C11916A	Ser3884*	0	1	0	0.0542005
T11918A	Ser3885Thr	0	1	0	0.0542005
G11926T	Leu3887Phe	0	1	0	0.0542005
G11929T	Trp3888Cys	0	1	0	0.0542005
A11943T	Gln3893Leu	0	1	0	0.0542005
A11952T	Asn3896Ile	0	1	0	0.0542005
T11953G	Asn3896Lys	0	1	0	0.0542005
A11955G	Asp3897Gly	0	1	0	0.0542005
C11956T		0	1	0	0.0542005
G11984T	Ala3907Ser	0	1	0	0.0542005
A12004C		0	1	0	0.0542005
C12005G	Leu3914Val	0	1	0	0.0542005
A12007T		0	1	0	0.0542005
G12014A	Val3917Ile	0	1	0	0.0542005
T12017C		0	1	0	0.0542005
G12035A	Ala3924Thr	0	1	0	0.0542005
A12046C		0	1	0	0.0542005
C12049G	Asn3928Lys	0	1	0	0.0542005
C12049T		0	1	0	0.0542005
G12057A	Cys3931Tyr	0	1	0	0.0542005
T12066G	Met3934Arg	0	1	0	0.0542005
A12074T	Asn3937Tyr	0	1	0	0.0542005
G12078T	Arg3938Met	0	1	0	0.0542005
C12085T		0	1	0	0.0542005
T12094C		0	1	0	0.0542005
A12103G		0	1	0	0.0542005
C12119T	Pro3952Ser	0	1	0	0.0542005
A12126T	Tyr3954Phe	0	1	0	0.0542005
T12134G	Phe3957Val	0	1	0	0.0542005
T12136G	Phe3957Leu	0	1	0	0.0542005
C12146G	Gln3961Glu	0	1	0	0.0542005
T12169G		0	1	0	0.0542005
G12177T	Gly3971Val	0	1	0	0.0542005
G12179A	Asp3972Asn	0	1	0	0.0542005
A12180G	Asp3972Gly	0	1	0	0.0542005
T12189A	Val3975Asp	0	1	0	0.0542005
T12196G		0	1	0	0.0542005
A12207T	Lys3981Met	0	1	0	0.0542005
A12209C	Lys3982Gln	0	1	0	0.0542005
G12211A		0	1	0	0.0542005
[truncated: 1,687 more rows]
