# Supplementary material for: Genomic Variations in SARS-CoV-2 Genomes From Gujarat: Underlying Role of Variants in Disease Epidemiology
Source: Front Genet. 2021 Mar 19;12:586569. doi: 10.3389/fgene.2021.586569 (PMC8017293; doi:10.3389/fgene.2021.586569)
Supplement: Supplementary file 6 [file Table_4.XLSX]

## Sheet: Sheet1
This dataset represents additional information manuscript entitled "Genomic variations in SARS-CoV-2 genomes from Gujarat: Underlying role of variants in disease epidemiology" Supplementary Table S6: Mutations profile of SARS-CoV-2 genomes from Deceased and Recovered patients from Gujarat dataset
		Genome Count		Frequency (%)
NT mutation	AA mutation	Deceased (n=63)	Recovered (n=256)	Deceased	Recovered
C3037T		62	241	98.4127	94.1406
A23403G	Asp614Gly	62	241	98.4127	94.1406
C241T		62	238	98.4127	92.9688
C14408T	Pro4715Leu	61	234	96.8254	91.4062
C18877T		39	142	61.9048	55.4688
G25563T	Gln57His	39	142	61.9048	55.4688
C26735T		39	135	61.9048	52.7344
C2836T		25	102	39.6825	39.8438
C22444T		30	97	47.619	37.8906
C28854T	Ser194Leu	30	90	47.619	35.1562
C15324T		8	15	12.6984	5.85938
G16078A	Val5272Ile	7	10	11.1111	3.90625
G21724T	Leu54Phe	3	39	4.7619	15.2344
C18568T	Leu6102Phe	2	33	3.1746	12.8906
C29750T		6	32	9.52381	12.5
A2292C	Gln676Pro	2	31	3.1746	12.1094
C4084T		5	22	7.93651	8.59375
G4300T		2	21	3.1746	8.20312
GGG28881AAC	ArgGly203LysArg	1	4	1.5873	1.5625
C8782T		0	15	0	5.85938
G28878A	Ser202Asn	0	15	0	5.85938
A16512G		2	14	3.1746	5.46875
G22468T		1	14	1.5873	5.46875
C3634T		6	13	9.52381	5.07812
T28144C	Leu84Ser	0	12	0	4.6875
G29742A		0	12	0	4.6875
G23311T	Glu583Asp	5	10	7.93651	3.90625
C12616T		1	10	1.5873	3.90625
G21795T	Arg78Met	1	10	1.5873	3.90625
C11620T		1	9	1.5873	3.51562
G4866T	Ser1534Ile	0	9	0	3.51562
C14425A	Leu4721Ile	0	9	0	3.51562
C19154T	Thr6297Ile	0	8	0	3.125
G11083T	Leu3606Phe	0	7	0	2.73438
C3737T	Pro1158Ser	0	6	0	2.34375
G11335T		0	6	0	2.34375
T21890C		0	6	0	2.34375
C23277T	Thr572Ile	4	5	6.34921	1.95312
C9438T	Thr3058Ile	1	5	1.5873	1.95312
C28311T	Pro13Leu	1	5	1.5873	1.95312
C3817T		0	5	0	1.95312
A6748G		0	5	0	1.95312
A14673G		0	5	0	1.95312
G28083T	Glu64*	0	5	0	1.95312
G28881A	Arg203Lys	0	5	0	1.95312
C12076T		3	4	4.7619	1.5625
C6312A	Thr2016Lys	1	4	1.5873	1.5625
G14829T	Met4855Ile	1	4	1.5873	1.5625
C23929T		1	4	1.5873	1.5625
G26951T		1	4	1.5873	1.5625
T771C	Val169Ala	0	4	0	1.5625
A1585T		0	4	0	1.5625
A10761G	Lys3499Arg	0	4	0	1.5625
G11306A	Asp3681Asn	0	4	0	1.5625
C25513T	Leu41Phe	0	4	0	1.5625
G29734T		0	4	0	1.5625
C313T		1	3	1.5873	1.17188
G2164T	Glu633Asp	1	3	1.5873	1.17188
C5700A	Ala1812Asp	1	3	1.5873	1.17188
T6745C		1	3	1.5873	1.17188
G7798T	Lys2511Asn	1	3	1.5873	1.17188
C11020T		1	3	1.5873	1.17188
C13730T	Ala4489Val	1	3	1.5873	1.17188
T3833G	Phe1190Val	0	3	0	1.17188
G5062A		0	3	0	1.17188
C6402T	Pro2046Leu	0	3	0	1.17188
C10969T		0	3	0	1.17188
A18802C	Ser6180Arg	0	3	0	1.17188
A23947G		0	3	0	1.17188
C28948T		3	2	4.7619	0.78125
G19872T		2	2	3.1746	0.78125
G362A	Asp33Asn	1	2	1.5873	0.78125
C1479A	Ala405Asp	1	2	1.5873	0.78125
G8368A		1	2	1.5873	0.78125
C8460A	Ala2732Asp	1	2	1.5873	0.78125
C10277T	Leu3338Phe	1	2	1.5873	0.78125
C12439T		1	2	1.5873	0.78125
A23632C	Gln690His	1	2	1.5873	0.78125
C26607T	Leu29Phe	1	2	1.5873	0.78125
G28221T	Glu110*	1	2	1.5873	0.78125
G28851T	Ser193Ile	1	2	1.5873	0.78125
C29642T	Gln29*	1	2	1.5873	0.78125
C123T		0	2	0	0.78125
C304T		0	2	0	0.78125
G1820A	Gly519Ser	0	2	0	0.78125
G3053T	Asp930Tyr	0	2	0	0.78125
C3429T	Thr1055Ile	0	2	0	0.78125
C3743T	His1160Tyr	0	2	0	0.78125
A3830C	Ser1189Arg	0	2	0	0.78125
C4113T	Ala1283Val	0	2	0	0.78125
G5138T	Asp1625Tyr	0	2	0	0.78125
A5462G	Ser1733Gly	0	2	0	0.78125
G5572T	Met1769Ile	0	2	0	0.78125
C5869T		0	2	0	0.78125
G6352T	Lys2029Asn	0	2	0	0.78125
C7321T		0	2	0	0.78125
C7334T	His2357Tyr	0	2	0	0.78125
G8179T		0	2	0	0.78125
C9246T	Ala2994Val	0	2	0	0.78125
G9526T	Met3087Ile	0	2	0	0.78125
C10138T		0	2	0	0.78125
C11396T	Leu3711Phe	0	2	0	0.78125
C12213T	Ser3983Phe	0	2	0	0.78125
C12242T	Arg3993Cys	0	2	0	0.78125
G13348T		0	2	0	0.78125
C13584T		0	2	0	0.78125
T14136C		0	2	0	0.78125
T14499G		0	2	0	0.78125
G15444T	Met5060Ile	0	2	0	0.78125
G16117T	Asp5285Tyr	0	2	0	0.78125
C16323T		0	2	0	0.78125
A16850G	Tyr5529Cys	0	2	0	0.78125
C17502T		0	2	0	0.78125
C18526T	Arg6088Cys	0	2	0	0.78125
C19017T		0	2	0	0.78125
A19779G		0	2	0	0.78125
C19862T	Ala6533Val	0	2	0	0.78125
T20151C		0	2	0	0.78125
A20294G	Tyr6677Cys	0	2	0	0.78125
G20433T	Met6723Ile	0	2	0	0.78125
C21575T	Leu5Phe	0	2	0	0.78125
G22017T	Trp152Leu	0	2	0	0.78125
G22180A		0	2	0	0.78125
C22987T		0	2	0	0.78125
C23039T	Gln493*	0	2	0	0.78125
C23525T	His655Tyr	0	2	0	0.78125
G23593T	Gln677His	0	2	0	0.78125
C23625T	Ala688Val	0	2	0	0.78125
T24811A	His1083Gln	0	2	0	0.78125
G25459T	Ala23Ser	0	2	0	0.78125
C25844T	Thr151Ile	0	2	0	0.78125
C26907T		0	2	0	0.78125
C26947T	Ala142Val	0	2	0	0.78125
G28001T		0	2	0	0.78125
G28077T	Val62Leu	0	2	0	0.78125
C28087T	Ala65Val	0	2	0	0.78125
G28562A	Gly97Ser	0	2	0	0.78125
C28744T		0	2	0	0.78125
G28845T	Arg191Leu	0	2	0	0.78125
G29179T		0	2	0	0.78125
G16852T	Gly5530Cys	2	1	3.1746	0.390625
G19417T	Val6385Leu	2	1	3.1746	0.390625
C21207T		2	1	3.1746	0.390625
C28887T	Thr205Ile	2	1	3.1746	0.390625
C1059T	Thr265Ile	1	1	1.5873	0.390625
G2518T		1	1	1.5873	0.390625
G4255T		1	1	1.5873	0.390625
A10323G	Lys3353Arg	1	1	1.5873	0.390625
C17766T		1	1	1.5873	0.390625
G20326A	Val6688Ile	1	1	1.5873	0.390625
A21137G	Lys6958Arg	1	1	1.5873	0.390625
G21778A		1	1	1.5873	0.390625
G23401T	Gln613His	1	1	1.5873	0.390625
C23997T	Pro812Leu	1	1	1.5873	0.390625
G24197T	Ala879Ser	1	1	1.5873	0.390625
C25517G	Pro42Arg	1	1	1.5873	0.390625
G26152T	Gly254*	1	1	1.5873	0.390625
G27240T	Glu13Asp	1	1	1.5873	0.390625
G28371T	Ser33Ile	1	1	1.5873	0.390625
G28739T	Ala156Ser	1	1	1.5873	0.390625
A29806C		1	1	1.5873	0.390625
G29861A		1	1	1.5873	0.390625
T10G		0	1	0	0.390625
G23A		0	1	0	0.390625
G24C		0	1	0	0.390625
T25C		0	1	0	0.390625
A26C		0	1	0	0.390625
C110T		0	1	0	0.390625
G127T		0	1	0	0.390625
C140T		0	1	0	0.390625
C218T		0	1	0	0.390625
G219T		0	1	0	0.390625
G252T		0	1	0	0.390625
G353A	Gly30Ser	0	1	0	0.390625
G377T	Val38Phe	0	1	0	0.390625
G388A		0	1	0	0.390625
G599T	Gly112Cys	0	1	0	0.390625
C706A	Asp147Glu	0	1	0	0.390625
T721C		0	1	0	0.390625
G840A	Gly192Asp	0	1	0	0.390625
C920T		0	1	0	0.390625
C958T		0	1	0	0.390625
G1111A		0	1	0	0.390625
T1114C		0	1	0	0.390625
C1190G	Pro309Ala	0	1	0	0.390625
C1191T	Pro309Leu	0	1	0	0.390625
C1204T		0	1	0	0.390625
C1225T		0	1	0	0.390625
G1245A	Gly327Asp	0	1	0	0.390625
A1278G	Lys338Arg	0	1	0	0.390625
C1281T	Ala339Val	0	1	0	0.390625
G1306T	Glu347Asp	0	1	0	0.390625
C1441T		0	1	0	0.390625
C1514T	His417Tyr	0	1	0	0.390625
C1519T		0	1	0	0.390625
C1825T		0	1	0	0.390625
A1876C		0	1	0	0.390625
G2237A	Glu658Lys	0	1	0	0.390625
G2249A	Gly662Arg	0	1	0	0.390625
A2275G		0	1	0	0.390625
G2309T	Val682Leu	0	1	0	0.390625
C2358T	Ala698Val	0	1	0	0.390625
T2394C	Val710Ala	0	1	0	0.390625
A2705G	Thr814Ala	0	1	0	0.390625
G2890T		0	1	0	0.390625
C2910T	Thr882Ile	0	1	0	0.390625
T3049A	Asp928Glu	0	1	0	0.390625
G3085T	Glu940Asp	0	1	0	0.390625
A3234T	Gln990Leu	0	1	0	0.390625
G3340T		0	1	0	0.390625
A3372G	Asp1036Gly	0	1	0	0.390625
C3426T	Pro1054Leu	0	1	0	0.390625
A3427T		0	1	0	0.390625
T3451C		0	1	0	0.390625
A3517G		0	1	0	0.390625
T3610C		0	1	0	0.390625
C3775T		0	1	0	0.390625
A3779G	Asn1172Asp	0	1	0	0.390625
G3831C	Ser1189Thr	0	1	0	0.390625
T3843G	Met1193Arg	0	1	0	0.390625
T3873A	Ile1203Asn	0	1	0	0.390625
C3874T		0	1	0	0.390625
C3876T	Ala1204Val	0	1	0	0.390625
G3896T	Val1211Phe	0	1	0	0.390625
G3955A		0	1	0	0.390625
G3994T		0	1	0	0.390625
G4016A	Glu1251Lys	0	1	0	0.390625
G4067A	Ala1268Thr	0	1	0	0.390625
C4206T	Ala1314Val	0	1	0	0.390625
G4444T		0	1	0	0.390625
C4551T	Thr1429Ile	0	1	0	0.390625
C4582T		0	1	0	0.390625
C4901T		0	1	0	0.390625
A4903G		0	1	0	0.390625
G5029T	Met1588Ile	0	1	0	0.390625
A5176G		0	1	0	0.390625
G5194T		0	1	0	0.390625
T5404C		0	1	0	0.390625
C5654T		0	1	0	0.390625
A5821G		0	1	0	0.390625
A5825G	Thr1854Ala	0	1	0	0.390625
G6094T	Gln1943His	0	1	0	0.390625
A6183G	Lys1973Arg	0	1	0	0.390625
A6308C	Ser2015Arg	0	1	0	0.390625
C6310A	Ser2015Arg	0	1	0	0.390625
G6349T		0	1	0	0.390625
A6350G	Lys2029Glu	0	1	0	0.390625
G6369A	Gly2035Glu	0	1	0	0.390625
A6466G		0	1	0	0.390625
A6520G		0	1	0	0.390625
A6625C	Lys2120Asn	0	1	0	0.390625
G6694A		0	1	0	0.390625
C6701T	Leu2146Phe	0	1	0	0.390625
T6826C		0	1	0	0.390625
T6882C	Val2206Ala	0	1	0	0.390625
A7003G		0	1	0	0.390625
T7022C		0	1	0	0.390625
G7042T	Met2259Ile	0	1	0	0.390625
T7185C	Ile2307Thr	0	1	0	0.390625
C7390T		0	1	0	0.390625
C7420T		0	1	0	0.390625
T7543C		0	1	0	0.390625
C7764T	Ser2500Phe	0	1	0	0.390625
C7765T		0	1	0	0.390625
A7824G	His2520Arg	0	1	0	0.390625
C8043T	Ala2593Val	0	1	0	0.390625
C8146T		0	1	0	0.390625
T8296C		0	1	0	0.390625
C8683T		0	1	0	0.390625
C8770T		0	1	0	0.390625
C8772T	Thr2836Ile	0	1	0	0.390625
C8888T	Arg2875Cys	0	1	0	0.390625
C8917T		0	1	0	0.390625
T9199G		0	1	0	0.390625
A9204G	Asp2980Gly	0	1	0	0.390625
A9274G		0	1	0	0.390625
G9479T	Gly3072Cys	0	1	0	0.390625
C9714T	Thr3150Ile	0	1	0	0.390625
A9737G	Ser3158Gly	0	1	0	0.390625
C9857T		0	1	0	0.390625
A10181G	Ile3306Val	0	1	0	0.390625
C10369T		0	1	0	0.390625
C10448T	Pro3395Ser	0	1	0	0.390625
C10449T	Pro3395Leu	0	1	0	0.390625
C10604T	Pro3447Ser	0	1	0	0.390625
T10636A		0	1	0	0.390625
G10688T	Val3475Phe	0	1	0	0.390625
T10756C		0	1	0	0.390625
C10889T	Arg3542Cys	0	1	0	0.390625
T11118C	Ile3618Thr	0	1	0	0.390625
C11200T		0	1	0	0.390625
G11230T	Met3655Ile	0	1	0	0.390625
T11264C		0	1	0	0.390625
G11540T	Val3759Phe	0	1	0	0.390625
C11575T		0	1	0	0.390625
T11642C	Tyr3793His	0	1	0	0.390625
T11731C		0	1	0	0.390625
A11991G	Glu3909Gly	0	1	0	0.390625
G12149A	Glu3962Lys	0	1	0	0.390625
A12595G		0	1	0	0.390625
C12710T		0	1	0	0.390625
T12757C		0	1	0	0.390625
G12806A	Val4181Ile	0	1	0	0.390625
C12970T		0	1	0	0.390625
T13006G		0	1	0	0.390625
T13090C		0	1	0	0.390625
C13115T		0	1	0	0.390625
T13241C	Cys4326Arg	0	1	0	0.390625
C13536T		0	1	0	0.390625
C13724T	Ala4487Val	0	1	0	0.390625
C13792T	Arg4510Cys	0	1	0	0.390625
A13805T	Tyr4514Phe	0	1	0	0.390625
A13859G	Asp4532Gly	0	1	0	0.390625
C13862T	Thr4533Ile	0	1	0	0.390625
C13883T	Thr4540Ile	0	1	0	0.390625
A13886G	Tyr4541Cys	0	1	0	0.390625
G13958A	Arg4565His	0	1	0	0.390625
C13994T	Ala4577Val	0	1	0	0.390625
A14041C	Ile4593Leu	0	1	0	0.390625
G14274C	Glu4670Asp	0	1	0	0.390625
G14290T	Asp4676Tyr	0	1	0	0.390625
G14500T	Val4746Leu	0	1	0	0.390625
T14501C	Val4746Ala	0	1	0	0.390625
G14632T	Val4790Leu	0	1	0	0.390625
T14679C		0	1	0	0.390625
A14788G	Ile4842Val	0	1	0	0.390625
C14790T		0	1	0	0.390625
T14883C		0	1	0	0.390625
T14903G	Ile4880Ser	0	1	0	0.390625
T15163C		0	1	0	0.390625
C15368T	Thr5035Ile	0	1	0	0.390625
G15535T	Ala5091Ser	0	1	0	0.390625
C15654T		0	1	0	0.390625
A15845C	Glu5194Ala	0	1	0	0.390625
G15906T	Gln5214His	0	1	0	0.390625
C16017T		0	1	0	0.390625
C16178T	Ser5305Leu	0	1	0	0.390625
C16293T		0	1	0	0.390625
C16393T	Pro5377Ser	0	1	0	0.390625
C16575T		0	1	0	0.390625
C16726T	His5488Tyr	0	1	0	0.390625
G16738C	Glu5492Gln	0	1	0	0.390625
G16853T	Gly5530Val	0	1	0	0.390625
A16970G	His5569Arg	0	1	0	0.390625
G16975T	Val5571Phe	0	1	0	0.390625
T16993C	Tyr5577His	0	1	0	0.390625
C17010T		0	1	0	0.390625
T17011A	Ser5583Thr	0	1	0	0.390625
C17304T		0	1	0	0.390625
G17334T		0	1	0	0.390625
C17491T	Pro5743Ser	0	1	0	0.390625
T17589A		0	1	0	0.390625
G17721T		0	1	0	0.390625
C17747T	Pro5828Leu	0	1	0	0.390625
A17760G		0	1	0	0.390625
G18040T	Ala5926Ser	0	1	0	0.390625
G18186T	Met5974Ile	0	1	0	0.390625
C18252T		0	1	0	0.390625
G18525T		0	1	0	0.390625
G18636T		0	1	0	0.390625
T18718C	Trp6152Arg	0	1	0	0.390625
G18859T	Ala6199Ser	0	1	0	0.390625
C18888T		0	1	0	0.390625
G19009T	Asp6249Tyr	0	1	0	0.390625
A19201G	Asn6313Asp	0	1	0	0.390625
T19215C		0	1	0	0.390625
C19367T	Pro6368Leu	0	1	0	0.390625
A19416G		0	1	0	0.390625
C19524T		0	1	0	0.390625
G19656T	Lys6464Asn	0	1	0	0.390625
G19681A	Glu6473Lys	0	1	0	0.390625
G19723T	Val6487Phe	0	1	0	0.390625
C19763T	Thr6500Ile	0	1	0	0.390625
C20030T	Ala6589Val	0	1	0	0.390625
T20063C	Val6600Ala	0	1	0	0.390625
C20104T	Leu6614Phe	0	1	0	0.390625
G20131A	Ala6623Thr	0	1	0	0.390625
G20489A	Cys6742Tyr	0	1	0	0.390625
C20677T	Pro6805Ser	0	1	0	0.390625
G20991C	Leu6909Phe	0	1	0	0.390625
T20994A		0	1	0	0.390625
T21024C		0	1	0	0.390625
C21364T	Pro7034Ser	0	1	0	0.390625
A21511G	Asn7083Asp	0	1	0	0.390625
C21516T		0	1	0	0.390625
C21541A	Leu7093Ile	0	1	0	0.390625
T21543G		0	1	0	0.390625
T21568A	Phe2Leu	0	1	0	0.390625
C21597T	Ser12Phe	0	1	0	0.390625
G21600T	Ser13Ile	0	1	0	0.390625
C21646T		0	1	0	0.390625
G21666T	Gly35Val	0	1	0	0.390625
C21742T		0	1	0	0.390625
C21789T	Thr76Ile	0	1	0	0.390625
A21851C	Lys97Gln	0	1	0	0.390625
A22004T	Asn148Tyr	0	1	0	0.390625
G22047T	Ser162Ile	0	1	0	0.390625
C22077T	Ser172Phe	0	1	0	0.390625
G22104C	Gly181Ala	0	1	0	0.390625
G22225T		0	1	0	0.390625
G22273A		0	1	0	0.390625
C22326T	Ser255Phe	0	1	0	0.390625
G22335T	Trp258Leu	0	1	0	0.390625
G22343A	Gly261Ser	0	1	0	0.390625
G22346T	Ala262Ser	0	1	0	0.390625
A22374G	Gln271Arg	0	1	0	0.390625
C22480T		0	1	0	0.390625
G22592A	Ala344Thr	0	1	0	0.390625
G23012C	Glu484Gln	0	1	0	0.390625
T23084A	Tyr508Asn	0	1	0	0.390625
G23587T	Gln675His	0	1	0	0.390625
G23611T		0	1	0	0.390625
C23638T		0	1	0	0.390625
G23663A	Ala701Thr	0	1	0	0.390625
C23664T	Ala701Val	0	1	0	0.390625
G23678T	Ala706Ser	0	1	0	0.390625
G23755T	Met731Ile	0	1	0	0.390625
A23902T	Glu780Asp	0	1	0	0.390625
A23920T	Lys786Asn	0	1	0	0.390625
T23926C		0	1	0	0.390625
A23945C	Lys795Gln	0	1	0	0.390625
C23987T	Pro809Ser	0	1	0	0.390625
C24042T	Thr827Ile	0	1	0	0.390625
A24043T		0	1	0	0.390625
C24082T		0	1	0	0.390625
A24205T		0	1	0	0.390625
C24358A		0	1	0	0.390625
T24460C		0	1	0	0.390625
C24502T		0	1	0	0.390625
G24535T		0	1	0	0.390625
G24550A		0	1	0	0.390625
A24825G	His1088Arg	0	1	0	0.390625
T24827G	Phe1089Val	0	1	0	0.390625
C24865T		0	1	0	0.390625
A25104G	Lys1181Arg	0	1	0	0.390625
C25276T		0	1	0	0.390625
G25290T	Cys1243Phe	0	1	0	0.390625
C25324T		0	1	0	0.390625
G25337T	Asp1259Tyr	0	1	0	0.390625
G25437T	Leu15Phe	0	1	0	0.390625
G25445T	Gly18Val	0	1	0	0.390625
A25453C	Lys21Gln	0	1	0	0.390625
T25496C	Ile35Thr	0	1	0	0.390625
G25540A	Val50Ile	0	1	0	0.390625
C25549T	Leu53Phe	0	1	0	0.390625
G25552T	Ala54Ser	0	1	0	0.390625
A25590T	Lys66Asn	0	1	0	0.390625
G25595T	Arg68Ile	0	1	0	0.390625
C25638T		0	1	0	0.390625
T25649G	Leu86Trp	0	1	0	0.390625
C25700T	Ala103Val	0	1	0	0.390625
C25803T		0	1	0	0.390625
G25819T	Ala143Ser	0	1	0	0.390625
G25855T	Asp155Tyr	0	1	0	0.390625
C25904T	Ser171Leu	0	1	0	0.390625
C25916T	Thr175Ile	0	1	0	0.390625
C25961T	Thr190Ile	0	1	0	0.390625
C26028T		0	1	0	0.390625
C26082T		0	1	0	0.390625
G26116T	Glu242*	0	1	0	0.390625
G26428T	Val62Phe	0	1	0	0.390625
C26681T		0	1	0	0.390625
C26710T	Ala63Val	0	1	0	0.390625
G26730T	Val70Phe	0	1	0	0.390625
C26822T		0	1	0	0.390625
G26840T		0	1	0	0.390625
C27005T		0	1	0	0.390625
T27164G	Ser214Arg	0	1	0	0.390625
T27222C		0	1	0	0.390625
G27358T	Asp53Tyr	0	1	0	0.390625
C27476T	Thr28Ile	0	1	0	0.390625
T27495A		0	1	0	0.390625
C27527T	Pro45Leu	0	1	0	0.390625
G27604A	Val71Ile	0	1	0	0.390625
C27612T		0	1	0	0.390625
C27673T	Gln94*	0	1	0	0.390625
G27703T	Val104Phe	0	1	0	0.390625
T27740C	Leu116Pro	0	1	0	0.390625
C27752T	Thr120Ile	0	1	0	0.390625
G27762C	Glu3Gln	0	1	0	0.390625
G27762T	Glu3*	0	1	0	0.390625
G27842A	Trp29*	0	1	0	0.390625
C27847T	Ser31Leu	0	1	0	0.390625
G27852T	Glu33*	0	1	0	0.390625
C27945A	Gln18Lys	0	1	0	0.390625
A28254C	Ile121Leu	0	1	0	0.390625
C28289A	Pro6Thr	0	1	0	0.390625
G28364C	Glu31Gln	0	1	0	0.390625
G28373T	Gly34Trp	0	1	0	0.390625
A28381G		0	1	0	0.390625
G28396A		0	1	0	0.390625
C28603T		0	1	0	0.390625
G28631A	Gly120Arg	0	1	0	0.390625
G28690T	Leu139Phe	0	1	0	0.390625
G28703T	Asp144Tyr	0	1	0	0.390625
C28926T	Ala218Val	0	1	0	0.390625
G28975T	Met234Ile	0	1	0	0.390625
T29023A		0	1	0	0.390625
C29171T	His300Tyr	0	1	0	0.390625
A29188T		0	1	0	0.390625
C29218T		0	1	0	0.390625
C29236A		0	1	0	0.390625
C29268A	Thr332Asn	0	1	0	0.390625
T29270C	Tyr333His	0	1	0	0.390625
C29272T		0	1	0	0.390625
C29284T		0	1	0	0.390625
G29315T	Asp348Tyr	0	1	0	0.390625
T29335C		0	1	0	0.390625
C29353T		0	1	0	0.390625
C29358T	Thr362Ile	0	1	0	0.390625
C29451T	Thr393Ile	0	1	0	0.390625
G29468T	Asp399Tyr	0	1	0	0.390625
G29474T	Asp401Tyr	0	1	0	0.390625
G29540T		0	1	0	0.390625
C29545T		0	1	0	0.390625
C29546T		0	1	0	0.390625
C29614T		0	1	0	0.390625
C29666T	Leu37Phe	0	1	0	0.390625
C29743T		0	1	0	0.390625
C29769T		0	1	0	0.390625
T29809C		0	1	0	0.390625
G29810T		0	1	0	0.390625
A29863T		0	1	0	0.390625
A1989G	Gln575Arg	2	0	3.1746	0
G10396T		2	0	3.1746	0
C25669T	His93Tyr	2	0	3.1746	0
C26228T		2	0	3.1746	0
C27673G	Gln94Glu	2	0	3.1746	0
A22T		1	0	1.5873	0
C203T		1	0	1.5873	0
C222T		1	0	1.5873	0
C292T		1	0	1.5873	0
C355T		1	0	1.5873	0
A742G		1	0	1.5873	0
C832T		1	0	1.5873	0
C1102T		1	0	1.5873	0
C1113T	Thr283Ile	1	0	1.5873	0
C1302T	Thr346Ile	1	0	1.5873	0
C1594T		1	0	1.5873	0
C3040T		1	0	1.5873	0
G3638T	Gly1125Cys	1	0	1.5873	0
A3643C	Glu1126Asp	1	0	1.5873	0
C4158T	Ala1298Val	1	0	1.5873	0
T4917C	Ile1551Thr	1	0	1.5873	0
C5051T	Pro1596Ser	1	0	1.5873	0
A5353G		1	0	1.5873	0
C5730T	Thr1822Ile	1	0	1.5873	0
C5826T	Thr1854Ile	1	0	1.5873	0
C5886T	Thr1874Ile	1	0	1.5873	0
A6081G	Asp1939Gly	1	0	1.5873	0
G6083T	Asp1940Tyr	1	0	1.5873	0
C6543T	Thr2093Ile	1	0	1.5873	0
C6573T	Ser2103Phe	1	0	1.5873	0
T6989C	Ser2242Pro	1	0	1.5873	0
T7232G	Leu2323Val	1	0	1.5873	0
C7728T	Ser2488Phe	1	0	1.5873	0
C7732T		1	0	1.5873	0
C8099T		1	0	1.5873	0
C8140T		1	0	1.5873	0
T8149C		1	0	1.5873	0
T8188C		1	0	1.5873	0
C8756T	His2831Tyr	1	0	1.5873	0
C8937T	Ala2891Val	1	0	1.5873	0
T8983A		1	0	1.5873	0
A9754G		1	0	1.5873	0
C10641T	Thr3459Met	1	0	1.5873	0
T11457C	Ile3731Thr	1	0	1.5873	0
A11887C		1	0	1.5873	0
C12049T		1	0	1.5873	0
C12459T	Thr4065Ile	1	0	1.5873	0
G12793T	Lys4176Asn	1	0	1.5873	0
C12890T		1	0	1.5873	0
G13713T	Lys4483Asn	1	0	1.5873	0
A13785G		1	0	1.5873	0
T13914C		1	0	1.5873	0
G14028T	Met4588Ile	1	0	1.5873	0
C14571T		1	0	1.5873	0
G14831T	Cys4856Phe	1	0	1.5873	0
C15371T	Thr5036Met	1	0	1.5873	0
C15495T		1	0	1.5873	0
C16163T	Thr5300Ile	1	0	1.5873	0
C16443T		1	0	1.5873	0
C17004T		1	0	1.5873	0
C17410T	Arg5716Cys	1	0	1.5873	0
A17959C	Ile5899Leu	1	0	1.5873	0
A18046C	Asn5928His	1	0	1.5873	0
A18134G	Lys5957Arg	1	0	1.5873	0
T18173A	Ile5970Lys	1	0	1.5873	0
G18255T	Met5997Ile	1	0	1.5873	0
C18388A	Leu6042Ile	1	0	1.5873	0
C18457T	Pro6065Ser	1	0	1.5873	0
C18555T		1	0	1.5873	0
G18984T	Met6240Ile	1	0	1.5873	0
G19086T	Lys6274Asn	1	0	1.5873	0
C19610T	Thr6449Ile	1	0	1.5873	0
G20006A	Gly6581Asp	1	0	1.5873	0
T20196C		1	0	1.5873	0
A20288C	Glu6675Ala	1	0	1.5873	0
C21005T	Ala6914Val	1	0	1.5873	0
G21255A		1	0	1.5873	0
G21372T	Gln7036His	1	0	1.5873	0
T21539C	Val7092Ala	1	0	1.5873	0
T21628G		1	0	1.5873	0
T21703G		1	0	1.5873	0
G21786T	Gly75Val	1	0	1.5873	0
C21811T		1	0	1.5873	0
G22021A	Met153Ile	1	0	1.5873	0
G22021T	Met153Ile	1	0	1.5873	0
G22026T	Ser155Ile	1	0	1.5873	0
G22081T	Gln173His	1	0	1.5873	0
T22384C		1	0	1.5873	0
G22599C	Arg346Thr	1	0	1.5873	0
G23282T	Asp574Tyr	1	0	1.5873	0
T24892C		1	0	1.5873	0
G25019T	Asp1153Tyr	1	0	1.5873	0
T25123G	Asn1187Lys	1	0	1.5873	0
G25494T		1	0	1.5873	0
G25500A		1	0	1.5873	0
C25511T	Ser40Leu	1	0	1.5873	0
G25681T	Val97Phe	1	0	1.5873	0
C25714T	Leu108Phe	1	0	1.5873	0
C26022T		1	0	1.5873	0
C26256T		1	0	1.5873	0
A26487G		1	0	1.5873	0
G27014T		1	0	1.5873	0
C27219T		1	0	1.5873	0
C27389T		1	0	1.5873	0
C27577T	Gln62*	1	0	1.5873	0
C27603T		1	0	1.5873	0
G27676A	Glu95Lys	1	0	1.5873	0
C28045T	Ala51Val	1	0	1.5873	0
G28337T	Asp22Tyr	1	0	1.5873	0
A28390G		1	0	1.5873	0
C28674T	Ala134Val	1	0	1.5873	0
G28812T	Ser180Ile	1	0	1.5873	0
G28975C	Met234Ile	1	0	1.5873	0
C29236T		1	0	1.5873	0
C29253T	Ser327Leu	1	0	1.5873	0
G29395T	Lys374Asn	1	0	1.5873	0
G29427T	Arg385Ile	1	0	1.5873	0
G29711T		1	0	1.5873	0
C29718T		1	0	1.5873	0
C29741T		1	0	1.5873	0
C29836T		1	0	1.5873	0
T29859C		1	0	1.5873	0
A29874G		1	0	1.5873	0
