# Supplementary material for: Genomic Variations in SARS-CoV-2 Genomes From Gujarat: Underlying Role of Variants in Disease Epidemiology
Source: Front Genet. 2021 Mar 19;12:586569. doi: 10.3389/fgene.2021.586569 (PMC8017293; doi:10.3389/fgene.2021.586569)
Supplement: Supplementary file 7 [file Table_5.XLSX]

## Sheet: global_deceased_276
Virus name	Accession ID	Collection date	Location	Host	Additional location information	Gender	Patient age	Patient status	Passage	Specimen	Additional host information	Lineage	Clade
hCoV-19/Russia/StPetersburg-RII6251S/2020	EPI_ISL_450241	2020-04-15	Europe / Russia / Saint-Petersburg	Human		Male	17	Deceased	Original	Nasopharyngeal swab		B.1.1	GR
hCoV-19/Russia/StPetersburg-RII6790V/2020	EPI_ISL_450243	2020-04-16	Europe / Russia / Saint-Petersburg	Human		Female	18	Deceased	V1	Nasopharyngeal swab		B.1	G
hCoV-19/Colombia/89002/2020	EPI_ISL_498159	2020-03-31	South America / Colombia / Santander de quilichao	Human		Female	19	Deceased	Original	Nasopharyngeal swab		B.1	G
hCoV-19/Mexico/InDRE_31/2020	EPI_ISL_493346	2020-05-26	North America / Mexico / BCS	Human		Male	20	Deceased	Original	Oro-pharyngeal swab		B.1	G
hCoV-19/SaudiArabia/KAUST-MADINAH603/2020	EPI_ISL_513169	2020-04-26	Asia / Saudi Arabia / Madinah	Human		Female	24	Deceased	Original			B.1.36	GH
hCoV-19/SaudiArabia/KAUST-JEDDAH916/2020	EPI_ISL_513047	2020-04-06	Asia / Saudi Arabia / Jeddah	Human		Male	28	Deceased	Original			B.1	G
hCoV-19/SaudiArabia/KAUST-JEDDAH877/2020	EPI_ISL_513029	2020-05-24	Asia / Saudi Arabia / Jeddah	Human		Male	30	Deceased	Original			B.1.1	GR
hCoV-19/SaudiArabia/KAUST-JEDDAH887/2020	EPI_ISL_513036	2020-05-24	Asia / Saudi Arabia / Jeddah	Human		Male	31	Deceased	Original			B.1.1	O
hCoV-19/Brazil/SP-500/2020	EPI_ISL_468315	2020-04-12	South America / Brazil / Sao Paulo / Sao Paulo	Human		Female	33	Deceased	Original	Naso-pharyngeal swab		B.1.1.28	GR
hCoV-19/SaudiArabia/KAUST-MADINAH361/2020	EPI_ISL_513138	2020-04-23	Asia / Saudi Arabia / Madinah	Human		Male	35	Deceased	Original			B.1.36	GH
hCoV-19/Brazil/SP-506/2020	EPI_ISL_468319	2020-04-14	South America / Brazil / Sao Paulo / Sao Bernardo do Campo	Human		Male	36	Deceased	Original	Naso-pharyngeal swab		B.1.1.28	GR
hCoV-19/SaudiArabia/KAUST-JEDDAH720/2020	EPI_ISL_512989	2020-04-01	Asia / Saudi Arabia / Jeddah	Human		Male	37	Deceased	Original			A	S
hCoV-19/Brazil/SP-505/2020	EPI_ISL_468318	2020-04-15	South America / Brazil / Sao Paulo / Sao Paulo	Human		Male	38	Deceased	Original	Naso-pharyngeal swab		B.1.1.28	GR
hCoV-19/SaudiArabia/KAUST-JEDDAH845/2020	EPI_ISL_513017	2020-05-24	Asia / Saudi Arabia / Jeddah	Human		Male	39	Deceased	Original			B.1.1	O
hCoV-19/SaudiArabia/KAUST-MADINAH1079/2020	EPI_ISL_513096	2020-06-11	Asia / Saudi Arabia / Madinah	Human		Male	39	Deceased	Original			B.1.36	GH
hCoV-19/Colombia/95839/2020	EPI_ISL_498166	2020-03-31	South America / Colombia / Santa Marta	Human		Female	40	Deceased	Original	Nasopharyngeal swab		B.1	GH
hCoV-19/USA/CA-CSMC70/2020	EPI_ISL_475685	2020-03-26	North America / USA / California / Los Angeles	Human		Male	40	Deceased	Original			B.1	GH
hCoV-19/Oman/205040055/2020	EPI_ISL_492010	2020-05-31	Asia / Oman / Muscat	Human		Female	41	Deceased	Original	Oro-pharyngeal swab		B.1.1.27	GR
hCoV-19/SaudiArabia/KAUST-JEDDAH923/2020	EPI_ISL_513054	2020-04-06	Asia / Saudi Arabia / Jeddah	Human		Male	41	Deceased	Original			B.1.1	O
hCoV-19/SaudiArabia/KAUST-JEDDAH929/2020	EPI_ISL_513057	2020-04-06	Asia / Saudi Arabia / Jeddah	Human		Female	43	Deceased	Original			B.1.1	O
hCoV-19/SaudiArabia/KAUST-JEDDAH462/2020	EPI_ISL_512920	2020-08-04	Asia / Saudi Arabia / Jeddah	Human		Female	43	Deceased	Original			B.1.36	GH
hCoV-19/SaudiArabia/KAUST-JEDDAH837/2020	EPI_ISL_513010	2020-05-24	Asia / Saudi Arabia / Jeddah	Human		Male	43	Deceased	Original			B.1.36	O
hCoV-19/SaudiArabia/KAUST-MADINAH398/2020	EPI_ISL_513151	2020-04-24	Asia / Saudi Arabia / Madinah	Human		Male	43	Deceased	Original			B.1.113	GH
hCoV-19/USA/CA-CSMC85/2020	EPI_ISL_475701	2020-04-04	North America / USA / California / Los Angeles	Human		Female	44	Deceased	Original			B.1	GH
hCoV-19/SaudiArabia/KAUST-JEDDAH841/2020	EPI_ISL_513013	2020-05-24	Asia / Saudi Arabia / Jeddah	Human		Male	44	Deceased	Original			B.1.36	O
hCoV-19/SaudiArabia/KAUST-JEDDAH920/2020	EPI_ISL_513051	2020-04-06	Asia / Saudi Arabia / Jeddah	Human		Male	44	Deceased	Original			B.1.1	GR
hCoV-19/SaudiArabia/KAUST-JEDDAH592/2020	EPI_ISL_512982	2020-04-21	Asia / Saudi Arabia / Jeddah	Human		Male	44	Deceased	Original			B.1.36	GH
hCoV-19/Costa Rica/INC-0045/2020	EPI_ISL_491456	2020-03-23	North America / Costa Rica / San Jose	Human	Desamparados	Male	45	Deceased	Original	Pharyngeal swab	Travel (unknown destination)	B.1	GH
hCoV-19/SaudiArabia/KAUST-JEDDAH936/2020	EPI_ISL_513063	2020-06-17	Asia / Saudi Arabia / Jeddah	Human		Male	45	Deceased	Original			B.1.36	O
hCoV-19/SaudiArabia/KAUST-JEDDAH467/2020	EPI_ISL_512922	2020-08-04	Asia / Saudi Arabia / Jeddah	Human		Male	45	Deceased	Original			A	O
hCoV-19/SaudiArabia/KAUST-MADINAH434/2020	EPI_ISL_513155	2020-04-23	Asia / Saudi Arabia / Madinah	Human		Male	46	Deceased	Original			A	GH
hCoV-19/SaudiArabia/KAUST-MADINAH444/2020	EPI_ISL_513158	2020-04-20	Asia / Saudi Arabia / Madinah	Human		Male	46	Deceased	Original			B.1.36	GH
hCoV-19/SaudiArabia/KAUST-JEDDAH867/2020	EPI_ISL_513021	2020-05-24	Asia / Saudi Arabia / Jeddah	Human		Female	47	Deceased	Original			B.1.1	O
hCoV-19/Mexico/InDRE_25/2020	EPI_ISL_493340	2020-05-23	North America / Mexico / BCS	Human		Male	47	Deceased	Original	Oro-pharyngeal swab		B.1.5	G
hCoV-19/SaudiArabia/KAUST-MADINAH716/2020	EPI_ISL_513188	2020-04-01	Asia / Saudi Arabia / Madinah	Human		Male	47	Deceased	Original			B.1.36	O
hCoV-19/USA/CA-CSMC62/2020	EPI_ISL_475676	2020-04-01	North America / USA / California / Los Angeles	Human		Male	47	Deceased	Original			B.1	GH
hCoV-19/Austria/CeMM0010/2020	EPI_ISL_419663	2020-03-15	Europe / Austria	Human	Vienna, Austria	Female	48	Deceased	Original	Lung secretion		B.1.1.6	GR
hCoV-19/SaudiArabia/KAUST-JEDDAH868/2020	EPI_ISL_513022	2020-05-24	Asia / Saudi Arabia / Jeddah	Human		Male	48	Deceased	Original			B.1.1	GR
hCoV-19/SaudiArabia/KAUST-JEDDAH869/2020	EPI_ISL_513023	2020-05-24	Asia / Saudi Arabia / Jeddah	Human		Male	48	Deceased	Original			B.1.1	GR
hCoV-19/SaudiArabia/KAUST-JEDDAH921/2020	EPI_ISL_513052	2020-04-06	Asia / Saudi Arabia / Jeddah	Human		Male	48	Deceased	Original			B.1	O
hCoV-19/SaudiArabia/KAUST-JEDDAH324/2020	EPI_ISL_512913	2020-04-15	Asia / Saudi Arabia / Jeddah	Human		Male	48	Deceased	Original			B.1.36	GH
hCoV-19/SaudiArabia/KAUST-JEDDAH1014/2020	EPI_ISL_512885	2020-06-17	Asia / Saudi Arabia / Jeddah	Human		Female	49	Deceased	Original			B.1.1	O
hCoV-19/USA/CA-CSMC142/2020	EPI_ISL_475621	2020-04-06	North America / USA / California / Los Angeles	Human		Female	49	Deceased	Original			B.1	GH
hCoV-19/Brazil/SP-47/2020	EPI_ISL_471539	2020-03-19	South America / Brazil / Sao Paulo / Sao Paulo	Human		Male	49	Deceased	Original	Naso-pharyngeal swab		B.1.1.28	GR
hCoV-19/Colombia/INS-94514/2020	EPI_ISL_456156	2020-04-06	South America / Colombia / Barrancabermeja	Human		Male	49	Deceased	Original	Nasopharyngeal swab		B.1.1	GR
hCoV-19/SaudiArabia/KAUST-JEDDAH927/2020	EPI_ISL_513056	2020-04-06	Asia / Saudi Arabia / Jeddah	Human		Male	49	Deceased	Original			B.1.1	O
hCoV-19/SaudiArabia/KAUST-JEDDAH1010/2020	EPI_ISL_512881	2020-06-17	Asia / Saudi Arabia / Jeddah	Human		Male	49	Deceased	Original			B.1.36	GH
hCoV-19/Panama/329546/2020	EPI_ISL_496632	2020-03-13	North America / Panama / Panama West / Juan DemÃ³stenes Arosemena	Human	Local from social	Female	50	Deceased	Original	Oro-pharyngeal swab		A.2	S
hCoV-19/Colombia/88712/2020	EPI_ISL_498156	2020-03-30	South America / Colombia / Soledad	Human		Male	50	Deceased	Original	Nasopharyngeal swab		B.1.5	G
hCoV-19/SaudiArabia/KAUST-JEDDAH930/2020	EPI_ISL_513058	2020-04-06	Asia / Saudi Arabia / Jeddah	Human		Male	50	Deceased	Original			B.1.1	GR
hCoV-19/SaudiArabia/KAUST-JEDDAH504/2020	EPI_ISL_512941	2020-04-16	Asia / Saudi Arabia / Jeddah	Human		Male	50	Deceased	Original			B.1.36	GH
hCoV-19/SaudiArabia/KAUST-MADINAH396/2020	EPI_ISL_513149	2020-04-24	Asia / Saudi Arabia / Madinah	Human		Male	50	Deceased	Original			B.1.113	GH
hCoV-19/SaudiArabia/KAUST-MADINAH694/2020	EPI_ISL_513180	2020-05-08	Asia / Saudi Arabia / Madinah	Human		Male	50	Deceased	Original			B.1.36	GH
hCoV-19/Russia/StPetersburg-RII6840S/2020	EPI_ISL_450244	2020-04-15	Europe / Russia / Saint-Petersburg	Human		Female	51	Deceased	Original	Nasopharyngeal swab		B.1.1	GR
hCoV-19/Brazil/SP-141/2020	EPI_ISL_468308	2020-03-23	South America / Brazil / Sao Paulo / Sao Paulo	Human		Male	51	Deceased	Original	Naso-pharyngeal swab		B.1.1.28	GR
hCoV-19/SaudiArabia/KAUST-JEDDAH873/2020	EPI_ISL_513027	2020-05-24	Asia / Saudi Arabia / Jeddah	Human		Male	51	Deceased	Original			B.1.1	O
hCoV-19/SaudiArabia/KAUST-JEDDAH932/2020	EPI_ISL_513060	2020-04-06	Asia / Saudi Arabia / Jeddah	Human		Male	51	Deceased	Original			B.1.1	O
hCoV-19/SaudiArabia/KAUST-JEDDAH583/2020	EPI_ISL_512975	2020-04-29	Asia / Saudi Arabia / Jeddah	Human		Male	51	Deceased	Original			B.1.1	O
hCoV-19/SaudiArabia/KAUST-MADINAH399/2020	EPI_ISL_513152	2020-04-24	Asia / Saudi Arabia / Madinah	Human		Male	51	Deceased	Original			B.1.36	GH
hCoV-19/Costa Rica/INC-0066/2020	EPI_ISL_512846	2020-07-02	North America / Costa Rica / Cartago / La Union	Human		Male	52	Deceased	Original	Traqueal swab		B.1.1	GR
hCoV-19/SaudiArabia/KAUST-JEDDAH891/2020	EPI_ISL_513040	2020-05-24	Asia / Saudi Arabia / Jeddah	Human		Male	52	Deceased	Original			B.1.36	O
hCoV-19/SaudiArabia/KAUST-JEDDAH931/2020	EPI_ISL_513059	2020-04-06	Asia / Saudi Arabia / Jeddah	Human		Male	52	Deceased	Original			B.1.1	O
hCoV-19/SaudiArabia/KAUST-MADINAH1078/2020	EPI_ISL_513095	2020-05-27	Asia / Saudi Arabia / Madinah	Human		Male	52	Deceased	Original			B.1.113	GH
hCoV-19/SaudiArabia/KAUST-JEDDAH1002/2020	EPI_ISL_512876	2020-06-23	Asia / Saudi Arabia / Jeddah	Human		Male	52	Deceased	Original			B.1.1	O
hCoV-19/Brazil/SP-131/2020	EPI_ISL_471543	2020-04-04	South America / Brazil / Sao Paulo / Presidente Venceslau	Human		Female	53	Deceased	Original	Naso-pharyngeal swab		B.1	G
hCoV-19/SaudiArabia/KAUST-JEDDAH993/2020	EPI_ISL_513067	2020-06-17	Asia / Saudi Arabia / Jeddah	Human		Female	53	Deceased	Original			B.1.1	GR
hCoV-19/SaudiArabia/KAUST-JEDDAH890/2020	EPI_ISL_513039	2020-05-24	Asia / Saudi Arabia / Jeddah	Human		Male	53	Deceased	Original			B.1.1	O
hCoV-19/SaudiArabia/KAUST-JEDDAH580/2020	EPI_ISL_512972	2020-04-29	Asia / Saudi Arabia / Jeddah	Human		Male	53	Deceased	Original			B.1.1	GR
hCoV-19/Costa Rica/CV-0007/2020	EPI_ISL_458236	2020-03-06	North America / Costa Rica / San Jose	Human		Male	54	Deceased	Original			B.1	G
hCoV-19/SaudiArabia/KAUST-JEDDAH833/2020	EPI_ISL_513006	2020-05-24	Asia / Saudi Arabia / Jeddah	Human		Male	54	Deceased	Original			B.1.36	GH
hCoV-19/SaudiArabia/KAUST-JEDDAH842/2020	EPI_ISL_513014	2020-05-24	Asia / Saudi Arabia / Jeddah	Human		Male	54	Deceased	Original			B.1.1	O
hCoV-19/SaudiArabia/KAUST-JEDDAH879/2020	EPI_ISL_513031	2020-05-24	Asia / Saudi Arabia / Jeddah	Human		Male	54	Deceased	Original			B.1	GH
hCoV-19/SaudiArabia/KAUST-JEDDAH917/2020	EPI_ISL_513048	2020-04-06	Asia / Saudi Arabia / Jeddah	Human		Male	54	Deceased	Original			B.1.1	GR
hCoV-19/SaudiArabia/KAUST-MADINAH938/2020	EPI_ISL_513202	2020-05-26	Asia / Saudi Arabia / Madinah	Human		Male	54	Deceased	Original			B.1.113	GH
hCoV-19/SaudiArabia/KAUST-MADINAH975/2020	EPI_ISL_513213	2020-05-26	Asia / Saudi Arabia / Madinah	Human		Male	54	Deceased	Original			B.1.113	GH
hCoV-19/SaudiArabia/KAUST-MADINAH850/2020	EPI_ISL_513190	2020-05-26	Asia / Saudi Arabia / Madinah	Human		Male	54	Deceased	Original			B.1.113	O
hCoV-19/Belgium/20A42/2020	EPI_ISL_452140	2020-04-03	Europe / Belgium / Brussels	Human		Male	55	Deceased	Original	Lung		B.1.1.1	GR
hCoV-19/SaudiArabia/KAUST-JEDDAH875/2020	EPI_ISL_513028	2020-05-24	Asia / Saudi Arabia / Jeddah	Human		Male	55	Deceased	Original			B.1.113	O
hCoV-19/SaudiArabia/KAUST-JEDDAH889/2020	EPI_ISL_513038	2020-05-24	Asia / Saudi Arabia / Jeddah	Human		Male	55	Deceased	Original			B.1.36	GH
hCoV-19/SaudiArabia/KAUST-JEDDAH912/2020	EPI_ISL_513045	2020-04-06	Asia / Saudi Arabia / Jeddah	Human		Male	55	Deceased	Original			B.1.1	O
hCoV-19/SaudiArabia/KAUST-JEDDAH926/2020	EPI_ISL_513055	2020-04-06	Asia / Saudi Arabia / Jeddah	Human		Male	55	Deceased	Original			B.1.1	O
hCoV-19/Spain/IrsiCaixa-G5/2020	EPI_ISL_482820	2020-04-23	Europe / Spain / Barcelona	Human		Male	4	Deceased	Original			B.1.1	G
hCoV-19/SaudiArabia/KAUST-JEDDAH1057/2020	EPI_ISL_512906	2020-06-23	Asia / Saudi Arabia / Jeddah	Human		Male	55	Deceased	Original			B.1.1	O
hCoV-19/SaudiArabia/KAUST-MADINAH344/2020	EPI_ISL_513131	2020-04-24	Asia / Saudi Arabia / Madinah	Human		Male	55	Deceased	Original			B.1.36	GH
hCoV-19/Lebanon/S1_758/2020	EPI_ISL_450508	2020-03-04	Asia / Lebanon / Beirut	Human		Male	56	Deceased	Original	Sputum/PBS	Patient infected while traveling in Egypt	B.1	GH
hCoV-19/Mexico/Jalisco-InDRE-11/2020	EPI_ISL_455435	2020-03-20	North America / Mexico / Jalisco	Human		Male	56	Deceased	Original	Oropharyngeal swab	Patient from Guadalajara	B	L
hCoV-19/Mexico/Edomex-InDRE-13/2020	EPI_ISL_455437	2020-03-21	North America / Mexico / CDMX	Human		Male	56	Deceased	Original			B.1.5	G
hCoV-19/SaudiArabia/KAUST-MADINAH1087/2020	EPI_ISL_513100	2020-06-11	Asia / Saudi Arabia / Madinah	Human		Male	56	Deceased	Original			B.1.36	O
hCoV-19/Spain/NC-001386/2020	EPI_ISL_452515	2020-03-15	Europe / Spain / Navarra / Pamplona	Human		Male	56	Deceased	Original			A.2	S
hCoV-19/Brazil/SP-606/2020	EPI_ISL_471548	2020-04-10	South America / Brazil / Sao Paulo / Sao Paulo	Human		Male	57	Deceased	Original	Naso-pharyngeal swab		B.1.1.28	GR
hCoV-19/Brazil/SP-149/2020	EPI_ISL_468314	2020-03-26	South America / Brazil / Sao Paulo / Caieiras	Human		Male	57	Deceased	Original	Naso-pharyngeal swab		B.1.1.28	GR
hCoV-19/Panama/329862/2020	EPI_ISL_496651	2020-03-14	North America / Panama / Panama Center / Bella Vista	Human	Imported from USA	Male	57	Deceased	Original	Oro-pharyngeal swab		B.1	GH
hCoV-19/SaudiArabia/KAUST-JEDDAH871/2020	EPI_ISL_513025	2020-05-24	Asia / Saudi Arabia / Jeddah	Human		Male	57	Deceased	Original			B.1.1	GR
hCoV-19/USA/LA-BIE-039/2020	EPI_ISL_463287	2020-04-04	North America / USA / Louisiana	Human		Male	57	Deceased	Original	Nasopharyngeal swab		B.1.2	GH
hCoV-19/Panama/328719/2020	EPI_ISL_496607	2020-02-22	North America / Panama / Panama Center / Omar Torrijos	Human	Local	Female	58	Deceased	Original	Oro-pharyngeal swab		A.2	S
hCoV-19/Brazil/SP-527/2020	EPI_ISL_471648	2020-04-30	South America / Brazil / Sao Paulo / Itapecerica da Serra	Human		Male	58	Deceased	Original	Naso-pharyngeal swab		B.1.1.28	GR
hCoV-19/Mexico/Jalisco-InDRE-16/2020	EPI_ISL_455454	2020-03-18	North America / Mexico / Jalisco	Human		Male	58	Deceased	Original	Oropharyngeal swab		B	L
hCoV-19/SaudiArabia/KAUST-JEDDAH846/2020	EPI_ISL_513018	2020-05-24	Asia / Saudi Arabia / Jeddah	Human		Male	58	Deceased	Original			B.1.36	GH
hCoV-19/SaudiArabia/KAUST-JEDDAH935/2020	EPI_ISL_513062	2020-04-06	Asia / Saudi Arabia / Jeddah	Human		Male	58	Deceased	Original			B.1.36	O
hCoV-19/SaudiArabia/KAUST-JEDDAH562/2020	EPI_ISL_512962	2020-04-22	Asia / Saudi Arabia / Jeddah	Human		Male	58	Deceased	Original			B.1.36	GH
hCoV-19/Sri Lanka/COV53/2020	EPI_ISL_428671	2020-03-10	Asia / Sri Lanka	Human		Male	58	Deceased	Original	Sputum		B.1.1	GR
hCoV-19/Panama/331050/2020	EPI_ISL_496679	2020-03-19	North America / Panama / Panama Center / AncÃ³n	Human	Local	Female	59	Deceased	Original	Oro-pharyngeal swab		A.2	O
hCoV-19/SaudiArabia/KAUST-MADINAH1081/2020	EPI_ISL_513097	2020-06-11	Asia / Saudi Arabia / Madinah	Human		Female	59	Deceased	Original			B.1.36	GH
hCoV-19/Brazil/SP-524/2020	EPI_ISL_471581	2020-04-29	South America / Brazil / Sao Paulo / Sao Paulo	Human		Male	59	Deceased	Original	Naso-pharyngeal swab		B.1.1.28	GR
hCoV-19/Italy/FVG-ICGEB_bal16/2020	EPI_ISL_479618	2020-04-12	Europe / Italy / Friuli Venezia Giulia	Human		Male	59	Hospitalized, deceased	Original	Alveolar lavage fluid		B.1	G
hCoV-19/Italy/FVG-ICGEB_atr18/2020	EPI_ISL_479619	2020-04-12	Europe / Italy / Friuli Venezia Giulia	Human		Male	59	Hospitalized, deceased	Original	Tracheal swab		B.1	G
hCoV-19/SaudiArabia/KAUST-JEDDAH836/2020	EPI_ISL_513009	2020-05-24	Asia / Saudi Arabia / Jeddah	Human		Male	59	Deceased	Original			B.1.36	GH
hCoV-19/SaudiArabia/KAUST-JEDDAH882/2020	EPI_ISL_513032	2020-05-24	Asia / Saudi Arabia / Jeddah	Human		Male	59	Deceased	Original			B.1.36	GH
hCoV-19/SaudiArabia/KAUST-JEDDAH919/2020	EPI_ISL_513050	2020-04-06	Asia / Saudi Arabia / Jeddah	Human		Male	59	Deceased	Original			B.1.36	O
hCoV-19/USA/CA-CSMC45/2020	EPI_ISL_475657	2020-03-31	North America / USA / California / Los Angeles	Human		Male	59	Deceased	Original			B.1	GH
hCoV-19/SaudiArabia/KAUST-JEDDAH1055/2020	EPI_ISL_512905	2020-06-17	Asia / Saudi Arabia / Jeddah	Human		Female	60	Deceased	Original			B.1.1	O
hCoV-19/Panama/328726/2020	EPI_ISL_496610	2020-03-08	North America / Panama / Panama Center / Amelia Denis De Icaza	Human	Imported from USA	Male	60	Deceased	Original	Oro-pharyngeal swab		A.3	S
hCoV-19/SaudiArabia/KAUST-JEDDAH835/2020	EPI_ISL_513008	2020-05-24	Asia / Saudi Arabia / Jeddah	Human		Male	60	Deceased	Original			B.1.1	O
hCoV-19/SaudiArabia/KAUST-JEDDAH866/2020	EPI_ISL_513020	2020-05-24	Asia / Saudi Arabia / Jeddah	Human		Male	60	Deceased	Original			B.1	O
hCoV-19/SaudiArabia/KAUST-JEDDAH996/2020	EPI_ISL_513069	2020-06-17	Asia / Saudi Arabia / Jeddah	Human		Male	60	Deceased	Original			B.1.1	O
hCoV-19/SaudiArabia/KAUST-JEDDAH1012/2020	EPI_ISL_512883	2020-06-23	Asia / Saudi Arabia / Jeddah	Human		Male	60	Deceased	Original			B.1.36	O
hCoV-19/SaudiArabia/KAUST-JEDDAH1016/2020	EPI_ISL_512887	2020-06-17	Asia / Saudi Arabia / Jeddah	Human		Male	60	Deceased	Original			B.1.36	GH
hCoV-19/SaudiArabia/KAUST-MADINAH898/2020	EPI_ISL_513200	2020-05-26	Asia / Saudi Arabia / Madinah	Human		Male	60	Deceased	Original			B.1.36	O
hCoV-19/SaudiArabia/KAUST-MADINAH937/2020	EPI_ISL_513201	2020-05-26	Asia / Saudi Arabia / Madinah	Human		Male	60	Deceased	Original			B.1.36	GH
hCoV-19/SaudiArabia/KAUST-JEDDAH884/2020	EPI_ISL_513034	2020-05-24	Asia / Saudi Arabia / Jeddah	Human		Male	61	Deceased	Original			B.1.113	O
hCoV-19/SaudiArabia/KAUST-JEDDAH905/2020	EPI_ISL_513043	2020-04-06	Asia / Saudi Arabia / Jeddah	Human		Male	61	Deceased	Original			B.1.1	GR
hCoV-19/SaudiArabia/KAUST-JEDDAH992/2020	EPI_ISL_513066	2020-06-17	Asia / Saudi Arabia / Jeddah	Human		Male	61	Deceased	Original			B.1.1	O
hCoV-19/SaudiArabia/KAUST-JEDDAH995/2020	EPI_ISL_513068	2020-06-17	Asia / Saudi Arabia / Jeddah	Human		Male	61	Deceased	Original			B.1.1	O
hCoV-19/Colombia/95637/2020	EPI_ISL_498164	2020-04-09	South America / Colombia / Villavicencio	Human		Male	62	Deceased	Original	Nasopharyngeal swab		B.1.1	GR
hCoV-19/SaudiArabia/KAUST-JEDDAH888/2020	EPI_ISL_513037	2020-05-24	Asia / Saudi Arabia / Jeddah	Human		Male	62	Deceased	Original			B.1.1	O
hCoV-19/SaudiArabia/KAUST-JEDDAH574/2020	EPI_ISL_512968	2020-04-30	Asia / Saudi Arabia / Jeddah	Human		Male	62	Deceased	Original			B.1.36	GH
hCoV-19/SaudiArabia/KAUST-JEDDAH611/2020	EPI_ISL_512985	2020-04-30	Asia / Saudi Arabia / Jeddah	Human		Male	62	Deceased	Original			B.1.1	O
hCoV-19/Brazil/SP-601/2020	EPI_ISL_471545	2020-03-22	South America / Brazil / Sao Paulo / Sao Paulo	Human		Female	63	Deceased	Original	Naso-pharyngeal swab		B.1.1.28	GR
hCoV-19/Brazil/SP-525/2020	EPI_ISL_471582	2020-04-29	South America / Brazil / Sao Paulo / Sao Paulo	Human		Female	63	Deceased	Original	Naso-pharyngeal swab		B.1.1.28	GR
hCoV-19/SaudiArabia/KAUST-MADINAH599/2020	EPI_ISL_513168	2020-04-30	Asia / Saudi Arabia / Madinah	Human		Female	63	Deceased	Original			B.1.113	O
hCoV-19/Panama/330722/2020	EPI_ISL_496670	2020-03-13	North America / Panama / Panama Center / El Crisol	Human	Local	Male	63	Deceased	Original	Oro-pharyngeal swab		A.2	S
hCoV-19/Belgium/20A38/2020	EPI_ISL_452148	2020-04-01	Europe / Belgium / Brussels	Human		Female	64	Deceased	Original	Lung		B.1.83	G
hCoV-19/Brazil/SP-549/2020	EPI_ISL_471552	2020-04-01	South America / Brazil / Sao Paulo / Sao Paulo	Human		Female	64	Deceased	Original	Naso-pharyngeal swab		B.1.1.28	GR
hCoV-19/SaudiArabia/KAUST-JEDDAH1007/2020	EPI_ISL_512878	2020-06-17	Asia / Saudi Arabia / Jeddah	Human		Female	64	Deceased	Original			B.1.113	GH
hCoV-19/Panama/328709/2020	EPI_ISL_496605	2020-02-28	North America / Panama / Panama Center / Las Cumbres	Human	Local	Male	64	Deceased	Original	Oro-pharyngeal swab		A.2	S
hCoV-19/SaudiArabia/KAUST-MADINAH1053/2020	EPI_ISL_513083	2020-06-13	Asia / Saudi Arabia / Madinah	Human		Female	65	Deceased	Original			B.1.113	O
hCoV-19/SaudiArabia/KAUST-MADINAH1086/2020	EPI_ISL_513099	2020-06-13	Asia / Saudi Arabia / Madinah	Human		Female	65	Deceased	Original			B.1.113	G
hCoV-19/Oman/205033013/2020	EPI_ISL_458116	2020-05-01	Asia / Oman / Muscat	Human		Male	65	Deceased	Original	Tracheal swab		B.1.1.27	GR
hCoV-19/Panama/333487/2020	EPI_ISL_496744	2020-03-23	North America / Panama / Panama Center / Belisario Porras	Human	Local	Male	65	Deceased	Original	Oro-pharyngeal swab		B.1	G
hCoV-19/SaudiArabia/KAUST-JEDDAH918/2020	EPI_ISL_513049	2020-04-06	Asia / Saudi Arabia / Jeddah	Human		Male	65	Deceased	Original			B.1.1	O
hCoV-19/SaudiArabia/KAUST-MADINAH1077/2020	EPI_ISL_513094	2020-06-11	Asia / Saudi Arabia / Madinah	Human		Male	65	Deceased	Original			B.1.113	O
hCoV-19/SaudiArabia/KAUST-JEDDAH1026/2020	EPI_ISL_512896	2020-06-17	Asia / Saudi Arabia / Jeddah	Human		Male	65	Deceased	Original			B.1.1	GR
hCoV-19/SaudiArabia/KAUST-MADINAH960/2020	EPI_ISL_513210	2020-05-26	Asia / Saudi Arabia / Madinah	Human		Male	65	Deceased	Original			B.1.36	O
hCoV-19/SaudiArabia/KAUST-MADINAH851/2020	EPI_ISL_513191	2020-05-26	Asia / Saudi Arabia / Madinah	Human		Male	65	Deceased	Original			B.1.113	GH
hCoV-19/SaudiArabia/KAUST-MADINAH860/2020	EPI_ISL_513196	2020-05-26	Asia / Saudi Arabia / Madinah	Human		Male	65	Deceased	Original			B.1.1	GR
hCoV-19/Turkey/GLAB-CoV210/2020	EPI_ISL_480289	2020-05-09	Europe / Turkey / Istanbul	Human		Male	65	Deceased	Original	Oro-pharyngeal swab		B.1.113	GH
hCoV-19/SaudiArabia/KAUST-JEDDAH1020/2020	EPI_ISL_512890	2020-06-23	Asia / Saudi Arabia / Jeddah	Human		Female	66	Deceased	Original			B.1.1	GR
hCoV-19/USA/CA-CSMC75/2020	EPI_ISL_475690	2020-04-03	North America / USA / California / Los Angeles	Human		Female	66	Deceased	Original			B.1	G
hCoV-19/Belgium/20A44/2020	EPI_ISL_452149	2020-04-09	Europe / Belgium / Brussels	Human		Male	66	Deceased	Original	Lung		B.1	GH
hCoV-19/SaudiArabia/KAUST-MADINAH1085/2020	EPI_ISL_513098	2020-06-11	Asia / Saudi Arabia / Madinah	Human		Male	66	Deceased	Original			B.1.113	O
hCoV-19/SaudiArabia/KAUST-JEDDAH561/2020	EPI_ISL_512961	2020-04-22	Asia / Saudi Arabia / Jeddah	Human		Male	66	Deceased	Original			B.1	O
hCoV-19/SaudiArabia/KAUST-MADINAH956/2020	EPI_ISL_513206	2020-05-12	Asia / Saudi Arabia / Madinah	Human		Male	66	Deceased	Original			B.1.36	GH
hCoV-19/SaudiArabia/KAUST-MADINAH274/2020	EPI_ISL_513122	2020-04-01	Asia / Saudi Arabia / Madinah	Human		Male	66	Deceased	Original			B.1.36	GH
hCoV-19/USA/CA-CSMC138/2020	EPI_ISL_475616	2020-04-06	North America / USA / California / Los Angeles	Human		Male	66	Deceased	Original			B.1	GH
hCoV-19/Brazil/SP-140/2020	EPI_ISL_468307	2020-04-08	South America / Brazil / Sao Paulo / Diadema	Human		Male	66	Deceased	Original	Naso-pharyngeal swab		B.1.1.28	GR
hCoV-19/Bulgaria/41/2020	EPI_ISL_480310	2020-03-10	Europe / Bulgaria / Sofia	Human		Female	67	Deceased	Original	Nasopharyngeal swab		B.1	G
hCoV-19/Italy/FVG-ICGEB_atr21/2020	EPI_ISL_479790	2020-04-13	Europe / Italy / Friuli Venezia Giulia	Human		Male	67	Hospitalized, deceased	Original	Tracheal swab		B.1	G
hCoV-19/Mexico/InDRE_21/2020	EPI_ISL_493336	2020-04-17	North America / Mexico / Sinaloa	Human		Male	67	Deceased	Original	Oro-pharyngeal swab		B.1.5	G
hCoV-19/SaudiArabia/KAUST-MADINAH1051/2020	EPI_ISL_513081	2020-06-13	Asia / Saudi Arabia / Madinah	Human		Male	67	Deceased	Original			B.1.113	GH
hCoV-19/SaudiArabia/KAUST-MADINAH1072/2020	EPI_ISL_513089	2020-06-11	Asia / Saudi Arabia / Madinah	Human		Male	67	Deceased	Original			B.1.36	O
hCoV-19/SaudiArabia/KAUST-JEDDAH1015/2020	EPI_ISL_512886	2020-06-17	Asia / Saudi Arabia / Jeddah	Human		Male	67	Deceased	Original			B.1.1	O
hCoV-19/SaudiArabia/KAUST-MADINAH346/2020	EPI_ISL_513132	2020-04-24	Asia / Saudi Arabia / Madinah	Human		Male	67	Deceased	Original			B.1.36	GH
hCoV-19/Mexico/InDRE_23/2020	EPI_ISL_493338	2020-05-04	North America / Mexico / Chiapas	Human		Female	68	Deceased	Original	Oro-pharyngeal swab		B.1	G
hCoV-19/SaudiArabia/KAUST-JEDDAH1013/2020	EPI_ISL_512884	2020-06-17	Asia / Saudi Arabia / Jeddah	Human		Female	68	Deceased	Original			B.1.1	GR
hCoV-19/Belgium/20A37/2020	EPI_ISL_452142	2020-03-30	Europe / Belgium / Brussels	Human		Male	68	Deceased	Original	Lung		B.1.9	GH
hCoV-19/SaudiArabia/KAUST-JEDDAH886/2020	EPI_ISL_513035	2020-05-24	Asia / Saudi Arabia / Jeddah	Human		Male	68	Deceased	Original			B.1.1	GR
hCoV-19/Brazil/SP-138/2020	EPI_ISL_468305	2020-04-08	South America / Brazil / Sao Paulo / Diadema	Human		Male	69	Death	Original	Naso-pharyngeal swab		B.1.1.28	GR
hCoV-19/Colombia/94679/2020	EPI_ISL_498162	2020-03-30	South America / Colombia / Pasto	Human		Male	69	Deceased	Original	Nasopharyngeal swab		A.2	S
hCoV-19/SaudiArabia/KAUST-JEDDAH922/2020	EPI_ISL_513053	2020-04-06	Asia / Saudi Arabia / Jeddah	Human		Male	69	Deceased	Original			B.1.1	GR
hCoV-19/USA/CA-CSMC27/2020	EPI_ISL_475637	2020-03-26	North America / USA / California / Los Angeles	Human		Male	69	Deceased	Original			B.1	GH
hCoV-19/Belgium/20A55/2020	EPI_ISL_452152	2020-04-20	Europe / Belgium / Brussels	Human		Female	70	Deceased	Original	Lung		B.1	G
hCoV-19/SaudiArabia/KAUST-JEDDAH838/2020	EPI_ISL_513011	2020-05-24	Asia / Saudi Arabia / Jeddah	Human		Female	70	Deceased	Original			B.1.36	O
hCoV-19/Colombia/89781/2020	EPI_ISL_498160	2020-03-31	South America / Colombia / Valledupar	Human		Male	70	Deceased	Original	Nasopharyngeal swab		B.1	GH
hCoV-19/Colombia/95663/2020	EPI_ISL_498165	2020-04-09	South America / Colombia / Pereira	Human		Male	70	Deceased	Original	Nasopharyngeal swab		B.1.5	G
hCoV-19/Gambia/GC19-026/2020	EPI_ISL_428856	2020-03-21	Africa / Gambia / West Coast Region	Human		Male	70	Deceased	Original		case2 day0	B.6	O
hCoV-19/Mexico/CDMX-INCMNSZ_04/2020	EPI_ISL_426364	2020-03-12	North America / Mexico / Mexico City	Human		Male	70	Deceased	Original	Pharyngeal and Nasopharyngeal swab		A.1	S
hCoV-19/SaudiArabia/KAUST-JEDDAH1018/2020	EPI_ISL_512889	2020-06-17	Asia / Saudi Arabia / Jeddah	Human		Male	70	Deceased	Original			B.1.1	O
hCoV-19/Austria/Graz-MUG5/2020	EPI_ISL_437201	2020-04-02	Europe / Austria / Styria	Human		Female	71	Deceased	Original	nose swab	primary patient sample	B.1	O
hCoV-19/Brazil/RJ-UFRJ-32321/2020	EPI_ISL_492041	2020-04-30	South America / Brazil / Rio de Janeiro / Rio de Janeiro	Human		Female	71	deceased	Original	Oro-pharyngeal swab		B.1.1.33	GR
hCoV-19/Colombia/INS-81279/2020	EPI_ISL_456142	2020-03-18	South America / Colombia / Cali	Human		Female	71	Deceased	Original	Nasopharyngeal swab		B.1.1	GR
hCoV-19/Colombia/96791/2020	EPI_ISL_498167	2020-04-03	South America / Colombia / Suesca	Human		Male	71	Deceased	Original	Nasopharyngeal swab		B.1	G
hCoV-19/SaudiArabia/KAUST-MADINAH941/2020	EPI_ISL_513203	2020-05-26	Asia / Saudi Arabia / Madinah	Human		Male	71	Deceased	Original			B.1.36	GH
hCoV-19/SaudiArabia/KAUST-MADINAH862/2020	EPI_ISL_513197	2020-05-26	Asia / Saudi Arabia / Madinah	Human		Male	71	Deceased	Original			B.1.36	O
hCoV-19/Brazil/SP-139/2020	EPI_ISL_468306	2020-03-30	South America / Brazil / Sao Paulo / Rio Claro	Human		Male	71	Deceased	Original	Naso-pharyngeal swab		B.1.1.28	GR
hCoV-19/Brazil/SP-146/2020	EPI_ISL_468311	2020-03-26	South America / Brazil / Sao Paulo / Sao Paulo	Human		Female	72	Deceased	Original	Naso-pharyngeal swab		B.1.1.28	GR
hCoV-19/Spain/NC-001409/2020	EPI_ISL_452492	2020-03-20	Europe / Spain / Navarra / Pamplona	Human		Female	72	Deceased	Original			B.1.5	G
hCoV-19/Turkey/GLAB-CoV169/2020	EPI_ISL_480262	2020-05-01	Europe / Turkey / Istanbul	Human		Female	72	Deceased	Original	Oro-pharyngeal swab		B.1.1	GR
hCoV-19/Austria/CeMM0009/2020	EPI_ISL_419662	2020-03-14	Europe / Austria	Human	Vienna, Austria	Male	72	Deceased	Original	Sputum		B.3	L
hCoV-19/Brazil/SP-144/2020	EPI_ISL_468310	2020-03-22	South America / Brazil / Sao Paulo / Sao Paulo	Human		Male	72	Deceased	Original			B.1.1.33	GR
hCoV-19/Brazil/SP-516/2020	EPI_ISL_468321	2020-04-22	South America / Brazil / Sao Paulo / Sao Paulo	Human		Male	72	Deceased	Original	Naso-pharyngeal swab		B.1.1.28	GR
hCoV-19/SaudiArabia/KAUST-MADINAH397/2020	EPI_ISL_513150	2020-04-24	Asia / Saudi Arabia / Madinah	Human		Male	72	Deceased	Original			B.1.36	GH
hCoV-19/Brazil/SP-512/2020	EPI_ISL_471556	2020-04-18	South America / Brazil / Sao Paulo / Osasco	Human		Female	73	Deceased	Original	Naso-pharyngeal swab		B.1.1.28	GR
hCoV-19/Mexico/InDRE_19/2020	EPI_ISL_493334	2020-03-27	North America / Mexico / Guanajuato	Human		Female	73	Deceased	Original	Oro-pharyngeal swab		B.1	GH
hCoV-19/Russia/StPetersburg-RII6704V/2020	EPI_ISL_450242	2020-04-16	Europe / Russia / Saint-Petersburg	Human		Female	73	Deceased	V1	Nasopharyngeal swab		B.1.5	G
hCoV-19/Belgium/20A49/2020	EPI_ISL_452151	2020-04-14	Europe / Belgium / Brussels	Human		Male	73	Deceased	Original	Lung		B.1	G
hCoV-19/Brazil/SP-607/2020	EPI_ISL_471549	2020-04-13	South America / Brazil / Sao Paulo / Sao Paulo	Human		Male	73	Deceased	Original	Naso-pharyngeal swab		B.1.1.28	GR
hCoV-19/SaudiArabia/KAUST-JEDDAH870/2020	EPI_ISL_513024	2020-05-24	Asia / Saudi Arabia / Jeddah	Human		Male	73	Deceased	Original			B.1.36	GH
hCoV-19/SaudiArabia/KAUST-JEDDAH913/2020	EPI_ISL_513046	2020-04-06	Asia / Saudi Arabia / Jeddah	Human		Male	73	Deceased	Original			B.1.1	O
hCoV-19/Colombia/94411/2020	EPI_ISL_498161	2020-03-30	South America / Colombia / Cartagena	Human		Female	74	Deceased	Original	Nasopharyngeal swab		B.1	GH
hCoV-19/Colombia/95319/2020	EPI_ISL_498163	2020-04-01	South America / Colombia / Cienaga De Oro	Human		Female	74	Deceased	Original	Nasopharyngeal swab		B.1	G
hCoV-19/Mexico/InDRE_20/2020	EPI_ISL_493335	2020-04-02	North America / Mexico / Guanajuato	Human		Female	74	Deceased	Original	Oro-pharyngeal swab		B.1	GH
hCoV-19/Brazil/SP-126/2020	EPI_ISL_471541	2020-04-02	South America / Brazil / Sao Paulo / Sao Paulo	Human		Male	74	Deceased	Original	Naso-pharyngeal swab		B.1.1.28	GR
hCoV-19/Brazil/SP-127/2020	EPI_ISL_471542	2020-04-03	South America / Brazil / Sao Paulo / Mogi das Cruzes	Human		Male	74	Deceased	Original	Naso-pharyngeal swab		B.1.1	GR
hCoV-19/Mexico/Durango-InDRE-09/2020	EPI_ISL_455432	2020-03-11	North America / Mexico / Durango	Human	Sample from Gomez Palacios	Male	74	Deceased	Original	Oropharyngeal swab		A.1	S
hCoV-19/SaudiArabia/KAUST-JEDDAH323/2020	EPI_ISL_512912	2020-04-15	Asia / Saudi Arabia / Jeddah	Human		Male	74	Deceased	Original			B.1.113	GH
hCoV-19/Indonesia/JKT-EIJK01/2020	EPI_ISL_437189	2020-03-26	Asia / Indonesia / Jakarta	Human		Male	75	Deceased	Original	Nasopharyngeal and Oro-pharyngeal swab		B	L
hCoV-19/Belgium/20A47/2020	EPI_ISL_452150	2020-04-10	Europe / Belgium / Brussels	Human		Male	76	Deceased	Original	Lung		B.1.1.1	GR
hCoV-19/Israel/701002462/2020	EPI_ISL_447296	2020-03-24	Asia / Israel / South Coast District	Human		Male	76	Deceased	Original	Naso-pharyngeal swab		B.1	GH
hCoV-19/SaudiArabia/KAUST-JEDDAH826/2020	EPI_ISL_513002	2020-05-24	Asia / Saudi Arabia / Jeddah	Human		Male	76	Deceased	Original			B.1.36	O
hCoV-19/SaudiArabia/KAUST-JEDDAH566/2020	EPI_ISL_512963	2020-04-22	Asia / Saudi Arabia / Jeddah	Human		Male	76	Deceased	Original			B.1.36	GH
hCoV-19/Spain/PV-001421/2020	EPI_ISL_452480	2020-03-22	Europe / Spain / Basque_Country / Portugalete	Human		Male	76	Deceased	Original			B.1.5	G
hCoV-19/Austria/CeMM0011/2020	EPI_ISL_419664	2020-03-23	Europe / Austria	Human	Vienna, Austria	Male	77	Deceased	Original	Lung secretion		B.1.5	G
hCoV-19/Austria/Graz-MUG11/2020	EPI_ISL_437300	2020-04-14	Europe / Austria / Styria	Human		Male	77	Deceased	Original	lung swab	primary patient sample	B	O
hCoV-19/Belgium/20A30/2020	EPI_ISL_451935	2020-03-18	Europe / Belgium / Brussels	Human		Male	77	Deceased	Original	Lung		B.1	G
hCoV-19/Brazil/SP-537/2020	EPI_ISL_471546	2020-03-20	South America / Brazil / Sao Paulo / Sao Paulo	Human		Male	77	Deceased	Original	Naso-pharyngeal swab		B.1.1.28	GR
hCoV-19/Colombia/88612/2020	EPI_ISL_498155	2020-03-25	South America / Colombia / Barranquilla	Human		Male	77	Deceased	Original	Nasopharyngeal swab		B.1	G
hCoV-19/Israel/701002334/2020	EPI_ISL_447306	2020-03-22	Asia / Israel / South Coast District	Human		Male	77	Deceased	Original	Naso-pharyngeal swab		B.1	GH
hCoV-19/SaudiArabia/KAUST-JEDDAH883/2020	EPI_ISL_513033	2020-05-24	Asia / Saudi Arabia / Jeddah	Human		Male	77	Deceased	Original			B.1.113	O
hCoV-19/Turkey/GLAB-CoV139/2020	EPI_ISL_480249	2020-04-30	Europe / Turkey / Istanbul	Human		Female	78	Deceased	Original	Oro-pharyngeal swab		B.1.1	GR
hCoV-19/Austria/Graz-MUG1/2020	EPI_ISL_437197	2020-03-24	Europe / Austria / Styria	Human		Male	78	Deceased	Original	pharynx swab	primary patient sample	B.1	O
hCoV-19/Austria/Graz-MUG3/2020	EPI_ISL_437199	2020-03-31	Europe / Austria / Styria	Human		Male	78	Deceased	Original	lung tissue	primary patient sample	B.1.36	O
hCoV-19/Bosnia and Herzegovina/02-Banja Luka/2020	EPI_ISL_462990	2020-04-29	Europe / Bosnia and Herzegovina / ÄŒelinac	Human		Male	78	Deceased	Original	Nasopharyngeal swab		B.1.1	GR
hCoV-19/Israel/701002504/2020	EPI_ISL_447294	2020-03-25	Asia / Israel / South Coast District	Human		Male	78	Deceased	Original	Naso-pharyngeal swab		B.1	GH
hCoV-19/SaudiArabia/KAUST-MADINAH384/2020	EPI_ISL_513145	2020-04-24	Asia / Saudi Arabia / Madinah	Human		Male	78	Deceased	Original			B.1.36	GH
hCoV-19/SaudiArabia/KAUST-MADINAH961/2020	EPI_ISL_513211	2020-05-27	Asia / Saudi Arabia / Madinah	Human		Female	79	Deceased	Original			B.1	O
hCoV-19/Austria/Graz-MUG7/2020	EPI_ISL_437203	2020-04-06	Europe / Austria / Styria	Human		Male	79	Deceased	Original	pharynx swab	primary patient sample	B	O
hCoV-19/Brazil/SP-148/2020	EPI_ISL_468313	2020-03-23	South America / Brazil / Sao Paulo / Sao Bernardo do Campo	Human		Male	79	Deceased	Original	Naso-pharyngeal swab		B.1.1.28	GR
hCoV-19/SaudiArabia/KAUST-JEDDAH844/2020	EPI_ISL_513016	2020-05-24	Asia / Saudi Arabia / Jeddah	Human		Male	79	Deceased	Original			B.1.36	O
hCoV-19/USA/CA-CSMC136/2020	EPI_ISL_475614	2020-04-06	North America / USA / California / Los Angeles	Human		Male	79	Deceased	Original			B.1	GH
hCoV-19/Austria/Graz-MUG15/2020	EPI_ISL_437301	2020-04-17	Europe / Austria / Styria	Human		Female	80	Deceased	Original	nose swab	primary patient sample	B.1	O
hCoV-19/Austria/Graz-MUG16/2020	EPI_ISL_437302	2020-04-17	Europe / Austria / Styria	Human		Female	80	Deceased	Original	nose swab	primary patient sample	B.1.22	O
hCoV-19/Brazil/SP-545/2020	EPI_ISL_471551	2020-04-10	South America / Brazil / Sao Paulo / Sao Paulo	Human		Female	80	Deceased	Original	Naso-pharyngeal swab		B.1.1.33	GR
hCoV-19/SaudiArabia/KAUST-JEDDAH878/2020	EPI_ISL_513030	2020-05-24	Asia / Saudi Arabia / Jeddah	Human		Female	80	Deceased	Original			B.1.1	GR
hCoV-19/USA/CA-CSMC98/2020	EPI_ISL_475715	2020-04-07	North America / USA / California / Los Angeles	Human		Female	80	Deceased	Original			B.1	GH
hCoV-19/Austria/Graz-MUG17/2020	EPI_ISL_437303	2020-04-17	Europe / Austria / Styria	Human		Male	80	Deceased	Original	pharynx swab	primary patient sample	B.2	V
hCoV-19/France/CIBU-200634/2020	EPI_ISL_430846	2020-04-01	Europe / France / Ile de France	Human		Male	80	Deceased	Original (Brain tissue)			B	O
hCoV-19/Turkey/VETAL1902_1/2020	EPI_ISL_435057	2020-04-09	Europe / Turkey / AdÄ±yaman	Human	Hospital	Male	80	Deceased	Vero P3	Oro-pharyngeal swab		B.1.1	GR
hCoV-19/Colombia/88496/2020	EPI_ISL_498154	2020-03-25	South America / Colombia / Zipaquira	Human		Female	81	Deceased	Original	Nasopharyngeal swab		B.1.5	G
hCoV-19/USA/CA-CSMC93/2020	EPI_ISL_475710	2020-04-11	North America / USA / California / Los Angeles	Human		Female	81	Deceased	Original			B.1.3	GH
hCoV-19/Austria/Graz-MUG2/2020	EPI_ISL_437198	2020-03-27	Europe / Austria / Styria	Human		Male	82	Deceased	Original	lung swab	primary patient sample	B.1	O
hCoV-19/SaudiArabia/KAUST-JEDDAH1023/2020	EPI_ISL_512893	2020-06-23	Asia / Saudi Arabia / Jeddah	Human		Male	82	Deceased	Original			B.1.1	O
hCoV-19/Turkey/GLAB-CoV092/2020	EPI_ISL_480244	2020-04-23	Europe / Turkey / Istanbul	Human		Male	82	Deceased	Original	Oro-pharyngeal swab		B.1.1	GR
hCoV-19/USA/CA-CSMC40/2020	EPI_ISL_475652	2020-04-03	North America / USA / California / Los Angeles	Human		Male	82	Deceased	Original			B.1.43	GH
hCoV-19/Brazil/SP-147/2020	EPI_ISL_468312	2020-03-26	South America / Brazil / Sao Paulo / Sao Paulo	Human		Female	83	Deceased	Original	Naso-pharyngeal swab		B.1.1.28	GR
hCoV-19/SaudiArabia/KAUST-JEDDAH847/2020	EPI_ISL_513019	2020-05-24	Asia / Saudi Arabia / Jeddah	Human		Female	83	Deceased	Original			B.1.1	O
hCoV-19/SaudiArabia/KAUST-MADINAH280/2020	EPI_ISL_513124	2020-04-01	Asia / Saudi Arabia / Madinah	Human		Male	83	Deceased	Original			B.1.36	GH
hCoV-19/SaudiArabia/KAUST-MADINAH364/2020	EPI_ISL_513141	2020-04-23	Asia / Saudi Arabia / Madinah	Human		Male	83	Deceased	Original			B.1.36	GH
hCoV-19/Japan/TK-20-31-3/2020	EPI_ISL_413459	2020-02-20	Asia / Japan / Tokyo	Human	Diamond Princess cruise ship	Female	84	Deceased	Original	Autopsy, Bronch and lung	Pneumonia (Chest X-ray, CT)	B.5	O
hCoV-19/USA/CA-CSMC76/2020	EPI_ISL_475691	2020-04-03	North America / USA / California / Los Angeles	Human		Female	84	Deceased	Original			B.1.1	GR
hCoV-19/Colombia/88859/2020	EPI_ISL_498157	2020-03-30	South America / Colombia / Tunja	Human		Male	84	Deceased	Original	Nasopharyngeal swab		B.1	GH
hCoV-19/Austria/Graz-MUG9/2020	EPI_ISL_437299	2020-04-09	Europe / Austria / Styria	Human		Male	85	Deceased	Original	lung swab	primary patient sample	B.1.36	O
hCoV-19/Brazil/SP-504/2020	EPI_ISL_468316	2020-04-14	South America / Brazil / Sao Paulo / Maua	Human		Male	85	Deceased	Original	Naso-pharyngeal swab		B.1.1.28	GR
hCoV-19/Brazil/SP-523/2020	EPI_ISL_471562	2020-04-29	South America / Brazil / Sao Paulo / Sao Paulo	Human		Female	86	Deceased	Original	Naso-pharyngeal swab		B.1.1.28	GR
hCoV-19/Brazil/SP-508/2020	EPI_ISL_468320	2020-04-13	South America / Brazil / Sao Paulo / Hortolandia	Human		Female	86	Deceased	Original	Naso-pharyngeal swab		B.1.1	GR
hCoV-19/SaudiArabia/KAUST-JEDDAH576/2020	EPI_ISL_512969	2020-04-30	Asia / Saudi Arabia / Jeddah	Human		Female	86	Deceased	Original			B.1.36	G
hCoV-19/Spain/NC-001380/2020	EPI_ISL_452521	2020-03-14	Europe / Spain / Navarra / Pamplona	Human		Female	86	Deceased	Original			B.1.5	G
hCoV-19/Russia/StPetersburg-RII6846V/2020	EPI_ISL_450245	2020-04-15	Europe / Russia / Saint-Petersburg	Human		Female	87	Deceased	V1	Nasopharyngeal swab		B.1.1	GR
hCoV-19/USA/CA-CSMC16/2020	EPI_ISL_475625	2020-04-13	North America / USA / California / Los Angeles	Human		Female	87	Deceased	Original			B.1	GH
hCoV-19/Costa Rica/CRV-0012/2020	EPI_ISL_480316	2020-03-11	North America / Costa Rica / Alajuela	Human	Travel to Florida	Male	87	Deceased	Original			B.1	G
hCoV-19/USA/CA-CSMC96/2020	EPI_ISL_475713	2020-04-02	North America / USA / California / Los Angeles	Human		Male	87	Deceased	Original			B.1.43	GH
hCoV-19/Colombia/INS-81035/2020	EPI_ISL_456125	2020-03-20	South America / Colombia / Santa Marta	Human		Male	88	Deceased	Original	Nasopharyngeal swab		B.1	GH
hCoV-19/USA/CA-CSMC137/2020	EPI_ISL_475615	2020-04-12	North America / USA / California / Los Angeles	Human		Female	90	Deceased	Original			B.1	GH
hCoV-19/Turkey/GLAB-CoV171/2020	EPI_ISL_480264	2020-04-20	Europe / Turkey / Istanbul	Human		Male	90	Deceased	Original	Oro-pharyngeal swab		B.1.1	GR
hCoV-19/USA/CA-CSMC50/2020	EPI_ISL_475663	2020-04-06	North America / USA / California / Los Angeles	Human		Male	90	Deceased	Original			B.1.1	GR
hCoV-19/Spain/HUB-56597693/2020	EPI_ISL_483566	2020-06-07	Europe / Spain / Basque Country / Bizkaia / Bilbao	Human		Male	91	Deceased	Original	Naso-pharyngeal swab	Hospital outbreak	B.1.5	G
hCoV-19/Austria/Graz-MUG4/2020	EPI_ISL_437200	2020-03-31	Europe / Austria / Styria	Human		Female	92	Deceased	Original	lung swab	primary patient sample	B.1.36	O
hCoV-19/Austria/Graz-MUG8/2020	EPI_ISL_437298	2020-04-08	Europe / Austria / Styria	Human		Female	92	Deceased	Original	nose swab	primary patient sample	B.1.36	O
hCoV-19/Mexico/InDRE_33/2020	EPI_ISL_493348	2020-05-27	North America / Mexico / Yucatan	Human		Male	92	Deceased	Original	Oro-pharyngeal swab		B.1.5	G
hCoV-19/USA/CA-CSMC140/2020	EPI_ISL_475619	2020-04-12	North America / USA / California / Los Angeles	Human		Male	92	Deceased	Original			B.1	GH
hCoV-19/USA/CA-CSMC115/2020	EPI_ISL_475591	2020-04-11	North America / USA / California / Los Angeles	Human		Male	92	Deceased	Original			B.1	GH
hCoV-19/Austria/Graz-MUG6/2020	EPI_ISL_437202	2020-04-03	Europe / Austria / Styria	Human		Female	93	Deceased	Original	nose swab	primary patient sample	B.1.36	O
hCoV-19/Brazil/SP-551/2020	EPI_ISL_471554	2020-03-29	South America / Brazil / Sao Paulo / Sao Paulo	Human		Female	93	Deceased	Original	Naso-pharyngeal swab		B.1.1.33	GR
hCoV-19/USA/CA-CSMC125/2020	EPI_ISL_475602	2020-04-05	North America / USA / California / Los Angeles	Human		Female	93	Deceased	Original			B.1.1	GR
hCoV-19/Brazil/SP-526/2020	EPI_ISL_471647	2020-04-30	South America / Brazil / Sao Paulo / Barueri	Human		Male	93	Deceased	Original	Naso-pharyngeal swab		B.1.1.28	GR
hCoV-19/SaudiArabia/KAUST-MADINAH404/2020	EPI_ISL_513153	2020-04-24	Asia / Saudi Arabia / Madinah	Human		Male	94	Deceased	Original			B.1.36	GH
hCoV-19/USA/CA-CSMC54/2020	EPI_ISL_475667	2020-04-07	North America / USA / California / Los Angeles	Human		Male	98	Deceased	Original			B.1.43	GH

## Sheet: global_recovered_1845
Virus name	Accession ID	Collection date	Location	Host	Additional location information	Gender	Patient age	Patient status	Passage	Specimen	Additional host information	Lineage	Clade				Patient status	count
hCoV-19/Wuhan/WIV04/2019	EPI_ISL_402124	2019-12-30	Asia / China / Hubei / Wuhan	Human	Retailer at Huanan Seafood Wholesale Market	Female	49	Live	Original	Bronchoalveolar lavage fluid		B	L				Released	638
hCoV-19/Wuhan/WIV05/2019	EPI_ISL_402128	2019-12-30	Asia / China / Hubei / Wuhan	Human		Female	52	Recovered	Original	Bronchoalveolar lavage fluid	5' and 3' Race was not performed	B	L				Alive	161
hCoV-19/Thailand/61/2020	EPI_ISL_403962	2020-01-08	Asia / Thailand / Nonthaburi	Human		Female	61	Recovered	Original	Nasopharyngeal swab and Throat swab	Patient came from Wuhan, China	B	L				Live	738
hCoV-19/Thailand/74/2020	EPI_ISL_403963	2020-01-13	Asia / Thailand / Nonthaburi	Human		Female	74	Live	Original	Nasopharyngeal swab and Throat swab	Patient came from Wuhan, China	B	L				Released	3
hCoV-19/Australia/NSW01/2020	EPI_ISL_407893	2020-01-24	Oceania / Australia / New South Wales / Sydney	Human		Male	43	Recovering	Original	Nasopharyngeal swab		A	S				Home	59
hCoV-19/Belgium/GHB-03021/2020	EPI_ISL_407976	2020-02-03	Europe / Belgium / Leuven	Human		Male	54	Asymptomatic	Original	Oro-pharyngael swab	Patient probably infected in Wuhan. Found positive the day of return to Belgium	A	S				Asymptomatic	19
hCoV-19/Yunnan/IVDC-YN-003/2020	EPI_ISL_408480	2020-01-17	Asia / China / Yunnan / Kunming	Human		Male	56	Recovered	Original	Sputum		A	S				Not Hospitalized	30
hCoV-19/Chongqing/IVDC-CQ-001/2020	EPI_ISL_408481	2020-01-18	Asia / China / Chongqing	Human		Female	44	Recovered	Original	Throat swab		B	O				Recovered	97
hCoV-19/Shandong/IVDC-SD-001/2020	EPI_ISL_408482	2020-01-19	Asia / China / Shandong / Qingdao	Human		Male	37	Recovered	Original	Sputum		B.4	O				Discharged	18
hCoV-19/Shanghai/IVDC-SH-001/2020	EPI_ISL_408483	2020-01-20	Asia / China / Shanghai	Human		Female	56	Recovered	Original	Bronchoalveolar lavage fluid		A	S				Cured	56
hCoV-19/Sichuan/IVDC-SC-001/2020	EPI_ISL_408484	2020-01-15	Asia / China / Sichuan / Chengdu	Human		Male	35	Recovered	Original	Bronchoalveolar lavage fluid		A	S				Live	6
hCoV-19/Beijing/IVDC-BJ-005/2020	EPI_ISL_408485	2020-01-18	Asia / China / Beijing	Human		Male	34	Recovered	Original	Throat swab		A	S				Recovering	10
hCoV-19/Jiangxi/IVDC-JX-002/2020	EPI_ISL_408486	2020-01-11	Asia / China / Jiangxi / Pingxiang	Human		Male	50	Recovered	Original	Sputum		B	L				Initially hospitalized, but now improved and discharged	1
hCoV-19/Henan/IVDC-HeN-002/2020	EPI_ISL_408487	2020-01-20	Asia / China / Henan / Zhengzhou	Human		Female	30	Recovered	Original	Throat swab		A	S				Live, mild symptoms, at home	1
hCoV-19/Jiangsu/IVDC-JS-001/2020	EPI_ISL_408488	2020-01-19	Asia / China / Jiangsu / Huaian	Human		Male	37	Recovered	Original	Alveolar lavage fluid		B	L				Released	1
hCoV-19/Australia/NSW02/2020	EPI_ISL_408976	2020-01-22	Oceania / Australia / New South Wales / Sydney	Human		male	53	Recovered	Vero P1	Nasopharyngeal swab		B	L				Hospitalized, released	2
hCoV-19/Australia/NSW03/2020	EPI_ISL_408977	2020-01-25	Oceania / Australia / New South Wales / Sydney	Human		Female	21	Recovered	Original	Nasopharyngeal swab		B.2	O				Recovered and Released	1
hCoV-19/Nepal/61/2020	EPI_ISL_410301	2020-01-13	Asia / Nepal / Kathmandu	Human	National Influenza Centre, NPHL, Kathmandu, Nepal	Male	32	Initially hospitalized, but now improved and discharged	Original	Oro-pharyngeal swab		B	L				Mild, at home.	1
hCoV-19/Cambodia/0012/2020	EPI_ISL_411902	2020-01-27	Asia / Cambodia / Sihanoukville	Human		Male	60	Recovered and Released	Original	Nasopharyngeal swab and oropharyngeal swab	Patient from Wuhan, China	B	L				Asymptomatic, identified as positive during preoperation investigation	1
hCoV-19/Jingzhou/HBCDC-HB-01/2020	EPI_ISL_412459	2020-01-08	Asia / China / Hubei / Jingzhou	Human	South China seafood market related	Male	47	Live	C1	Alveolar lavage fluid	Patient infected in Wuhan, China	B	L				Hospsitalized, ICU, fully recovered	1
hCoV-19/Brazil/SP-01/2020	EPI_ISL_412964	2020-02-25	South America / Brazil / Sao Paulo / Sao Paulo	Human		Male	61	Released	Original	Naso-pharyngeal swab	Patient infected in Italy	B.1	G				Healthy	1
hCoV-19/Australia/NSW05/2020	EPI_ISL_412975	2020-02-28	Oceania / Australia / New South Wales / Sydney	Human		Male	43	Recovering	Original	Nasopharyngeal swab	Travel history to Iran	B.4	O				Total	1845
hCoV-19/Brazil/SP-02/2020	EPI_ISL_413016	2020-02-28	South America / Brazil / Sao Paulo / Sao Paulo	Human		Male	32	Released	Original	Naso-pharyngeal swab	Patient who traveled to Italy and passed through Milan	B.2	V
hCoV-19/Australia/NSW08/2020	EPI_ISL_413594	2020-02-28	Oceania / Australia / New South Wales / Sydney	Human		Male	53	Recovering	Original	Oro-pharyngeal swab		B	O
hCoV-19/Australia/NSW09/2020	EPI_ISL_413595	2020-02-28	Oceania / Australia / New South Wales / Sydney	Human		Female	60	Recovering	Original	Nasopharyngeal aspirate		B.4	O
hCoV-19/Australia/NSW10/2020	EPI_ISL_413596	2020-02-28	Oceania / Australia / New South Wales / Sydney	Human		Female	62	Recovering	Original	Nasopharyngeal aspirate		B	O
hCoV-19/Australia/NSW11/2020	EPI_ISL_413597	2020-03-02	Oceania / Australia / New South Wales / Sydney	Human		Male	38	Recovering	Original	Oro-pharyngeal swab		B.4	O
hCoV-19/Australia/NSW12/2020	EPI_ISL_413598	2020-03-04	Oceania / Australia / New South Wales / Sydney	Human		Male	31	Recovering	Original	Oro-pharyngeal swab		B.4	O
hCoV-19/Australia/NSW13/2020	EPI_ISL_413599	2020-03-04	Oceania / Australia / New South Wales / Sydney	Human		Male	81	Recovering	Original	Oro-pharyngeal swab		B.4	O
hCoV-19/Australia/NSW14/2020	EPI_ISL_413600	2020-03-03	Oceania / Australia / New South Wales / Sydney	Human		Female	41	Recovering	Original	Sputum		B.4	O
hCoV-19/Brazil/SP-03/2020	EPI_ISL_414014	2020-03-02	South America / Brazil / Sao Paulo	Human		Male	46	Released	Original	Naso-pharyngeal swab	Travel history in Austria, Germany, Italy and Spain	B.1.1	GR
hCoV-19/Brazil/SP-06/2020	EPI_ISL_414015	2020-02-29	South America / Brazil / Sao Paulo / Sao Paulo	Human		Female	69	Released	Original	Naso-pharyngeal swab	Contact of hCoV-19/Brazil/SPBR-01/2020	B.1	G
hCoV-19/Brazil/SP-05/2020	EPI_ISL_414016	2020-02-29	South America / Brazil / Sao Paulo / Sao Paulo	Human		Female	37	Released	Original	Naso-pharyngeal swab	Contact of hCoV-19/Brazil/SPBR-01/2020	B.1	G
hCoV-19/Brazil/SP-04/2020	EPI_ISL_414017	2020-03-04	South America / Brazil / Sao Paulo	Human		Female	13	Released	Original	Naso-pharyngeal swab	Travel to Italy	B.1.1	GR
hCoV-19/Czech Republic/951/2020	EPI_ISL_414477	2020-03-01	Europe / Czech Republic / Usti nad Labem	Human		Male	44	Alive	Original	Oro-pharyngeal swab	probably infected during a holiday in Italy; mild respiratory signs	B.1	G
hCoV-19/Spain/Valencia1/2020	EPI_ISL_414495	2020-03-08	Europe / Spain / Comunitat Valenciana / Valencia	Human		Male	56	Alive	Original	Naso-pharyngeal aspirate		B.1.5	G
hCoV-19/Spain/Valencia2/2020	EPI_ISL_414496	2020-03-04	Europe / Spain / Comunitat Valenciana / Valencia	Human		Male	27	Alive	Original	Naso-pharyngeal aspirate		A.2	S
hCoV-19/Chile/Talca-1/2020	EPI_ISL_414577	2020-03-02	South America / Chile / Talca	Human		Male	33	Recovered	Original	Throat swab	Travel to Southeast Asia and Europe	A.5	S
hCoV-19/Guangzhou/GZMU0016/2020	EPI_ISL_414663	2020-02-25	Asia / China / Guangdong / Guangzhou	Human		Male	72	Alive	Original	Sputum		A	S
hCoV-19/Guangzhou/GZMU0048/2020	EPI_ISL_414691	2020-02-25	Asia / China / Guangdong / Guangzhou	Human		Male	79	Live	Original	Upper respiratory tract		A	S
hCoV-19/Belgium/VLM-03011/2020	EPI_ISL_415153	2020-03-03	Europe / Belgium / Huldenberg	Human		Female	48	Released	Original	Oro-Pharyngeal swab		B.1	G
hCoV-19/Belgium/BM-03012/2020	EPI_ISL_415154	2020-03-01	Europe / Belgium / Kraainem	Human		Male	47	Released	Original	Oro-pharyngael swab	Holiday in Italy	B.1	G
hCoV-19/Belgium/VAG-03013/2020	EPI_ISL_415155	2020-03-01	Europe / Belgium / Huldenberg	Human		Female	14	Released	Original	Oro-pharyngeal swab		B.1	G
hCoV-19/Belgium/SH-03014/2020	EPI_ISL_415156	2020-03-01	Europe / Belgium / Huldenberg	Human		Male	56	Released	Original	Oro-pharyngeal swab		B.1	G
hCoV-19/Belgium/BC-03016/2020	EPI_ISL_415157	2020-03-01	Europe / Belgium / Sint-Niklaas	Human		Male	46	Released	Original	Oro-pharyngeal swab		B.1.1	GR
hCoV-19/Belgium/QKJ-03015/2020	EPI_ISL_415158	2020-03-01	Europe / Belgium / Brussels	Human		Male	49	Released	Original	Oro-pharyngeal swab		B.1.1	GR
hCoV-19/Belgium/BA-02291/2020	EPI_ISL_415159	2020-02-29	Europe / Belgium / Leuven	Human		Female	48	Released	Original	Oro-pharyngeal swab		B.1	GH
hCoV-19/Hangzhou/ZJU-01/2020	EPI_ISL_415709	2020-01-25	Asia / China / Hangzhou	Human		Male	36	Live	Vero	Sputum		B.2	V
hCoV-19/Hangzhou/ZJU-05/2020	EPI_ISL_415711	2020-01-22	Asia / China / Hangzhou	Human		Female	25	Live	Vero	Sputum		B	L
hCoV-19/Brazil/SP-07/2020	EPI_ISL_416028	2020-03-03	South America / Brazil / Sao Paulo / Sao Paulo	Human		Female	22	Released	Original	Naso-pharyngeal swab	Travel Venice and Rome	B.1.1	GR
hCoV-19/Brazil/SP-08/2020	EPI_ISL_416029	2020-03-04	South America / Brazil / Sao Paulo / Sao Paulo	Human		Female	13	Released	Original	Naso-pharyngeal swab	Contact	B.1.1	GR
hCoV-19/Brazil/SP-09/2020	EPI_ISL_416031	2020-03-04	South America / Brazil / Sao Paulo / Sao Paulo	Human		Male	37	Released	Original	Naso-pharyngeal swab	Contact	B.1	G
hCoV-19/Brazil/SP-11/2020	EPI_ISL_416033	2020-03-03	South America / Brazil / Sao Paulo / Sao Paulo	Human		Male	17	Released	Original	Naso-pharyngeal swab	Travel to UK	B.3	L
hCoV-19/Brazil/SP-12/2020	EPI_ISL_416034	2020-03-04	South America / Brazil / Sao Paulo / Sao Paulo	Human		Male	35	Released	Original	Naso-pharyngeal swab	Travel to USA	B.1.1	GR
hCoV-19/Brazil/SP-13/2020	EPI_ISL_416035	2020-03-05	South America / Brazil / Sao Paulo / Sao Paulo	Human		Male	34	Released	Original	Naso-pharyngeal swab	Contact	B.1.1	GR
hCoV-19/Hangzhou/ZJU-02/2020	EPI_ISL_416042	2020-01-26	Asia / China / Hangzhou	Human		Male	31	Live	Vero	Sputum		A	S
hCoV-19/Hangzhou/ZJU-03/2020	EPI_ISL_416044	2020-01-25	Asia / China / Hangzhou	Human		Male	32	Live	Vero	Sputum		B	L
hCoV-19/Hangzhou/ZJU-04/2020	EPI_ISL_416046	2020-01-24	Asia / China / Hangzhou	Human		Male	34	Live	Vero	Sputum		B	L
hCoV-19/Hangzhou/ZJU-06/2020	EPI_ISL_416047	2020-02-02	Asia / China / Hangzhou	Human		Male	71	Live	Vero	Sputum		B	L
hCoV-19/Denmark/SSI-01/2020	EPI_ISL_416142	2020-02-26	Europe / Denmark / Copenhagen	Human		Male	45	Released	Original	Oro-pharyngeal swab		B.1.1	GR
hCoV-19/Denmark/SSI-02/2020	EPI_ISL_416143	2020-02-28	Europe / Denmark / Copenhagen	Human		Male	54	Released	Original	Oro-pharyngeal swab		B.1	G
hCoV-19/Denmark/SSI-03/2020	EPI_ISL_416144	2020-03-01	Europe / Denmark / Copenhagen	Human		Male	14	Released	Original	unknown		B.1	G
hCoV-19/Hangzhou/ZJU-07/2020	EPI_ISL_416425	2020-02-03	Asia / China / Hangzhou	Human		Male	0.4	live	Vero	Nasopharyngeal swab		B	L
hCoV-19/Belgium/DB-03023/2020	EPI_ISL_416470	2020-03-02	Europe / Belgium / Couthuin	Human		Female	12	Released	Original	Oro-pharyngeal		B.1	G
hCoV-19/Belgium/DBD-03024/2020	EPI_ISL_416471	2020-03-02	Europe / Belgium / Kessel-Lo	Human		Female	41	Released	Original	Oro-pharyngeal swab		B.1.1	GR
hCoV-19/Belgium/UMF-03025/2020	EPI_ISL_416472	2020-03-02	Europe / Belgium / Kessel-Lo	Human		Male	45	Released	Original	Oro-pharyngeal swab		B.1.1	GR
hCoV-19/Hangzhou/ZJU-08/2020	EPI_ISL_416473	2020-01-26	Asia / China / Hangzhou	Human		Male	53	Live	Vero	Sputum		A	S
hCoV-19/Hangzhou/ZJU-09/2020	EPI_ISL_416474	2020-01-28	Asia / China / Hangzhou	Human		Male	30	live	Vero	Stool		B	L
hCoV-19/Belgium/DBA-03032/2020	EPI_ISL_416475	2020-03-03	Europe / Belgium / Leuven	Human		Female	50	Released	Original	Oro-pharyngeal swab		B.1.1	GR
hCoV-19/Poland/PL_P1/2020	EPI_ISL_416488	2020-03-03	Europe / Poland / Zielonogorskie	Human	Hospital	Male	66	Live	Vero E6			B.3	L
hCoV-19/Malaysia/MKAK-CL-2020-5045/2020	EPI_ISL_416829	2020-01-24	Asia / Malaysia / Selangor	Human		Male	11	Live	Vero E6			B	L
hCoV-19/Malaysia/MKAK-CL-2020-5047/2020	EPI_ISL_416866	2020-01-24	Asia / Malaysia / Selangor	Human		Female	65	Live	Vero E6			B	L
hCoV-19/Malaysia/MKAK-CL-2020-5049/2020	EPI_ISL_416884	2020-01-24	Asia / Malaysia / Selangor	Human		Male	2	Live	Vero E6			B	L
hCoV-19/Malaysia/MKAK-CL-2020-5096/2020	EPI_ISL_416885	2020-01-30	Asia / Malaysia / Selangor	Human		Female	49	Live	Vero E6			A	S
hCoV-19/Malaysia/MKAK-CL-2020-6430/2020	EPI_ISL_416886	2020-02-04	Asia / Malaysia / Selangor	Human		Male	45	Live	Vero E6			A	S
hCoV-19/Malaysia/MKAK-CL-2020-7554/2020	EPI_ISL_416907	2020-02-06	Asia / Malaysia / Selangor	Human		Female	67	Live	Vero E6			B	L
hCoV-19/Australia/NSW04/2020	EPI_ISL_417030	2020-01-24	Oceania / Australia / New South Wales / Sydney	Human		Male	35	Recovered	Original	Throat swab	Travel history to China	A	S
hCoV-19/Brazil/AMBR-02/2020	EPI_ISL_417034	2020-03-16	South America / Brazil / Amazonas / Manaus	Human		Male	56	Asymptomatic	Original	Oro-pharyngeal swab	Imported case, patient returning from Madrid, Spain	A.2	S
hCoV-19/Hong Kong/HKPU1_2101/2020	EPI_ISL_417176	2020-01-21	Asia / Hong Kong	Human		Male	39	Discharged	Original			A	S
hCoV-19/Hong Kong/HKPU2_1801/2020	EPI_ISL_417177	2020-01-23	Asia / Hong Kong	Human		Male	56	Discharged	Original			B.2	O
hCoV-19/Hong Kong/HKPU19_0402/2020	EPI_ISL_417181	2020-02-05	Asia / Hong Kong	Human		Female	28	Discharged	Original			B.2	O
hCoV-19/Hong Kong/HKPU20_3001/2020	EPI_ISL_417182	2020-02-05	Asia / Hong Kong	Human		Female	56	Discharged	Original			B.2	O
hCoV-19/Hong Kong/HKPU23_2601/2020	EPI_ISL_417183	2020-01-30	Asia / Hong Kong	Human		Female	63	Discharged	Original			B.2.8	O
hCoV-19/Hong Kong/HKPU27_3001/2020	EPI_ISL_417184	2020-02-08	Asia / Hong Kong	Human		Male	24	Discharged	Original			B.2.8	O
hCoV-19/Hong Kong/HKPU28_3001/2020	EPI_ISL_417185	2020-02-09	Asia / Hong Kong	Human		Male	70	Discharged	Original			B.2	O
hCoV-19/South Africa/R03006/2020	EPI_ISL_417186	2020-03-07	Africa / South Africa / KZN	Human		Male	38	Alive	Original	Combined nasopharyngeal and oropharyngeal swab		B.1	G
hCoV-19/Hong Kong/HKPU30_2901/2020	EPI_ISL_417188	2020-02-08	Asia / Hong Kong	Human		Male	68	Discharged	Original			B.2.8	O
hCoV-19/Hong Kong/HKPU_2801/2020	EPI_ISL_417190	2020-02-08	Asia / Hong Kong	Human		Female	57	Discharged	Original			B.2.8	O
hCoV-19/Hong Kong/HKPU32_0402/2020	EPI_ISL_417193	2020-02-09	Asia / Hong Kong	Human		Male	22	Discharged	Original			B.2.8	O
hCoV-19/Hong Kong/HKPU33_0202/2020	EPI_ISL_417195	2020-02-09	Asia / Hong Kong	Human		Female	50	Discharged	Original			B.2.8	O
hCoV-19/Hong Kong/XM-PII-S4/2020	EPI_ISL_417443	2020-01-22	Asia / Hong Kong	Human	Hospital	Male	39	Released	VERO E6 / P2			A	S
hCoV-19/Slovakia/SK-BMC1/2020	EPI_ISL_417877	2020-03-06	Europe / Slovakia / Kostoliste	Human	contact with a confirmed COVID-19 case with travel history to Italy	Female	53	Live	Vero E6, 1st passage	Oro-pharyngeal swab		B.1	G
hCoV-19/Slovakia/SK-BMC2/2020	EPI_ISL_417878	2020-03-07	Europe / Slovakia / Bratislava	Human	contact with a confirmed COVID-19 case in Austria, travel history also to Prague, Czech Republic	Female	59	Live	Vero E6, 1st passage	Oro-pharyngeal swab		B.1	GH
hCoV-19/Slovakia/SK-BMC5/2020	EPI_ISL_417879	2020-03-06	Europe / Slovakia / Kosice	Human	Travel history to Paris, France	Male	26	Live	Vero E6, 1st passage	Oro-pharyngeal swab		B.1	GH
hCoV-19/Slovakia/SK-BMC6/2020	EPI_ISL_417880	2020-03-08	Europe / Slovakia / Martin	Human	Recognized in Martin, Slovakia but residence in Prague, Czech Republic, travel history to Austria	Female	34	Live	Vero E6, 1st passage	Oro-pharyngeal swab		B	L
hCoV-19/Senegal/003/2020	EPI_ISL_418206	2020-02-28	Africa / Senegal / Dakar	Human		Male	33	Released	Original	Naso and oro-pharyngeal swabs		B.1	GH
hCoV-19/Senegal/016/2020	EPI_ISL_418207	2020-03-02	Africa / Senegal / Dakar	Human		Male	80	Released	Original	Oro and naso-pharyngeal swabs		B.1	GH
hCoV-19/Senegal/020/2020	EPI_ISL_418208	2020-03-04	Africa / Senegal / Dakar	Human		Female	68	Released	Original	Oro and naso-pharyngeal swabs		B.1	GH
hCoV-19/Senegal/026/2020	EPI_ISL_418209	2020-03-03	Africa / Senegal / Dakar	Human		Female	33	Released	original	Oro and naso-pharyngeal swabs		B.1	GH
hCoV-19/Senegal/073/2020	EPI_ISL_418210	2020-03-10	Africa / Senegal / Touba	Human		Male	55	Released	Original	Oro and naso-pharyngeal swabs		B.1	G
hCoV-19/Senegal/082/2020	EPI_ISL_418211	2020-03-11	Africa / Senegal / Touba	Human		Female	42	Released	Original	Oro and naso-pharyngeal swabs		B.1	G
hCoV-19/Senegal/087/2020	EPI_ISL_418212	2020-03-11	Africa / Senegal / Touba	Human		Female	50	Released	Original	Oro and naso-pharyngeal swab		B.1	G
hCoV-19/Senegal/094/2020	EPI_ISL_418213	2020-03-12	Africa / Senegal / Touba	Human		Male	3	Released	Original	Oro and naso-pharyngeal swabs		B.1	G
hCoV-19/Senegal/102/2020	EPI_ISL_418214	2020-03-12	Africa / Senegal / Touba	Human		Female	7	Released	Original	Oro and naso-pharyngeal swabs		B.1	G
hCoV-19/Senegal/119/2020	EPI_ISL_418215	2020-03-12	Africa / Senegal / Touba	Human		Male	66	Live	Original	Oro and naso-pharyngeal swabs		B.1	G
hCoV-19/Senegal/136/2020	EPI_ISL_418216	2020-03-13	Africa / Senegal / Dakar	Human		Male	51	Live	Original	Oro and naso-pharyngeal swabs		A.2	S
hCoV-19/Senegal/139/2020	EPI_ISL_418217	2020-03-13	Africa / Senegal / Mbour	Human		Female	68	Released	Original	Oro and naso-pharyngeal swabs		B.1	G
hCoV-19/Hangzhou/ZJU-010/2020	EPI_ISL_418990	2020-02-03	Asia / China / Hangzhou	Human		Female	38	Live	Vero	Stool		B	L
hCoV-19/Hangzhou/ZJU-011/2020	EPI_ISL_418991	2020-02-04	Asia / China / Hangzhou	Human		Male	62	Live	Vero	Stool		B	L
hCoV-19/Hong Kong/HKPU39-3001/2020	EPI_ISL_419214	2020-02-10	Asia / Hong Kong	Human		Female	63	Discharged	Original			B.2.8	O
hCoV-19/Hong Kong/HKPU40-2801/2020	EPI_ISL_419215	2020-02-10	Asia / Hong Kong	Human		Female	86	Discharged	Original			B.2.8	O
hCoV-19/Hong Kong/HKPU43-0202/2020	EPI_ISL_419218	2020-02-10	Asia / Hong Kong	Human		Male	59	Discharged	Original			B.2.8	O
hCoV-19/Hong Kong/HKPU52-3101/2020	EPI_ISL_419224	2020-02-13	Asia / Hong Kong	Human		Female	67	Discharged	Original			B.2	O
hCoV-19/Hong Kong/HKPU53-0802/2020	EPI_ISL_419225	2020-02-13	Asia / Hong Kong	Human		Male	37	Discharged	Original			B.2	O
hCoV-19/Hong Kong/HKPU54-0302/2020	EPI_ISL_419226	2020-02-13	Asia / Hong Kong	Human		Female	41	Discharged	Original			B.2	O
hCoV-19/Hong Kong/HKPU60-0802/2020	EPI_ISL_419228	2020-02-17	Asia / Hong Kong	Human		Female	46	Discharged	Original			B	L
hCoV-19/Senegal/306/2020	EPI_ISL_420069	2020-03-17	Africa / Senegal / Dakar	Human		Male	45	Released	Original	Oro and naso-pharyngeal swab		B.3	L
hCoV-19/Senegal/315/2020	EPI_ISL_420070	2020-03-17	Africa / Senegal / Dakar	Human		Male	40	Released	Original	Oro and naso-pharyngeal swabs		B.1	G
hCoV-19/Senegal/328/2020	EPI_ISL_420071	2020-03-17	Africa / Senegal / Mbour	Human		Female	56	Released	Original	Oro and naso-pharyngeal swabs		B.1	GH
hCoV-19/Senegal/370/2020	EPI_ISL_420072	2020-03-18	Africa / Senegal / Mbour	Human		Male	60	Released	Original	Oro and naso-pharyngeal swabs		B.1	GH
hCoV-19/Senegal/382/2020	EPI_ISL_420073	2020-03-19	Africa / Senegal / Dakar	Human		Male	42	Released	Original	Oro and naso-pharyngeal swabs		B.1	GH
hCoV-19/Senegal/600/2020	EPI_ISL_420074	2020-03-20	Africa / Senegal / St-Louis	Human		Male	52	Released	Original	Oro and naso-pharyngeal swabs		B.1	G
hCoV-19/Senegal/610/2020	EPI_ISL_420075	2020-03-20	Africa / Senegal / Dakar	Human		Male	36	Released	Original			B.1	GH
hCoV-19/Senegal/611/2020	EPI_ISL_420076	2020-03-20	Africa / Senegal / Dakar	Human		Male	39	Released	Original	Oro and naso-pharyngeal swabs		B.1	GH
hCoV-19/Senegal/618/2020	EPI_ISL_420077	2020-03-20	Africa / Senegal / Dakar	Human		Male	42	Released	Original	Oro and naso-pharyngeal swabs		A	S
hCoV-19/Senegal/620/2020	EPI_ISL_420078	2020-03-20	Africa / Senegal / Thies	Human		Female	40	Released	Original	Oro and naso-pharyngeal swabs		A	S
hCoV-19/Senegal/640/2020	EPI_ISL_420079	2020-03-20	Africa / Senegal / Mbour	Human		Male	28	Released	Original	Oro and naso-pharyngeal swab		B.1	GH
hCoV-19/South Africa/KRISP-02/2020	EPI_ISL_421572	2020-03-23	Africa / South Africa / KZN	Human		Female	40	Live	Original	Oro-pharyngeal swab		B.2	V
hCoV-19/South Africa/KRISP-07/2020	EPI_ISL_421574	2020-04-01	Africa / South Africa / KZN	Human		Female	44	Live	Original	Oro-pharyngeal swab		B.1.106	G
hCoV-19/Kuwait/KU001/2020	EPI_ISL_421652	2020-03-16	Asia / Kuwait / Dasman	Human		Male	18	Asymptomatic	Original	Oro-pharyngeal swab	Traveled to USA AND STAYED 15 DAYS before returning to Kuwait	B.2	O
hCoV-19/Kuwait/KU008/2020	EPI_ISL_422427	2020-03-16	Asia / Kuwait / Dasman	Human		Male	51	Asymptomatic	Original	Oro-Pharyngeal swab	Traveled to UK	B.1.1	GR
hCoV-19/Czech Republic/2741/2020	EPI_ISL_422636	2020-03-08	Europe / Czech Republic / Prague	Human		Female	43	Live	Original	Oro-pharyngeal swab	probably infected at a concert in the O2 arena - Prague	B.1	GH
hCoV-19/Brazil/DFBR-0001/2020	EPI_ISL_426580	2020-03-13	South America / Brazil / Distrito Federal / Brasilia	Human		Male	30	Released	Original	Naso-pharyngeal swab		B.1.1	GR
hCoV-19/Taiwan/TSGH-12/2020	EPI_ISL_428229	2020-03-18	Asia / Taiwan / Taipei	Human		Female	60	Released	Original			B.1	G
hCoV-19/Sri Lanka/COV38/2020	EPI_ISL_428670	2020-03-16	Asia / Sri Lanka	Human		Male	33	Released	Original	Sputum		B.4	O
hCoV-19/Sri Lanka/COV91/2020	EPI_ISL_428672	2020-03-19	Asia / Sri Lanka	Human		Male	37	Released	Original	Sputum		B.1	G
hCoV-19/Sri Lanka/COV486/2020	EPI_ISL_428673	2020-03-31	Asia / Sri Lanka	Human		Male	47	Released	Original	Oro-pharangeal swab		B.2	O
hCoV-19/Russia/Moscow-25I/2020	EPI_ISL_428851	2020-04-02	Europe / Russia / Moscow	Human		Female	42	Released	Vero P1	Oro-pharyngeal swab		B.1.1	GR
hCoV-19/Gambia/GC19-015/2020	EPI_ISL_428855	2020-03-17	Africa / Gambia / West Coast Region	Human		Female	28	Released	Original	Oro-pharyngeal swab	case1 day0	B.1.1	GR
hCoV-19/Spain/Vircell001/2020	EPI_ISL_429256	2020-03-12	Europe / Spain / Madrid	Human		Female	71	Released	Vero E6			B.1.5	G
hCoV-19/Lishui/LS111/2020	EPI_ISL_429852	2020-01-25	Asia / China / Zhejiang / Lishui	Human		Male	71	Live	Original	Sputum		B	L
hCoV-19/Lishui/LS556/2020	EPI_ISL_429853	2020-01-28	Asia / China / Zhejiang / Lishui	Human		Male	50	Live	Original	Sputum		B	L
hCoV-19/Lishui/LS557/2020	EPI_ISL_429854	2020-02-01	Asia / China / Zhejiang / Lishui	Human		Female	47	Live	Original	Sputum		A	S
hCoV-19/Lishui/LS559/2020	EPI_ISL_429855	2020-01-31	Asia / China / Zhejiang / Lishui	Human		Female	54	Live	Original	Sputum		A	S
hCoV-19/South Africa/R02827/2020	EPI_ISL_430297	2020-03-06	Africa / South Africa / GP	Human		Female	39	Live	Original	Combined nasopharyngeal and oropharyngeal swab		B	L
hCoV-19/Malaysia/IMR_WC1177/2020	EPI_ISL_430439	2020-03-05	Asia / Malaysia	Human		Male	50	Live	Original			B	L
hCoV-19/Malaysia/IMR_WC1170/2020	EPI_ISL_430440	2020-03-05	Asia / Malaysia	Human		Female	51	Live	Original			B	L
hCoV-19/Malaysia/IMR_WC1097/2020	EPI_ISL_430441	2020-02-29	Asia / Malaysia	Human		Female	20	Live	Vero E6			B	L
hCoV-19/Malaysia/IMR_WC1098/2020	EPI_ISL_430442	2020-02-29	Asia / Malaysia	Human		Male	53	Live	Vero E6			B	L
hCoV-19/Malaysia/IMR_WC085/2020	EPI_ISL_430443	2020-01-28	Asia / Malaysia	Human		Female	36	Live	Vero E6			B	L
hCoV-19/Malaysia/IMR_WC627/2020	EPI_ISL_430444	2020-02-12	Asia / Malaysia	Human		Female	38	Live	Vero E6			B	L
hCoV-19/Greece/127_HPI/2020	EPI_ISL_430469	2020-02-29	Europe / Greece / Athens	Human		Male	62	Released	Original			B.1	G
hCoV-19/Beijing/BJ287/2020	EPI_ISL_430722	2020-01-29	Asia / China / Beijing	Human		Male	23	Released	Original	Oro-pharyngeal swab		A	S
hCoV-19/Beijing/BJ416/2020	EPI_ISL_430723	2020-02-01	Asia / China / Beijing	Human		Male	47	Released	Original	Oro-pharyngeal swab		B.1.1	O
hCoV-19/Beijing/BJ752/2020	EPI_ISL_430724	2020-02-08	Asia / China / Beijing	Human		Female	37	Released	Original	Oro-pharyngeal swab		A	S
hCoV-19/Beijing/BJ288/2020	EPI_ISL_430725	2020-01-29	Asia / China / Beijing	Human		Male	23	Released	Original	Oro-pharyngeal swab		A	S
hCoV-19/Beijing/BJ705/2020	EPI_ISL_430726	2020-02-07	Asia / China / Beijing	Human		Male	95	Released	Original	Oro-pharyngeal swab		B.1.1	O
hCoV-19/Beijing/BJ414/2020	EPI_ISL_430727	2020-02-01	Asia / China / Beijing	Human		Male	38	Released	Original	Oro-pharyngeal swab		B.2	O
hCoV-19/Beijing/BJ492/2020	EPI_ISL_430728	2020-02-02	Asia / China / Beijing	Human		Male	37	Released	Original	Oro-pharyngeal swab		A	S
hCoV-19/Beijing/BJ709/2020	EPI_ISL_430729	2020-02-07	Asia / China / Beijing	Human		Male	30	Released	Original	Oro-pharyngeal swab		A	O
hCoV-19/Beijing/BJ390/2020	EPI_ISL_430730	2020-01-31	Asia / China / Beijing	Human		Male	47	Released	Original	Oro-pharyngeal swab		A	S
hCoV-19/Beijing/BJ561/2020	EPI_ISL_430731	2020-02-04	Asia / China / Beijing	Human		Male	60	Released	Original	Oro-pharyngeal swab		A	S
hCoV-19/Beijing/BJ243/2020	EPI_ISL_430732	2020-01-29	Asia / China / Beijing	Human		Female	68	Released	Original	Oro-pharyngeal swab		B.1	G
hCoV-19/Beijing/BJ556/2020	EPI_ISL_430733	2020-02-04	Asia / China / Beijing	Human		Female	63	Released	Original	Oro-pharyngeal swab		A	S
hCoV-19/Beijing/BJ53/2020	EPI_ISL_430734	2020-01-24	Asia / China / Beijing	Human		Male	38	Released	Original	Oro-pharyngeal swab		B	L
hCoV-19/Beijing/BJ54/2020	EPI_ISL_430735	2020-01-24	Asia / China / Beijing	Human		Male	38	Released	Original	Oro-pharyngeal swab		B	L
hCoV-19/Beijing/BJ252/2020	EPI_ISL_430736	2020-01-29	Asia / China / Beijing	Human		Male	53	Released	Original	Oro-pharyngeal swab		B	L
hCoV-19/Beijing/BJ1112/2020	EPI_ISL_430737	2020-02-25	Asia / China / Beijing	Human		Male	31	Released	Original	Oro-pharyngeal swab		A	S
hCoV-19/Beijing/BJ589/2020	EPI_ISL_430738	2020-02-05	Asia / China / Beijing	Human		Male	47	Released	Original	Oro-pharyngeal swab		A	S
hCoV-19/Beijing/BJ625/2020	EPI_ISL_430739	2020-02-06	Asia / China / Beijing	Human		Male	47	Released	Original	Oro-pharyngeal swab		B	L
hCoV-19/Beijing/BJ710/2020	EPI_ISL_430740	2020-02-07	Asia / China / Beijing	Human		Male	30	Released	Original	Oro-pharyngeal swab		B.2	O
hCoV-19/Beijing/BJ782/2020	EPI_ISL_430741	2020-02-10	Asia / China / Beijing	Human		Male	37	Released	Original	Oro-pharyngeal swab		A	S
hCoV-19/Beijing/BJ251/2020	EPI_ISL_430742	2020-01-29	Asia / China / Beijing	Human		Male	53	Released	Original	Oro-pharyngeal swab		B	L
hCoV-19/Fujian/IM3520001T/2020	EPI_ISL_431118	2020-03-13	Asia / China / Fujian	Human		Female	65	Live	Vero	Oro-pharyngeal swab		B.1	GH
hCoV-19/Fujian/IM3520002T/2020	EPI_ISL_431180	2020-03-15	Asia / China / Fujian	Human		Male	56	Live	Vero	Oro-pharyngeal swab		B.1.1.28	GR
hCoV-19/Fujian/IM3520003T/2020	EPI_ISL_431240	2020-03-16	Asia / China / Fujian	Human		Female	33	Live	Vero	Oro-pharyngeal swab		B.1.1.28	GR
hCoV-19/Fujian/IM3520004T/2020	EPI_ISL_431292	2020-03-18	Asia / China / Fujian	Human		Female	32	Live	Vero	Oro-pharyngeal swab		B.1.1	GR
hCoV-19/Fujian/IM3520008T/2020	EPI_ISL_431779	2020-03-21	Asia / China / Fujian	Human		Male	17	Live	Vero	Oro-pharyngeal swab		B.1.1	GR
hCoV-19/Fujian/IM3520010T/2020	EPI_ISL_431780	2020-03-17	Asia / China / Fujian	Human		Female	62	Live	Vero	Oro-pharyngeal swab		B.1	GH
hCoV-19/Fujian/IM3520013T/2020	EPI_ISL_431781	2020-03-19	Asia / China / Fujian	Human		Male	63	Live	Vero	Oro-pharyngeal swab		B.1	GH
hCoV-19/Fujian/IM3520014T/2020	EPI_ISL_431782	2020-03-22	Asia / China / Fujian	Human		Female	69	Live	Vero	Oro-pharyngeal swab		B.1	GH
hCoV-19/Fujian/IM3520016T/2020	EPI_ISL_431783	2020-03-19	Asia / China / Fujian	Human		Female	34	Live	Vero	Oro-pharyngeal swab		B.6	O
hCoV-19/Fujian/IM3520017T/2020	EPI_ISL_431784	2020-03-18	Asia / China / Fujian	Human		Female	37	Live	Vero	Oro-pharyngeal swab		B.6	O
hCoV-19/Fujian/3520022Y/2020	EPI_ISL_431785	2020-01-23	Asia / China / Fujian	Human		Male	47	Live	Vero	Oro-pharyngeal swab		A	S
hCoV-19/Belgium/ITM_C340/2020	EPI_ISL_434367	2020-04-06	Europe / Belgium / Antwerp	Human		Male	44	Not hospitalized	Original			B.1	GH
hCoV-19/Belgium/ITM_C147/2020	EPI_ISL_434373	2020-03-28	Europe / Belgium / Antwerp	Human		Male	65	Not hospitalized	Original			B.1	GH
hCoV-19/Belgium/ITM_C159/2020	EPI_ISL_434375	2020-03-29	Europe / Belgium / Antwerp	Human		Male	67	Not hospitalized	Original			B.1	GH
hCoV-19/Belgium/ITM_C030/2020	EPI_ISL_434376	2020-03-25	Europe / Belgium / Antwerp	Human		Female	34	Not hospitalized	Original			B.1	GH
hCoV-19/Belgium/ITM_C456/2020	EPI_ISL_434378	2020-04-13	Europe / Belgium / Antwerp	Human		Male	98	Not hospitalized	Original			B.1	GH
hCoV-19/Belgium/ITM_C285/2020	EPI_ISL_434379	2020-04-03	Europe / Belgium / Antwerp	Human		Female	79	Not hospitalized	Original			B.2.1	V
hCoV-19/Belgium/ITM_C447/2020	EPI_ISL_434385	2020-04-11	Europe / Belgium / Antwerp	Human		Male	88	Not hospitalized	Original			B.1	GH
hCoV-19/Costa Rica/01/2020	EPI_ISL_434533	2020-03-16	North America / Costa Rica	Human	Alajuela, San Rafael	Male	47	Alive	Original	Pharyngeal swab	unknown	B.1.5	G
hCoV-19/Wuhan/IVDC-HB-GX02/2019	EPI_ISL_434534	2019-12-30	Asia / China / Hubei / Wuhan	Human		Male	32	Recovered	Original	Alveolar lavage fluid		B	L
hCoV-19/Costa Rica/02/2020	EPI_ISL_434535	2020-03-16	North America / Costa Rica	Human	Alajuela, San Rafael	Male	18	Live	Original	Pharyngeal swab	unknown	B.1.5	G
hCoV-19/Costa Rica/03/2020	EPI_ISL_434536	2020-03-17	North America / Costa Rica	Human	Heredia, San Rafael	Male	39	Live	Original	Naso-pharyngeal aspirate	unknown	A.1	S
hCoV-19/Costa Rica/05/2020	EPI_ISL_434538	2020-03-20	North America / Costa Rica	Human	Tibas, San Juan	Male	62	Live	Original	Pharyngeal swab	Travel history to Argentina & Peru	B.1.1.1	GR
hCoV-19/Costa Rica/06/2020	EPI_ISL_434539	2020-03-25	North America / Costa Rica	Human	Alajuela, Orotina	Female	25	Live	Original	Naso-pharyngeal swab	unknown	B.1	G
hCoV-19/Costa Rica/04/2020	EPI_ISL_434540	2020-03-18	North America / Costa Rica	Human	Cartago, La Union, Concepcion	Male	40	Live	Original	Pharyngeal swab	Travel history to New York, USA	B.1	GH
hCoV-19/South Africa/R02606/2020	EPI_ISL_435058	2020-03-11	Africa / South Africa / KZN	Human		Male	38	Live	Original	Combined nasopharyngeal and oropharyngeal swab		B.1	G
hCoV-19/Italy/TE6644/2020	EPI_ISL_435145	2020-03-24	Europe / Italy / Abruzzo	Human		Male	67	Live	Original			B.1.1	GR
hCoV-19/Italy/TE12337/2020	EPI_ISL_435146	2020-04-07	Europe / Italy / Abruzzo	Human		Male	36	Live	Original			B.1	G
hCoV-19/Italy/TE12759/2020	EPI_ISL_435147	2020-04-08	Europe / Italy / Abruzzo	Human		Female	43	Live	Original			B.1	G
hCoV-19/Italy/TE13491/2020	EPI_ISL_435148	2020-04-08	Europe / Italy / Abruzzo	Human		Female	49	Live	Original			B.1.1	GR
hCoV-19/Italy/TE13457/2020	EPI_ISL_435149	2020-04-08	Europe / Italy / Abruzzo	Human		Female	49	Live	Original			B.1.1	GR
hCoV-19/Italy/TE12774/2020	EPI_ISL_435150	2020-04-08	Europe / Italy / Abruzzo	Human		Female	54	Live	Original			B.1.1	GR
hCoV-19/Italy/TE13484/2020	EPI_ISL_435151	2020-04-08	Europe / Italy / Abruzzo	Human		Female	18	Live	Original			B.1.1	GR
hCoV-19/Italy/TE13858/2020	EPI_ISL_435152	2020-04-09	Europe / Italy / Abruzzo	Human		Male	35	Live	Original			B.1.1	GR
hCoV-19/Italy/TE14297/2020	EPI_ISL_435153	2020-04-09	Europe / Italy / Abruzzo	Human		Male	29	Live	Original			B.1.1	GR
hCoV-19/Italy/TE14162/2020	EPI_ISL_435154	2020-04-09	Europe / Italy / Abruzzo	Human		Male	65	Live	Original			B.1.1	GR
hCoV-19/Italy/TE14168/2020	EPI_ISL_435155	2020-04-09	Europe / Italy / Abruzzo	Human		Male	24	Live	Original			B.1.1	GR
hCoV-19/Israel/CVL-n6267/2020	EPI_ISL_435284	2020-03	Asia / Israel	Human		Female	46	Live	Original	Oro-pharyngeal swab		B.1	GH
hCoV-19/Israel/CVL-n6196/2020	EPI_ISL_435286	2020-03	Asia / Israel	Human		Female	55	Live	Original	Oro-pharyngeal swab		B.1	GH
hCoV-19/Israel/CVL-n6268/2020	EPI_ISL_435287	2020-03	Asia / Israel	Human		Female	65	Live	Original			B.1	GH
hCoV-19/Israel/CVL-nL19/2020	EPI_ISL_435289	2020-03	Asia / Israel	Human		Female	41	Live	Original			B.1	GH
hCoV-19/Israel/CVL-nL6/2020	EPI_ISL_435291	2020-03	Asia / Israel	Human		Female	39	Live	Original			B.1	GH
hCoV-19/Israel/CVL-nL33/2020	EPI_ISL_435292	2020-03	Asia / Israel	Human		Female	61	Live	Original	Oro-pharyngeal swab		B.1	GH
hCoV-19/Vietnam/VNHN_022/2020	EPI_ISL_435303	2020-03-07	Asia / Vietnam / Hanoi	Human		Male	27	Released	Original	Oro-pharyngeal swab		B.1.1	GR
hCoV-19/Taiwan/TSGH-24/2020	EPI_ISL_436099	2020-04-02	Asia / Taiwan / Taipei	Human		Female	49	Released	Original			B.1	G
hCoV-19/Taiwan/TSGH-15/2020	EPI_ISL_436100	2020-03-19	Asia / Taiwan / New Taipei City	Human		Male	29	Released	Original			B.1.5	G
hCoV-19/Taiwan/TSGH-16/2020	EPI_ISL_436101	2020-03-19	Asia / Taiwan / New Taipei City	Human		Male	37	Released	Original			A.1	S
hCoV-19/Taiwan/TSGH-17/2020	EPI_ISL_436102	2020-03-19	Asia / Taiwan / New Taipei City	Human		Male	73	Released	Original			B.2.4	O
hCoV-19/Taiwan/TSGH-18/2020	EPI_ISL_436103	2020-03-24	Asia / Taiwan / New Taipei City	Human		Female	38	Released	Original			B.1	GH
hCoV-19/Taiwan/TSGH-19/2020	EPI_ISL_436104	2020-03-26	Asia / Taiwan / New Taipei City	Human		Male	36	Released	Original			B.1.1	GR
hCoV-19/Taiwan/TSGH-20/2020	EPI_ISL_436105	2020-03-27	Asia / Taiwan / Taipei	Human		Male	54	Released	Original			B	L
hCoV-19/Taiwan/TSGH-21/2020	EPI_ISL_436106	2020-03-30	Asia / Taiwan / New Taipei City	Human		Male	25	Released	Original			B.1	G
hCoV-19/Taiwan/TSGH-22/2020	EPI_ISL_436107	2020-03-31	Asia / Taiwan / New Taipei City	Human		Male	25	Released	Original			B.1.26	GH
hCoV-19/Taiwan/TSGH-23/2020	EPI_ISL_436108	2020-04-02	Asia / Taiwan / Taipei	Human		Female	21	Released	Original			B.1	GH
hCoV-19/South Africa/KRISP-04/2020	EPI_ISL_436684	2020-03-31	Africa / South Africa / KZN	Human		Female	26	Alive	Original	Oro-pharyngeal swab		B.1.1	GR
hCoV-19/South Africa/KRISP-010/2020	EPI_ISL_436685	2020-04-01	Africa / South Africa / KZN	Human		Female	52	Alive	Original	Oro-pharyngeal swab		B.1.106	G
hCoV-19/South Africa/KRISP-045/2020	EPI_ISL_436686	2020-03-27	Africa / South Africa / KZN	Human		Female	39	Alive	Original	Oro-pharyngeal swab		B.1.1.1	GR
hCoV-19/South Africa/KRISP-051/2020	EPI_ISL_436687	2020-03-28	Africa / South Africa / KZN	Human		Female	55	Alive	Original			B.1	G
hCoV-19/Russia/Moscow-GCBL1/2020	EPI_ISL_436715	2020-04-14	Europe / Russia / Moscow	Human		Male	41	Released	Original	Oro-pharyngeal swab		B.1.1	GR
hCoV-19/Russia/Moscow-GCBL2/2020	EPI_ISL_436716	2020-04-14	Europe / Russia / Moscow	Human		Male	33	Released	Original	Oro-pharyngeal swab		B.1.1	GR
hCoV-19/Russia/Moscow-GCBL3/2020	EPI_ISL_436717	2020-04-14	Europe / Russia / Moscow	Human		Male	44	Released	Original	Oro-pharyngeal swab		B.1.1	GR
hCoV-19/Italy/TE5473/2020	EPI_ISL_436718	2020-03-19	Europe / Italy / Abruzzo	Human		Female	40	Live	Original			B.1.1	GR
hCoV-19/Italy/TE5541/2020	EPI_ISL_436719	2020-03-20	Europe / Italy / Abruzzo	Human		Male	75	Live	Original			B.1.1	GR
hCoV-19/Italy/TE5543/2020	EPI_ISL_436720	2020-03-20	Europe / Italy / Abruzzo	Human		Male	62	Live	Original			B.1.1	GR
hCoV-19/Italy/TE5545/2020	EPI_ISL_436721	2020-03-20	Europe / Italy / Abruzzo	Human		Female	79	Live	Original			B.1.1	GR
hCoV-19/Italy/TE5547/2020	EPI_ISL_436722	2020-03-20	Europe / Italy / Abruzzo	Human		Male	81	Live	Original			B.1.1	GR
hCoV-19/Italy/TE5687/2020	EPI_ISL_436723	2020-03-20	Europe / Italy / Abruzzo	Human		Male	65	Live	Original			B.1.1	G
hCoV-19/Italy/TE27020/2020	EPI_ISL_436725	2020-04-27	Europe / Italy / Abruzzo	Human		Female	60	Live	Original			B.1.1	GR
hCoV-19/Italy/TE26533/2020	EPI_ISL_436726	2020-04-27	Europe / Italy / Abruzzo	Human		Female	84	Live	Original			B.1	G
hCoV-19/Italy/TE26539/2020	EPI_ISL_436727	2020-04-27	Europe / Italy / Abruzzo	Human		Female	56	Live	Original			B.1	G
hCoV-19/Italy/TE26540/2020	EPI_ISL_436728	2020-04-27	Europe / Italy / Abruzzo	Human		Female	26	Live	Original			B.1	G
hCoV-19/Italy/TE26643/2020	EPI_ISL_436729	2020-04-27	Europe / Italy / Abruzzo	Human		Male	49	Live	Original			B.1.1	GR
hCoV-19/Italy/TE26423/2020	EPI_ISL_436731	2020-04-26	Europe / Italy / Abruzzo	Human		Female	89	Live	Original			B.1.1	GR
hCoV-19/Italy/TE26425/2020	EPI_ISL_436732	2020-04-27	Europe / Italy / Abruzzo	Human		Female	101	Live	Original			B.1	G
hCoV-19/Taiwan/TSGH-25/2020	EPI_ISL_437336	2020-03-22	Asia / Taiwan / New Taipei City	Human		Female	27	Released	Original			B	O
hCoV-19/USA/MT-BHDH-074/2020	EPI_ISL_437433	2020-04-15	North America / USA / Montana	Human		Male	56	Live	Original			A.1	S
hCoV-19/Bangladesh/DNAS_CPH_467/2020	EPI_ISL_445213	2020-04-28	Asia / Bangladesh / Dhaka	Human		Male	46	Released	Original			B.1.1.25	GR
hCoV-19/Bangladesh/DNAS_CPH_471/2020	EPI_ISL_445214	2020-04-28	Asia / Bangladesh / Dhaka	Human		Female	34	Released	Original	Oro-pharyngeal swab		B.1.1.25	GR
hCoV-19/Bangladesh/DNAS_CPH_427/2020	EPI_ISL_445215	2020-04-28	Asia / Bangladesh / Dhaka	Human		Female	18	Released	Original			B.1.1.25	GR
hCoV-19/Bangladesh/DNAS_CPH_466/2020	EPI_ISL_445216	2020-04-28	Asia / Bangladesh / Dhaka	Human		Male	23	Released	Original			B.1	G
hCoV-19/Bangladesh/DNAS_CPH_436/2020	EPI_ISL_445217	2020-04-28	Asia / Bangladesh / Dhaka	Human		Male	27	Released	Original			B.1.1.25	GR
hCoV-19/Colombia/Cali-01-2/2020	EPI_ISL_445219	2020-04-02	South America / Colombia / Valle del Cauca / Cali	Human		Female	45	Live	Original	Nasopharyngeal Swab		B.1	GH
hCoV-19/Romania/279067/2020	EPI_ISL_445243	2020-04-30	Europe / Romania / Constanta	Human		Female	44	Live	Original	Naso-pharyngeal swab		B.1	GH
hCoV-19/Romania/279068/2020	EPI_ISL_447054	2020-04-30	Europe / Romania / Constanta	Human		Female	87	Live	Original	Naso-pharingeal swab		B.1	GH
hCoV-19/Israel/CVL-n3166/2020	EPI_ISL_447250	2020-03-15	Asia / Israel	Human		Female	44	Live	Original			B.6	L
hCoV-19/Israel/CVL-n3120/2020	EPI_ISL_447251	2020-03-09	Asia / Israel	Human		Female	73	Live	Original	Oro-pharyngeal swab		B.1	G
hCoV-19/Taiwan/TSGH-26/2020	EPI_ISL_447252	2020-02-25	Asia / Taiwan / New Taipei City	Human		Female	31	Released	Original			B.4	O
hCoV-19/Taiwan/TSGH-27/2020	EPI_ISL_447253	2020-03-11	Asia / Taiwan / Taipei	Human		Female	41	Released	Original			B	L
hCoV-19/Taiwan/TSGH-28/2020	EPI_ISL_447254	2020-03-16	Asia / Taiwan / Taipei	Human		Female	37	Released	Original			B	G
hCoV-19/Taiwan/TSGH-29/2020	EPI_ISL_447255	2020-03-17	Asia / Taiwan / New Taipei City	Human		Female	32	Released	Original			B	O
hCoV-19/Taiwan/TSGH-30/2020	EPI_ISL_447256	2020-03-20	Asia / Taiwan / Taipei	Human		Male	71	Released	Original			B	O
hCoV-19/Taiwan/TSGH-31/2020	EPI_ISL_447257	2020-03-25	Asia / Taiwan / New Taipei City	Human		Female	22	Released	Original			B	L
hCoV-19/Israel/701002792/2020	EPI_ISL_447281	2020-03-29	Asia / Israel / South Coast District	Human		Male	59	Recovered	Original	Naso-pharyngeal swab		B.1	GH
hCoV-19/Israel/701002786/2020	EPI_ISL_447282	2020-03-29	Asia / Israel / South Coast District	Human		Male	61	Recovered	Original	Naso-pharyngeal swab		B.1	GH
hCoV-19/Israel/701002768/2020	EPI_ISL_447283	2020-03-28	Asia / Israel / South Coast District	Human		Male	55	Recovered	Original	Naso-pharyngeal swab		B.1	GH
hCoV-19/Israel/701002752/2020	EPI_ISL_447284	2020-03-28	Asia / Israel / South Coast District	Human		Male	17	Recovered	Original	Naso-pharyngeal swab		B.1	G
hCoV-19/Israel/701002681/2020	EPI_ISL_447285	2020-03-27	Asia / Israel / South Coast District	Human		Male	66	Recovered	Original	Naso-pharyngeal swab		B.1	GH
hCoV-19/Israel/701002666/2020	EPI_ISL_447286	2020-03-26	Asia / Israel / South Coast District	Human		Male	42	Recovered	Original	Naso-pharyngeal swab		B.1	GH
hCoV-19/Israel/701002591/2020	EPI_ISL_447287	2020-03-26	Asia / Israel / South Coast District	Human		Female	51	Recovered	Original	Naso-pharyngeal swab		B.1	GH
hCoV-19/Israel/701002561/2020	EPI_ISL_447288	2020-03-26	Asia / Israel / South Coast District	Human		Male	53	Recovered	Original	Naso-pharyngeal swab		B.1	GH
hCoV-19/Israel/701002556/2020	EPI_ISL_447289	2020-03-26	Asia / Israel / South Coast District	Human		Female	62	Recovered	Original	Naso-pharyngeal swab		B.1	GH
hCoV-19/Israel/701002555/2020	EPI_ISL_447290	2020-03-26	Asia / Israel / South Coast District	Human		Female	45	Recovered	Original	Naso-pharyngeal swab		B.1	GH
hCoV-19/Israel/701002550/2020	EPI_ISL_447291	2020-03-26	Asia / Israel / South Coast District	Human		Male	30	Recovered	Original	Naso-pharyngeal swab		B.1	GH
hCoV-19/Israel/701002540/2020	EPI_ISL_447292	2020-03-25	Asia / Israel / South Coast District	Human		Female	40	Recovered	Original	Naso-pharyngeal swab		B.1	GH
hCoV-19/Israel/701002538/2020	EPI_ISL_447293	2020-03-25	Asia / Israel / South Coast District	Human		Male	76	Recovered	Original	Naso-pharyngeal swab		B.1	GH
hCoV-19/Israel/701002489/2020	EPI_ISL_447295	2020-03-25	Asia / Israel / South Coast District	Human		Male	41	Recovered	Original	Naso-pharyngeal swab		B.1	GH
hCoV-19/Israel/701002458/2020	EPI_ISL_447297	2020-03-24	Asia / Israel / South Coast District	Human		Male	49	Recovered	Original	Naso-pharyngeal swab		B.1	GH
hCoV-19/Israel/701002456/2020	EPI_ISL_447298	2020-03-24	Asia / Israel / South Coast District	Human		Female	62	Recovered	Original	Naso-pharyngeal swab		B.1	O
hCoV-19/Israel/701002455/2020	EPI_ISL_447299	2020-03-24	Asia / Israel / South Coast District	Human		Female	24	Recovered	Original	Naso-pharyngeal swab		B.1	G
hCoV-19/Israel/701002442/2020	EPI_ISL_447300	2020-03-24	Asia / Israel / South Coast District	Human		Male	37	Recovered	Original	Naso-pharyngeal swab		B.1	GH
hCoV-19/Israel/701002440/2020	EPI_ISL_447301	2020-03-24	Asia / Israel / South Coast District	Human		Female	25	Recovered	Original	Naso-pharyngeal swab		B.1	GH
hCoV-19/Israel/701002431/2020	EPI_ISL_447302	2020-03-24	Asia / Israel / South Coast District	Human		Male	25	Recovered	Original	Naso-pharyngeal swab		B.1.1	GR
hCoV-19/Israel/701002426/2020	EPI_ISL_447303	2020-03-24	Asia / Israel / South Coast District	Human		Male	60	Recovered	Original	Naso-pharyngeal swab		B.1	GH
hCoV-19/Israel/701002407/2020	EPI_ISL_447304	2020-03-23	Asia / Israel / South Coast District	Human		Male	41	Recovered	Original	Naso-pharyngeal swab		B.1	O
hCoV-19/Israel/701002403/2020	EPI_ISL_447305	2020-03-23	Asia / Israel / South Coast District	Human		Male	40	Recovered	Original	Naso-pharyngeal swab		B.1	G
hCoV-19/Israel/701002327/2020	EPI_ISL_447307	2020-03-22	Asia / Israel / South Coast District	Human		Male	55	Recovered	Original	Naso-pharyngeal swab		B.1.115	GH
hCoV-19/Israel/701002317/2020	EPI_ISL_447308	2020-03-21	Asia / Israel / South Coast District	Human		Male	54	Recovered	Original	Naso-pharyngeal swab		B.1	GH
hCoV-19/Israel/701002314/2020	EPI_ISL_447309	2020-03-21	Asia / Israel / South Coast District	Human		Male	24	Recovered	Original	Naso-pharyngeal swab		B.1.115	GH
hCoV-19/Israel/701002313/2020	EPI_ISL_447310	2020-03-21	Asia / Israel / South Coast District	Human		Male	52	Recovered	Original	Naso-pharyngeal swab		B.1	GH
hCoV-19/Taiwan/TSGH-32/2020	EPI_ISL_447591	2020-03-20	Asia / Taiwan / Taipei	Human		Female	21	Released	Original			B.1.1	O
hCoV-19/Taiwan/TSGH-33/2020	EPI_ISL_447592	2020-03-29	Asia / Taiwan / New Taipei City	Human		Male	48	Released	Original			A.1	O
hCoV-19/Taiwan/TSGH-34/2020	EPI_ISL_447593	2020-04-01	Asia / Taiwan / New Taipei City	Human		Female	46	Released	Original			A.1	S
hCoV-19/Colombia/GUR-0072/2020	EPI_ISL_447734	2020-03-26	South America / Colombia / Caldas / Anserma	Human		Female	40	Home	Original	Oro-pharyngeal swab		A.2	S
hCoV-19/Colombia/GUR-0094/2020	EPI_ISL_447736	2020-03-26	South America / Colombia / Valle del Cauca / Cali	Human		Male	50	Home	Original	Oro-pharyngeal swab		B.1	GH
hCoV-19/Colombia/GUR-0135/2020	EPI_ISL_447737	2020-03-26	South America / Colombia / Valle del Cauca / Palmira	Human		Female	44	Home	Original	Oro-pharyngeal swab		B.1	GH
hCoV-19/Colombia/GUR-0206/2020	EPI_ISL_447738	2020-03-26	South America / Colombia / Boyaca / Togui	Human		Male	42	Home	Original	Oro-pharyngeal swab		B.1.111	GH
hCoV-19/Colombia/GUR-0207/2020	EPI_ISL_447739	2020-03-27	South America / Colombia / Boyaca / Togui	Human		Female	40	Home	Original	Oro-pharyngeal swab		B.1.111	GH
hCoV-19/Colombia/GUR-0209/2020	EPI_ISL_447740	2020-03-28	South America / Colombia / Boyaca / Togui	Human		Male	72	Home	Original	Oro-pharyngeal swab		B.1.111	GH
hCoV-19/Colombia/GUR-0210/2020	EPI_ISL_447741	2020-03-28	South America / Colombia / Boyaca / Togui	Human		Male	50	Home	Original	Oro-pharyngeal swab		B.1.111	GH
hCoV-19/Colombia/GUR-0212/2020	EPI_ISL_447742	2020-03-28	South America / Colombia / Boyaca / Togui	Human		Male	20	Home	Original	Oro-pharyngeal swab		B.1.111	GH
hCoV-19/Colombia/GUR-0215/2020	EPI_ISL_447743	2020-03-28	South America / Colombia / Boyaca / Togui	Human		Male	2	Home	Original	Oro-pharyngeal swab		B.1.111	GH
hCoV-19/Colombia/GUR-0454/2020	EPI_ISL_447744	2020-03-28	South America / Colombia / Cundinamarca / Soacha	Human		Female	56	Home	Original	Oro-pharyngeal swab		B.1	GH
hCoV-19/Colombia/GUR-0458/2020	EPI_ISL_447745	2020-03-28	South America / Colombia / Cundinamarca / Madrid	Human		Male	35	Home	Original	Oro-pharyngeal swab		B.1.5	G
hCoV-19/Colombia/GUR-0459/2020	EPI_ISL_447746	2020-03-28	South America / Colombia / Cundinamarca / Zipaquira	Human		Female	20	Home	Original	Oro-pharyngeal swab		B.1.5	G
hCoV-19/Colombia/GUR-0609/2020	EPI_ISL_447748	2020-03-29	South America / Colombia / Narino / Ipiales	Human		Female	38	Home	Original	Oro-pharyngeal swab		B.1.1	GR
hCoV-19/Colombia/GUR-0840/2020	EPI_ISL_447751	2020-03-30	South America / Colombia / Caldas / Pereira	Human		Male	58	Home	Original	Oro-pharyngeal swab		B.1	GH
hCoV-19/Colombia/GUR-0900/2020	EPI_ISL_447752	2020-03-30	South America / Colombia / Huila / Neiva	Human		Female	44	Home	Original	Oro-pharyngeal swab		B.1.5	G
hCoV-19/Colombia/GUR-1215/2020	EPI_ISL_447754	2020-03-31	South America / Colombia / Cundinamarca / Funza	Human		Male	61	Home	Original	Oro-pharyngeal swab		B.1.5	G
hCoV-19/Colombia/GUV-92034/2020	EPI_ISL_447755	2020-03-31	South America / Colombia / Valle del Cauca / Buga	Human		Male	33	Home	Original	Alveolar lavage fluid		B.1.5	G
hCoV-19/Colombia/GUV-92042/2020	EPI_ISL_447756	2020-03-31	South America / Colombia / Valle del Cauca / Cali	Human		Male	31	Home	Original	Oro-pharyngeal swab		B.1.5	G
hCoV-19/Colombia/GUV-92052/2020	EPI_ISL_447757	2020-03-31	South America / Colombia / Tolima / Ibague	Human		Male	56	Home	Original	Oro-pharyngeal swab		A.5	S
hCoV-19/Colombia/GUV-92060/2020	EPI_ISL_447758	2020-03-31	South America / Colombia / Huila / Neiva	Human		Female	76	Home	Original	Oro-pharyngeal swab		B.1	G
hCoV-19/Colombia/GUV-92061/2020	EPI_ISL_447759	2020-03-31	South America / Colombia / Huila / Neiva	Human		Female	50	Home	Original	Oro-pharyngeal swab		B.1.5	G
hCoV-19/Colombia/GUV-92087/2020	EPI_ISL_447760	2020-03-31	South America / Colombia / Risaralda / Pereira	Human		Female	67	Home	Original	Oro-pharyngeal swab		B.1.8	G
hCoV-19/Colombia/GUV-92155/2020	EPI_ISL_447762	2020-03-31	South America / Colombia / Antioquia / Envigado	Human		Female	48	Home	Original	Oro-pharyngeal swab		B.1.111	GH
hCoV-19/Colombia/GVI-92161/2020	EPI_ISL_447763	2020-03-31	South America / Colombia / Antioquia / Medellin	Human		Male	58	Home	Original	Oro-pharyngeal swab		B.1.111	GH
hCoV-19/Colombia/GUV-92183/2020	EPI_ISL_447764	2020-03-31	South America / Colombia / Antioquia / Medellin	Human		Female	61	Home	Original	Oro-pharyngeal swab		B.1.1	G
hCoV-19/Colombia/GUV-92218/2020	EPI_ISL_447765	2020-03-31	South America / Colombia / Antioquia / Itagui	Human		Female	62	Home	Original	Oro-pharyngeal swab		B.1.104	G
hCoV-19/Colombia/GUV-92250/2020	EPI_ISL_447766	2020-04-01	South America / Colombia / Antioquia / Medellin	Human		Female	55	Home	Original	Oro-pharyngeal swab		B.1	GH
hCoV-19/Colombia/GUV-92252/2020	EPI_ISL_447767	2020-04-01	South America / Colombia / Antioquia / Sabaneta	Human		Male	56	Home	Original	Oro-pharyngeal swab		B	L
hCoV-19/Colombia/GUV-92256/2020	EPI_ISL_447768	2020-03-31	South America / Colombia / Antioquia / Medellin	Human		Female	37	Home	Original	Oro-pharyngeal swab		B.1	GH
hCoV-19/Colombia/GVI-93301/2020	EPI_ISL_447769	2020-04-01	South America / Colombia / Cundinamarca / Choconta	Human		Female	28	Home	Original	Oro-pharyngeal swab		B.1	GH
hCoV-19/Colombia/GVI-93352/2020	EPI_ISL_447771	2020-04-01	South America / Colombia / Valle del Cauca / Buga	Human		Male	39	Home	Original	Alveolar lavage fluid		B.1	GH
hCoV-19/Colombia/GVI-93457/2020	EPI_ISL_447778	2020-04-01	South America / Colombia / Magdalena / Santa Marta	Human		Male	28	Home	Original	Alveolar lavage fluid		B.1	GH
hCoV-19/Colombia/GVI-93470/2020	EPI_ISL_447780	2020-04-01	South America / Colombia / Valle del Cauca / Palmira	Human		Female	29	Home	Original	Oro-pharyngeal swab		B.1	GH
hCoV-19/Colombia/GVI-93473/2020	EPI_ISL_447781	2020-04-01	South America / Colombia / Valle del Cauca / Cali	Human		Male	40	Home	Original	Oro-pharyngeal swab		B.1.5	G
hCoV-19/Colombia/GVI-93476/2020	EPI_ISL_447782	2020-04-02	South America / Colombia / Valle del Cauca / Cali	Human		Female	41	Home	Original	Oro-pharyngeal swab		B.1	GH
hCoV-19/Colombia/GVI-93477/2020	EPI_ISL_447783	2020-04-02	South America / Colombia / Valle del Cauca / Cali	Human		Male	47	Home	Original	Oro-pharyngeal swab		B.1	GH
hCoV-19/Colombia/GVI-93496/2020	EPI_ISL_447784	2020-04-02	South America / Colombia / Valle del Cauca / Cali	Human		Male	53	Home	Original	Alveolar lavage fluid		B.1	GH
hCoV-19/Colombia/GVI-93511/2020	EPI_ISL_447785	2020-04-02	South America / Colombia / Valle del Cauca / Cali	Human		Male	39	Home	Original	Oro-pharyngeal swab		B.1	GH
hCoV-19/Colombia/GVI-93534/2020	EPI_ISL_447786	2020-04-03	South America / Colombia / Valle del Cauca / Trujillo	Human		Female	38	Home	Original	Oro-pharyngeal swab		B.1	GH
hCoV-19/Colombia/GVI-93535/2020	EPI_ISL_447787	2020-04-03	South America / Colombia / Valle del Cauca / Cali	Human		Male	64	Home	Original	Oro-pharyngeal swab		B.1	GH
hCoV-19/Colombia/GVI-97181/2020	EPI_ISL_447792	2020-04-03	South America / Colombia / Valle del Cauca / Cali	Human		Male	66	Home	Original	Oro-pharyngeal swab		B.1	GH
hCoV-19/Colombia/GVI-97203/2020	EPI_ISL_447793	2020-04-03	South America / Colombia / Valle del Cauca / Jamundi	Human		Male	53	Home	Original	Oro-pharyngeal swab		B.1	GH
hCoV-19/Colombia/GVI-97210/2020	EPI_ISL_447794	2020-04-03	South America / Colombia / Valle del Cauca / El cerrito	Human		Female	22	Home	Original	Oro-pharyngeal swab		B.1.1	GR
hCoV-19/Colombia/GVI-97212/2020	EPI_ISL_447795	2020-04-04	South America / Colombia / Valle del Cauca / Ansermo	Human		Female	35	Home	Original	Oro-pharyngeal swab		B.1	GH
hCoV-19/Colombia/GVI-97321/2020	EPI_ISL_447796	2020-04-04	South America / Colombia / Valle del Cauca / El cerrito	Human		Female	40	Home	Original	Oro-pharyngeal swab		B.1.1	GR
hCoV-19/Colombia/GVI-97349/2020	EPI_ISL_447797	2020-04-04	South America / Colombia / Boyaca / Santana	Human		Female	73	Home	Original	Oro-pharyngeal swab		B.1	GH
hCoV-19/Colombia/GVI-97588/2020	EPI_ISL_447799	2020-04-04	South America / Colombia / Cesar / Valledupar	Human		Male	31	Home	Original	Alveolar lavage fluid		B.1	GH
hCoV-19/Colombia/GVI-97795/2020	EPI_ISL_447805	2020-04-04	South America / Colombia / Boyaca / Togui	Human		Female	70	Home	Original	Oro-pharyngeal swab		B.1.111	GH
hCoV-19/Colombia/GVI-97855/2020	EPI_ISL_447806	2020-04-04	South America / Colombia / Huila / Neiva	Human		Male	24	Home	Original	Oro-pharyngeal swab		B.1.111	GH
hCoV-19/Colombia/GVI-97875/2020	EPI_ISL_447807	2020-04-04	South America / Colombia / Huila / Neiva	Human		Male	60	Home	Original	Alveolar lavage fluid		B.1.111	GH
hCoV-19/Colombia/GVI-97921/2020	EPI_ISL_447808	2020-04-04	South America / Colombia / Tolima / Ibague	Human		Male	39	Home	Original	Alveolar lavage fluid		B.1.111	GH
hCoV-19/Colombia/GVI-98006/2020	EPI_ISL_447809	2020-04-04	South America / Colombia / Risaralda / Pereira	Human		Female	36	Home	Original	Oro-pharyngeal swab		B.1	GH
hCoV-19/Colombia/GVI-98011/2020	EPI_ISL_447810	2020-04-05	South America / Colombia / Risaralda / Dosquebradas	Human		Female	36	Home	Original	Oro-pharyngeal swab		B.1	GH
hCoV-19/Colombia/GVI97223/2020	EPI_ISL_447814	2020-04-06	South America / Colombia / Valle del Cauca / Yumbo	Human		Female	39	Home	Original	Oro-pharyngeal swab		B.1.5	G
hCoV-19/Colombia/GVI97447/2020	EPI_ISL_447815	2020-04-06	South America / Colombia / Cundinamarca / Pacho	Human		Male	28	Home	Original	Oro-pharyngeal swab		B.1.5	G
hCoV-19/Colombia/GVI97517/2020	EPI_ISL_447816	2020-04-07	South America / Colombia / Cordoba / Tierralta	Human		Male	25	Home	Original	Oro-pharyngeal swab		B.1	G
hCoV-19/Colombia/GVI97527/2020	EPI_ISL_447817	2020-04-09	South America / Colombia / Cordoba / Monteria	Human		Female	58	Home	Original	Oro-pharyngeal swab		B.1	GH
hCoV-19/Vietnam/IBT-14Mar/2020	EPI_ISL_448222	2020-03-15	Asia / Vietnam / Ho Chi Minh City	Human		Female	20	Released	Vero E6	Oro-pharyngeal swab		B.1	GH
hCoV-19/Bangladesh/BARJ-CVASU-CTG-502/2020	EPI_ISL_450340	2020-05-13	Asia / Bangladesh / Chattogram	Human		Female	43	Live	Original	Nasopharyngeal swab		A	S
hCoV-19/Bangladesh/BARJ-CVASU-CTG-503/2020	EPI_ISL_450341	2020-05-13	Asia / Bangladesh / Chattogram	Human		Female	85	Released	Original	Nasopharyngeal swab		A	S
hCoV-19/Bangladesh/BARJ-CVASU-CTG-506/2020	EPI_ISL_450342	2020-05-08	Asia / Bangladesh / Chattogram	Human	Satkania	Male	42	Released	Original	Nasopharyngeal swab		A	S
hCoV-19/Bangladesh/BARJ-CVASU-CTG-511/2020	EPI_ISL_450343	2020-05-09	Asia / Bangladesh / Chattogram	Human		Male	32	Live	Original	Nasopharyngeal swab		B.1.113	G
hCoV-19/Lebanon/S2_759/2020	EPI_ISL_450509	2020-03-15	Asia / Lebanon / Beirut	Human		Male	63	Released	Original	Nasopharyngeal VTM		B.1	GH
hCoV-19/Lebanon/S3_760/2020	EPI_ISL_450510	2020-03-04	Asia / Lebanon / Beirut	Human		Male	19	Released	Original	Nasopharyngeal VTM	Patient infected while traveling in Iran	B.1	O
hCoV-19/Lebanon/S4_761/2020	EPI_ISL_450511	2020-03-04	Asia / Lebanon / Beirut	Human		Female	33	Released	Original	Nasopharyngeal VTM	Patient infected while traveling in United Kingdom	B.1.1	GR
hCoV-19/Lebanon/S5_762/2020	EPI_ISL_450512	2020-02-27	Asia / Lebanon / Beirut	Human		Male	42	Released	Original	Nasopharyngeal VTM	Patient infected while traveling in Iran	B.4	O
hCoV-19/Lebanon/S8_767/2020	EPI_ISL_450514	2020-03-13	Asia / Lebanon / Beirut	Human		Female	74	Released	Original	Nasopharyngeal VTM		B.1	GH
hCoV-19/Lebanon/S9_764/2020	EPI_ISL_450515	2020-03-11	Asia / Lebanon / Beirut	Human		Female	25	Released	Original	Nasopharyngeal VTM	Patient infected while traveling in United Kingdom	B.4	O
hCoV-19/Lebanon/S10_768/2020	EPI_ISL_450516	2020-03-15	Asia / Lebanon / Beirut	Human		Male	36	Released	Original	Sputum/PBS		B.1	GH
hCoV-19/Lebanon/S11_765/2020	EPI_ISL_450517	2020-03-09	Asia / Lebanon / Beirut	Human		Male	22	Released	Original	Nasopharyngeal VTM	Patient infected while traveling in Italy	B.1	GH
hCoV-19/Belgium/ITM_C026/2020	EPI_ISL_450724	2020-03-25	Europe / Belgium / Antwerp	Human		Female	79	Not hospitalized	Original	Oro-pharyngeal swab		B.2	V
hCoV-19/Belgium/ITM_C068/2020	EPI_ISL_450726	2020-03-26	Europe / Belgium / Antwerp	Human		Male	76	Not hospitalized	Original	Oro-pharyngeal swab		B.1	GH
hCoV-19/Belgium/ITM_C161/2020	EPI_ISL_450728	2020-03-29	Europe / Belgium / Antwerp	Human		Male	79	Not hospitalized	Original	Oro-pharyngeal swab		B.1	G
hCoV-19/Belgium/ITM_C169/2020	EPI_ISL_450729	2020-03-29	Europe / Belgium / Antwerp	Human		Male	76	Not hospitalized	Original	Oro-pharyngeal swab		B.1.5	G
hCoV-19/Belgium/ITM_C318/2020	EPI_ISL_450733	2020-04-05	Europe / Belgium / Antwerp	Human		Female	38	Not hospitalized	Original	Oro-pharyngeal swab		B.1	G
hCoV-19/Belgium/ITM_C359/2020	EPI_ISL_450735	2020-04-07	Europe / Belgium / Antwerp	Human		Female	35	Not hospitalized	Original	Oro-pharyngeal swab		B.1	G
hCoV-19/Bangladesh/DU_50740/2020	EPI_ISL_450839	2020-05-06	Asia / Bangladesh / Dhaka	Human		Male	8	Released	Original	Oropharyngeal swab		B.1.1.23	GR
hCoV-19/Bangladesh/DU_50758/2020	EPI_ISL_450840	2020-05-06	Asia / Bangladesh / Dhaka	Human		Male	47	Released	Original	Oropharyngeal swab		B.1.1.25	GR
hCoV-19/Bangladesh/DU_CARS_5586/2020	EPI_ISL_450841	2020-05-13	Asia / Bangladesh / Dhaka	Human		Male	44	Released	Original	Oropharyngeal swab		B.1.1.25	GR
hCoV-19/Bangladesh/DU_50761/2020	EPI_ISL_450842	2020-05-06	Asia / Bangladesh / Dhaka	Human		Female	45	Released	Original	Oropharyngeal swab		B.1.1.25	GR
hCoV-19/Bangladesh/DU_50768/2020	EPI_ISL_450843	2020-05-06	Asia / Bangladesh / Dhaka	Human		Female	27	Released	Original	Oropharyngeal swab		B.1	G
hCoV-19/Sichuan/SC-WCH2-006/2020	EPI_ISL_451076	2020-02-08	Asia / China / Sichuan	Human		Female	42	Released	Original			A	O
hCoV-19/Greece/HPI-6478/2020	EPI_ISL_451310	2020-03-28	Europe / Greece / Athens	Human		Male	48	Released	Original	Oro-pharyngeal swab		B.1.1	GR
hCoV-19/Sichuan/SC-GA-061/2020	EPI_ISL_451312	2020-01-26	Asia / China / Sichuan	Human		Male	23	Released	Original	Throat swabs		B	L
hCoV-19/Sichuan/SC-GA-062/2020	EPI_ISL_451313	2020-01-26	Asia / China / Sichuan	Human		Male	50	Released	Original	Throat swabs		B	L
hCoV-19/Sichuan/SC-GA-063/2020	EPI_ISL_451314	2020-01-30	Asia / China / Sichuan	Human		Female	48	Released	Original	Throat swabs		B	L
hCoV-19/Sichuan/SC-GA-064/2020	EPI_ISL_451315	2020-01-30	Asia / China / Sichuan	Human		Female	50	Released	Original	Throat swabs		B	L
hCoV-19/Sichuan/SC-GA-065/2020	EPI_ISL_451316	2020-02-01	Asia / China / Sichuan	Human		Male	31	Released	Original	Throat swabs		B.2	O
hCoV-19/Sichuan/SC-GA-066/2020	EPI_ISL_451317	2020-02-03	Asia / China / Sichuan	Human		Female	74	Released	Original	Throat swabs		A	O
hCoV-19/Sichuan/SC-LZ-079/2020	EPI_ISL_451318	2020-02-19	Asia / China / Sichuan	Human		Male	50	Released	Original	Throat swabs		A	O
hCoV-19/Sichuan/SC-MY-053/2020	EPI_ISL_451319	2020-01-27	Asia / China / Sichuan	Human		Female	33	Released	Original	Throat swabs		A	O
hCoV-19/Sichuan/SC-MY-054/2020	EPI_ISL_451320	2020-01-27	Asia / China / Sichuan	Human		Male	34	Released	Original	Throat swabs		A	O
hCoV-19/Sichuan/SC-MY-055/2020	EPI_ISL_451321	2020-02-02	Asia / China / Sichuan	Human		Female	18	Released	Original	Throat swabs		B	L
hCoV-19/Sichuan/SC-MY-056/2020	EPI_ISL_451322	2020-02-01	Asia / China / Sichuan	Human		Male	75	Released	Original	Throat swabs		A	O
hCoV-19/Sichuan/SC-MY-057/2020	EPI_ISL_451323	2020-01-22	Asia / China / Sichuan	Human		Male	37	Released	Original	Throat swabs		B	L
hCoV-19/Sichuan/SC-MY-058/2020	EPI_ISL_451324	2020-02-02	Asia / China / Sichuan	Human		Male	42	Released	Original	Throat swabs		B	L
hCoV-19/Sichuan/SC-MY-059/2020	EPI_ISL_451325	2020-01-31	Asia / China / Sichuan	Human		Female	37	Released	Original	Throat swabs		A	O
hCoV-19/Sichuan/SC-MY-060/2020	EPI_ISL_451326	2020-02-02	Asia / China / Sichuan	Human		Male	36	Released	Original	Throat swabs		B	L
hCoV-19/Sichuan/SC-NC-067/2020	EPI_ISL_451327	2020-02-01	Asia / China / Sichuan	Human		Male	47	Released	Original	Throat swabs		B	L
hCoV-19/Sichuan/SC-NC-068/2020	EPI_ISL_451328	2020-02-02	Asia / China / Sichuan	Human		Male	9	Released	Original	Throat swabs		B	L
hCoV-19/Sichuan/SC-NC-069/2020	EPI_ISL_451329	2020-02-05	Asia / China / Sichuan	Human		Female	67	Released	Original	Throat swabs		B	L
hCoV-19/Sichuan/SC-NC-071/2020	EPI_ISL_451330	2020-01-29	Asia / China / Sichuan	Human		Female	30	Released	Original	Throat swabs		A	O
hCoV-19/Sichuan/SC-NC-072/2020	EPI_ISL_451331	2020-02-02	Asia / China / Sichuan	Human		Female	38	Released	Original	Throat swabs		B	L
hCoV-19/Sichuan/SC-NC-073/2020	EPI_ISL_451332	2020-01-30	Asia / China / Sichuan	Human		Male	59	Released	Original	Throat swabs		A	O
hCoV-19/Sichuan/SC-NC-074/2020	EPI_ISL_451333	2020-02-01	Asia / China / Sichuan	Human		Female	43	Released	Original	Throat swabs		A	O
hCoV-19/Sichuan/SC-NC-075/2020	EPI_ISL_451334	2020-01-30	Asia / China / Sichuan	Human		Female	61	Released	Original	Throat swabs		B	O
hCoV-19/Sichuan/SC-NC-076/2020	EPI_ISL_451335	2020-01-29	Asia / China / Sichuan	Human		Male	45	Released	Original	Throat swabs		B	L
hCoV-19/Sichuan/SC-NC-077/2020	EPI_ISL_451336	2020-01-29	Asia / China / Sichuan	Human		Male	23	Released	Original	Throat swabs		B	L
hCoV-19/Sichuan/SC-NC-078/2020	EPI_ISL_451337	2020-01-30	Asia / China / Sichuan	Human		Male	45	Released	Original	Throat swabs		A	O
hCoV-19/Sichuan/SC-NJ-089/2020	EPI_ISL_451338	2020-02-05	Asia / China / Sichuan	Human		Female	56	Released	Original	Throat swabs		B	L
hCoV-19/Sichuan/SC-NJ-090/2020	EPI_ISL_451339	2020-01-27	Asia / China / Sichuan	Human		Male	15	Released	Original	Throat swabs		B	L
hCoV-19/Sichuan/SC-NJ-091/2020	EPI_ISL_451340	2020-02-06	Asia / China / Sichuan	Human		Male	44	Released	Original	Throat swabs		B	L
hCoV-19/Sichuan/SC-NJ-092/2020	EPI_ISL_451341	2020-02-03	Asia / China / Sichuan	Human		Male	36	Released	Original	Throat swabs		B	L
hCoV-19/Sichuan/SC-NJ-093/2020	EPI_ISL_451342	2020-02-11	Asia / China / Sichuan	Human		Female	56	Released	Original	Throat swabs		A	O
hCoV-19/Sichuan/SC-NJ-094/2020	EPI_ISL_451343	2020-01-30	Asia / China / Sichuan	Human		Male	52	Released	Original	Throat swabs		B	L
hCoV-19/Sichuan/SC-NJ-095/2020	EPI_ISL_451344	2020-01-31	Asia / China / Sichuan	Human		Male	36	Released	Original	Throat swabs		B	L
hCoV-19/Sichuan/SC-PHCC1-022/2020	EPI_ISL_451345	2020-01-24	Asia / China / Sichuan	Human		Male	20	Released	Original	Sputum		B	G
hCoV-19/Sichuan/SC-PHCC1-025/2020	EPI_ISL_451346	2020-02-04	Asia / China / Sichuan	Human		Female	31	Released	Original	Sputum		A	S
hCoV-19/Sichuan/SC-PHCC1-026/2020	EPI_ISL_451347	2020-02-20	Asia / China / Sichuan	Human		Female	48	Released	Original	Sputum		A	O
hCoV-19/Sichuan/SC-PHCC1-027/2020	EPI_ISL_451348	2020-02-09	Asia / China / Sichuan	Human		Male	0.25	Released	Original	Anal swabs		A	S
hCoV-19/Sichuan/SC-PHCC1-028/2020	EPI_ISL_451349	2020-02-08	Asia / China / Sichuan	Human		Male	49	Released	Original	Sputum		B	L
hCoV-19/Sichuan/SC-PHCC1-029/2020	EPI_ISL_451350	2020-02-08	Asia / China / Sichuan	Human		Male	55	Released	Original	Sputum		B	L
hCoV-19/Sichuan/SC-PHCC1-030/2020	EPI_ISL_451351	2020-01-27	Asia / China / Sichuan	Human		Male	37	Released	Original	Sputum		A	O
hCoV-19/Sichuan/SC-PHCC1-031/2020	EPI_ISL_451352	2020-02-08	Asia / China / Sichuan	Human		Female	79	Released	Original	Throat swabs		B	L
hCoV-19/Sichuan/SC-PHCC1-032/2020	EPI_ISL_451353	2020-01-27	Asia / China / Sichuan	Human		Male	60	Released	Original	Throat swabs		A	O
hCoV-19/Sichuan/SC-PHCC1-033/2020	EPI_ISL_451354	2020-02-09	Asia / China / Sichuan	Human		Female	22	Released	Original	Anal swabs		A	S
hCoV-19/Sichuan/SC-PHCC1-034/2020	EPI_ISL_451355	2020-02-12	Asia / China / Sichuan	Human		Female	54	Released	Original	Sputum		A	O
hCoV-19/Sichuan/SC-PHCC1-035/2020	EPI_ISL_451356	2020-02-07	Asia / China / Sichuan	Human		Female	61	Released	Original	Sputum		B.2	O
hCoV-19/Sichuan/SC-PHCC1-036/2020	EPI_ISL_451357	2020-02-03	Asia / China / Sichuan	Human		Male	65	Released	Original	Sputum		B	L
hCoV-19/Sichuan/SC-PHCC2-038/2020	EPI_ISL_451358	2020-02-03	Asia / China / Sichuan	Human		Female	84	Released	Original	Throat swabs		B	L
hCoV-19/Sichuan/SC-PHCC2-039/2020	EPI_ISL_451359	2020-01-27	Asia / China / Sichuan	Human		Male	34	Released	Original	Throat swabs		B	L
hCoV-19/Sichuan/SC-PHCC2-040/2020	EPI_ISL_451360	2020-01-24	Asia / China / Sichuan	Human		Female	33	Released	Original	Throat swabs		A	S
hCoV-19/Sichuan/SC-PHCC2-041/2020	EPI_ISL_451361	2020-01-24	Asia / China / Sichuan	Human		Female	36	Released	Original	Throat swabs		B	L
hCoV-19/Sichuan/SC-PHCC2-042/2020	EPI_ISL_451362	2020-02-13	Asia / China / Sichuan	Human		Male	55	Released	Original	Throat swabs		B	L
hCoV-19/Sichuan/SC-PHCC2-043/2020	EPI_ISL_451363	2020-01-29	Asia / China / Sichuan	Human		Female	47	Released	Original	Sputum		B	L
hCoV-19/Sichuan/SC-PHCC2-044/2020	EPI_ISL_451364	2020-02-12	Asia / China / Sichuan	Human		Female	63	Released	Original	Sputum		B	L
hCoV-19/Sichuan/SC-PHCC2-045/2020	EPI_ISL_451365	2020-01-26	Asia / China / Sichuan	Human		Male	23	Released	Original	Sputum		A	S
hCoV-19/Sichuan/SC-PHCC2-046/2020	EPI_ISL_451366	2020-01-29	Asia / China / Sichuan	Human		Female	67	Released	Original	Sputum		B	L
hCoV-19/Sichuan/SC-PHCC2-047/2020	EPI_ISL_451367	2020-02-08	Asia / China / Sichuan	Human		Male	33	Released	Original	Sputum		B	L
hCoV-19/Sichuan/SC-PHCC2-048/2020	EPI_ISL_451368	2020-02-14	Asia / China / Sichuan	Human		Female	87	Released	Original	Sputum		A	S
hCoV-19/Sichuan/SC-PHCC2-049/2020	EPI_ISL_451369	2020-02-08	Asia / China / Sichuan	Human		Female	54	Released	Original	Anal swabs		B	L
hCoV-19/Sichuan/SC-PHCC2-050/2020	EPI_ISL_451370	2020-02-04	Asia / China / Sichuan	Human		Male	9	Released	Original	Anal swabs		A	S
hCoV-19/Sichuan/SC-PHCC2-051/2020	EPI_ISL_451371	2020-02-09	Asia / China / Sichuan	Human		Female	51	Released	Original	Sputum		A	S
hCoV-19/Sichuan/SC-PHCC2-052/2020	EPI_ISL_451372	2020-02-03	Asia / China / Sichuan	Human		Male	75	Released	Original	Sputum		B	L
hCoV-19/Sichuan/SC-WCH-081/2020	EPI_ISL_451373	2020-02-03	Asia / China / Sichuan	Human		Female	22	Released	Original	Throat swabs		B	L
hCoV-19/Sichuan/SC-WCH-082/2020	EPI_ISL_451374	2020-01-31	Asia / China / Sichuan	Human		Female	49	Released	Original	Throat swabs		B	L
hCoV-19/Sichuan/SC-WCH1-002/2020	EPI_ISL_451375	2020-02-08	Asia / China / Sichuan	Human		Male	49	Released	Original	Throat swabs		B	L
hCoV-19/Sichuan/SC-WCH1-005/2020	EPI_ISL_451376	2020-01-28	Asia / China / Sichuan	Human		Male	31	Released	Original	Throat swabs		B	O
hCoV-19/Sichuan/SC-WCH2-006/2020	EPI_ISL_451377	2020-02-08	Asia / China / Sichuan	Human		Female	42	Released	Original	Throat swabs		A	O
hCoV-19/Sichuan/SC-WCH2-017/2020	EPI_ISL_451378	2020-01-28	Asia / China / Sichuan	Human		Female	19	Released	Original	Throat swabs		B	L
hCoV-19/Sichuan/SC-WCH-308/2020	EPI_ISL_451379	2020-01-23	Asia / China / Sichuan	Human		Male	47	Released	Original	Throat swabs		B	L
hCoV-19/Sichuan/SC-WCH-310/2020	EPI_ISL_451380	2020-01-24	Asia / China / Sichuan	Human		Male	32	Released	Original	Throat swabs		B	L
hCoV-19/Sichuan/SC-WCH-311/2020	EPI_ISL_451381	2020-01-27	Asia / China / Sichuan	Human		Female	59	Released	Original	Throat swabs		B.2	O
hCoV-19/Sichuan/SC-WCH-315/2020	EPI_ISL_451382	2020-01-25	Asia / China / Sichuan	Human		Female	62	Released	Original	Throat swabs		B	L
hCoV-19/Sichuan/SC-WCH3-254/2020	EPI_ISL_451383	2020-02-02	Asia / China / Sichuan	Human		Female	76	Released	Original	Throat swabs		A	S
hCoV-19/Sichuan/SC-WCH3-255/2020	EPI_ISL_451384	2020-01-27	Asia / China / Sichuan	Human		Male	40	Released	Original	Throat swabs		A	S
hCoV-19/Sichuan/SC-WCH3-259/2020	EPI_ISL_451385	2020-02-03	Asia / China / Sichuan	Human		Male	50	Released	Original	Throat swabs		B	L
hCoV-19/Sichuan/SC-WCH4-284/2020	EPI_ISL_451386	2020-02-02	Asia / China / Sichuan	Human		Female	33	Released	Original	Throat swabs		B	L
hCoV-19/Sichuan/SC-WCH4-285/2020	EPI_ISL_451387	2020-01-27	Asia / China / Sichuan	Human		Male	81	Released	Original	Throat swabs		B	L
hCoV-19/Sichuan/SC-WCH4-286/2020	EPI_ISL_451388	2020-02-10	Asia / China / Sichuan	Human		Female	67	Released	Original	Throat swabs		B	L
hCoV-19/Sichuan/SC-WCH4-287/2020	EPI_ISL_451389	2020-01-30	Asia / China / Sichuan	Human		Male	25	Released	Original	Throat swabs		A	O
hCoV-19/Sichuan/SC-WCH4-288/2020	EPI_ISL_451390	2020-01-23	Asia / China / Sichuan	Human		Male	50	Released	Original	Throat swabs		A	O
hCoV-19/Sichuan/SC-WCH4-289/2020	EPI_ISL_451391	2020-02-13	Asia / China / Sichuan	Human		Male	50	Released	Original	Throat swabs		B	L
hCoV-19/Sichuan/SC-WCH4-290/2020	EPI_ISL_451392	2020-01-24	Asia / China / Sichuan	Human		Female	74	Released	Original	Throat swabs		B	L
hCoV-19/Sichuan/SC-WCH4-291/2020	EPI_ISL_451393	2020-02-15	Asia / China / Sichuan	Human		Female	78	Released	Original	Throat swabs		B	L
hCoV-19/Sichuan/SC-WCH4-293/2020	EPI_ISL_451394	2020-02-03	Asia / China / Sichuan	Human		Male	47	Released	Original	Throat swabs		A	O
hCoV-19/Sichuan/SC-WCH4-301/2020	EPI_ISL_451395	2020-01-30	Asia / China / Sichuan	Human		Male	46	Released	Original	Throat swabs		B	L
hCoV-19/Sichuan/SC-YA-087/2020	EPI_ISL_451396	2020-01-30	Asia / China / Sichuan	Human		Male	38	Released	Original	Throat swabs		B	L
hCoV-19/Sichuan/SC-YA-088/2020	EPI_ISL_451397	2020-01-31	Asia / China / Sichuan	Human		Male	64	Released	Original	Throat swabs		B	L
hCoV-19/Sichuan/SC-YB-085/2020	EPI_ISL_451398	2020-01-31	Asia / China / Sichuan	Human		Male	22	Released	Original	Throat swabs		B	L
hCoV-19/Sichuan/SC-YB-086/2020	EPI_ISL_451399	2020-02-04	Asia / China / Sichuan	Human		Male	38	Released	Original	Throat swabs		B	L
hCoV-19/Italy/IZSPB_CL1/2020	EPI_ISL_451961	2020-03-14	Europe / Italy / Apulia	Human		Male	61	Released	Original			B.1	G
hCoV-19/Italy/IZSPB_1259/2020	EPI_ISL_451962	2020-03-20	Europe / Italy / Apulia	Human		Male	56	Released	Original	Nasopharyngeal swab		B.1	G
hCoV-19/Mexico/EdoMex-InDRE_07/2020	EPI_ISL_452139	2020-02-28	North America / Mexico / EdoMex	Human	Patient infected in Bergamo, Italy between February 16-22, 2020	Male	45	Released	Original	Naso-pharyngeal swab		B.1.1	GR
hCoV-19/Mexico/EdoMex-InDRE_08/2020	EPI_ISL_452141	2020-03-11	North America / Mexico / EdoMex	Human	Patient infected in Italy	Male	38	Released	Original	Naso-pharyngeal swab		B.1.1	GR
hCoV-19/Germany/FrankfurtFFM1/2020	EPI_ISL_452218	2020-03-02	Europe / Germany / Frankfurt	Human	Hubei, China	Female	44	Released	Caco-2	Oro-pharyngeal swab		B	L
hCoV-19/Germany/FrankfurtFFM3/2020	EPI_ISL_452219	2020-03-02	Europe / Germany / Frankfurt	Human	Italy, Austria	Male	30	Released	Caco-2	Naso-pharyngeal swab		B.1.1	GR
hCoV-19/Germany/FrankfurtFFM4/2020	EPI_ISL_452220	2020-03-02	Europe / Germany / Frankfurt	Human	Italy	Male	32	Released	Caco-2	Oro-pharyngeal swab		B.1.1	GR
hCoV-19/Germany/FrankfurtFFM5/2020	EPI_ISL_452221	2020-03-02	Europe / Germany / Frankfurt	Human	Germany	Female	42	Released	Caco-2	respiratory swab		B.3	L
hCoV-19/Germany/FrankfurtFFM6/2020	EPI_ISL_452222	2020-03-02	Europe / Germany / Frankfurt	Human	Italy	Male	27	Released	Caco-2	Naso-pharyngeal swab		B.1.1	GR
hCoV-19/Germany/FrankfurtFFM7/2020	EPI_ISL_452223	2020-03-02	Europe / Germany / Frankfurt	Human	Israel	Male	61	Released	Caco-2	respiratory swab		B.1	G
hCoV-19/Spain/NC-001429/2020	EPI_ISL_452472	2020-03-23	Europe / Spain / Navarra / Tafalla	Human		Female	58	Cured	Original			B.1.5	G
hCoV-19/Spain/PV-001428/2020	EPI_ISL_452473	2020-03-23	Europe / Spain / Basque_Country / Bermeo	Human		Male	60	Cured	Original			B.1.5	G
hCoV-19/Spain/NC-001420/2020	EPI_ISL_452481	2020-03-21	Europe / Spain / Navarra / Pamplona	Human		Male	77	Cured	Original			A.5	S
hCoV-19/Spain/NC-001417/2020	EPI_ISL_452484	2020-03-22	Europe / Spain / Navarra / Pamplona	Human		Female	65	Cured	Original			B.1.1	GR
hCoV-19/Spain/NC-001413/2020	EPI_ISL_452488	2020-03-20	Europe / Spain / Navarra / Pamplona	Human		Female	40	Cured	Original			B.1.5	G
hCoV-19/Spain/NC-001412/2020	EPI_ISL_452489	2020-03-20	Europe / Spain / Navarra / Pamplona	Human		Male	89	Cured	Original			A.2	S
hCoV-19/Spain/NC-001405/2020	EPI_ISL_452496	2020-03-20	Europe / Spain / Navarra / Pamplona	Human		Male	73	Cured	Original			B.1	G
hCoV-19/Spain/NC-001403/2020	EPI_ISL_452498	2020-03-19	Europe / Spain / Navarra / Tafalla	Human		Male	54	Cured	Original			B.1.5	G
hCoV-19/Spain/NC-001401/2020	EPI_ISL_452500	2020-03-18	Europe / Spain / Navarra / Cintruenigo	Human		Male	65	Cured	Original			A.5	S
hCoV-19/Spain/NC-001398/2020	EPI_ISL_452503	2020-03-18	Europe / Spain / Navarra / Pamplona	Human		Male	81	Cured	Original			B.1.5	G
hCoV-19/Spain/RI-001392/2020	EPI_ISL_452509	2020-03-17	Europe / Spain / La Rioja / Calahorra	Human		Male	44	Cured	Original			B.1	GH
hCoV-19/Spain/MD-001367/2020	EPI_ISL_452534	2020-03-12	Europe / Spain / Madrid	Human		Male	30	Cured	Original			A.2	S
hCoV-19/Lebanon/S7_763/2020	EPI_ISL_454420	2020-02-21	Asia / Lebanon / Beirut	Human		Female	41	Released	Original	Nasopharyngeal VTM	Patient infected while traveling in Iran	B.1	GH
hCoV-19/Kazakhstan/16173/2020	EPI_ISL_454497	2020-05-14	Asia / Kazakhstan / Nur-Sultan	Human		Female	50	Released	Original	Oro-pharyngeal swab		A.2	S
hCoV-19/Kazakhstan/16238/2020	EPI_ISL_454498	2020-04-14	Asia / Kazakhstan / Nur-Sultan	Human		Male	48	Released	Original	Oro-pharyngeal swab		A.2	S
hCoV-19/Kazakhstan/16537/2020	EPI_ISL_454499	2020-04-16	Asia / Kazakhstan / Nur-Sultan	Human		Female	35	Released	Original	Oro-pharyngeal swab		A.2	S
hCoV-19/Kazakhstan/18243/2020	EPI_ISL_454500	2020-04-16	Asia / Kazakhstan / Nur-Sultan	Human		Female	74	Released	Original			A.2	S
hCoV-19/Kazakhstan/20679/2020	EPI_ISL_454501	2020-04-20	Asia / Kazakhstan / Nur-Sultan	Human		Female	26	Released	Original	Oro-pharyngeal swab		B.1.3	GH
hCoV-19/Kazakhstan/21399/2020	EPI_ISL_454502	2020-04-20	Asia / Kazakhstan / Nur-Sultan	Human		Male	2	Released	Original	Oro-pharyngeal swab		B.1.36	GH
hCoV-19/Kazakhstan/21927/2020	EPI_ISL_454503	2020-04-22	Asia / Kazakhstan / Nur-Sultan	Human		Male	33	Released	Original	Oro-pharyngeal swab		A.2	S
hCoV-19/Kazakhstan/26473/2020	EPI_ISL_454504	2020-04-26	Asia / Kazakhstan / Nur-Sultan	Human		Male	19	Released	Original	Oro-pharyngeal swab		B.4	O
hCoV-19/Kazakhstan/26474/2020	EPI_ISL_454505	2020-04-26	Asia / Kazakhstan / Nur-Sultan	Human		Male	20	Released	Original	Oro-pharyngeal swab		B.4	O
hCoV-19/Kazakhstan/26478/2020	EPI_ISL_454506	2020-04-26	Asia / Kazakhstan / Nur-Sultan	Human		Female	20	Released	Original			B.4	O
hCoV-19/Kazakhstan/26489/2020	EPI_ISL_454507	2020-04-26	Asia / Kazakhstan / Nur-Sultan	Human		Male	23	Released	Original	Oro-pharyngeal swab		B.4	O
hCoV-19/Kazakhstan/26491/2020	EPI_ISL_454508	2020-04-19	Asia / Kazakhstan / Nur-Sultan	Human		Female	20	Released	Original	Oro-pharyngeal swab		B.4	O
hCoV-19/Kazakhstan/26497/2020	EPI_ISL_454509	2020-04-26	Asia / Kazakhstan / Nur-Sultan	Human		Male	20	Released	Original	Oro-pharyngeal swab		B.4	O
hCoV-19/Kazakhstan/26501/2020	EPI_ISL_454510	2020-04-26	Asia / Kazakhstan / Nur-Sultan	Human		Female	19	Released	Original	Oro-pharyngeal swab		B.4	O
hCoV-19/Kazakhstan/26506/2020	EPI_ISL_454511	2020-04-26	Asia / Kazakhstan / Nur-Sultan	Human		Male	19	Released	Original	Oro-pharyngeal swab		B.4	O
hCoV-19/Kazakhstan/26548/2020	EPI_ISL_454512	2020-04-26	Asia / Kazakhstan / Nur-Sultan	Human		Male	22	Released	Original	Oro-pharyngeal swab		B.4	O
hCoV-19/Kazakhstan/26549/2020	EPI_ISL_454513	2020-04-26	Asia / Kazakhstan / Nur-Sultan	Human		Male	20	Released	Original	Oro-pharyngeal swab		B.4	O
hCoV-19/Kazakhstan/26585/2020	EPI_ISL_454514	2020-04-26	Asia / Kazakhstan / Nur-Sultan	Human		Male	21	Released	Original	Oro-pharyngeal swab		B.4	O
hCoV-19/Kazakhstan/26617/2020	EPI_ISL_454515	2020-04-26	Asia / Kazakhstan / Nur-Sultan	Human		Male	19	Released	Original	Oro-pharyngeal swab		B.4	O
hCoV-19/Kazakhstan/26827/2020	EPI_ISL_454516	2020-04-26	Asia / Kazakhstan / Nur-Sultan	Human		Male	2	Released	Original	Oro-pharyngeal swab		A.2	S
hCoV-19/Kazakhstan/26828/2020	EPI_ISL_454517	2020-04-26	Asia / Kazakhstan / Nur-Sultan	Human		Female	2	Released	Original	Oro-pharyngeal swab		A.2	S
hCoV-19/Kazakhstan/26829/2020	EPI_ISL_454518	2020-04-26	Asia / Kazakhstan / Nur-Sultan	Human		Male	11	Released	Original	Oro-pharyngeal swab		A.2	S
hCoV-19/Kazakhstan/34391/2020	EPI_ISL_454519	2020-04-26	Asia / Kazakhstan / Nur-Sultan	Human		Female	41	Released	Original	Oro-pharyngeal swab		A.2	S
hCoV-19/Kazakhstan/38533/2020	EPI_ISL_454520	2020-04-26	Asia / Kazakhstan / Nur-Sultan	Human		Female	41	Released	Original	Oro-pharyngeal swab		A.2	S
hCoV-19/Croatia/OY-S1new/2020	EPI_ISL_454574	2020-04-09	Europe / Croatia / Istria	Human		Male	36	Alive	Original	Oro-pharyngeal swab		B.1	G
hCoV-19/Croatia/14412_Koprivnica/2020	EPI_ISL_454602	2020-04-21	Europe / Croatia / Koprivnica	Human		Male	68	asymptomatic	Original	nasopharingeal swab		B.1.1	GR
hCoV-19/Croatia/8U-S17new/2020	EPI_ISL_454605	2020-03-31	Europe / Croatia / Istria	Human		Female	61	Live	Original	Oro-pharyngeal swab		B.1	GH
hCoV-19/Croatia/I7-S21new/2020	EPI_ISL_454606	2020-03-30	Europe / Croatia / Istria	Human		Female	60	Live	Original			B.1	GH
hCoV-19/Malaysia/IIUM316/2020	EPI_ISL_455312	2020-04-09	Asia / Malaysia / Pahang	Human	Kuantan	Female	29	Live	Original	Combined nasopharyngeal and oropharyngeal swab	Healthcare worker	B.6	O
hCoV-19/Malaysia/IIUM91/2020	EPI_ISL_455313	2020-04-02	Asia / Malaysia / Pahang	Human	Army base camp	Male	33	Live	Original	Combined nasopharyngeal and oropharyngeal swab	Unknown	B.1.36	GH
hCoV-19/Nigeria/OG007-CV22/2020	EPI_ISL_455412	2020-03-29	Africa / Nigeria / Ogun State	Human		Female	30	Not Hospitalized	Original	Throat and Nasal Swab		B.2.1	V
hCoV-19/Nigeria/OS016-CV3/2020	EPI_ISL_455413	2020-03-27	Africa / Nigeria / Osun State	Human		Male	25	Not Hospitalized	Original	Saliva and Nasal Swab		B.2.1	V
hCoV-19/Nigeria/OS030-CV5/2020	EPI_ISL_455415	2020-03-29	Africa / Nigeria / Osun State	Human		Male	50	Not Hospitalized	Original			A	S
hCoV-19/Nigeria/OS055-CV8/2020	EPI_ISL_455418	2020-03-29	Africa / Nigeria / Osun State	Human		Male	7	Not Hospitalized	Original	Saliva and Nasopharyngeal swab		A	S
hCoV-19/Nigeria/OS060-CV9/2020	EPI_ISL_455419	2020-03-29	Africa / Nigeria / Osun State	Human		Male	48	Not Hospitalized	Original	Saliva and Nasopharyngeal swab		B.1	GH
hCoV-19/Nigeria/OS070-CV11/2020	EPI_ISL_455422	2020-03-29	Africa / Nigeria / Osun State	Human		Male	21	Not Hospitalized	Original	Saliva and Nasopharyngeal swab		A	S
hCoV-19/Nigeria/OS075-CV12/2020	EPI_ISL_455423	2020-03-29	Africa / Nigeria / Osun State	Human		Female	45	Not Hospitalized	Original	Saliva and Nasopharyngeal swab		A	S
hCoV-19/Nigeria/OS085-CV14/2020	EPI_ISL_455424	2020-03-29	Africa / Nigeria / Osun State	Human		Female	45	Not Hospitalized	Original	Saliva and Nasopharyngeal swab		A	S
hCoV-19/Nigeria/OS116-CV17/2020	EPI_ISL_455425	2020-03-29	Africa / Nigeria / Osun State	Human		Male	17	Not Hospitalized	Original	Saliva and Nasopharyngeal swab		B.1	S
hCoV-19/Nigeria/OS122-CV18/2020	EPI_ISL_455426	2020-03-29	Africa / Nigeria / Osun State	Human		Female	38	Not Hospitalized	Original	Saliva and Nasopharyngeal swab		A	S
hCoV-19/Nigeria/OS125-CV20/2020	EPI_ISL_455427	2020-03-29	Africa / Nigeria / Osun State	Human		Male	41	Not Hospitalized	Original	Saliva and Nasopharyngeal swab		A	S
hCoV-19/Nigeria/OY008-CV29/2020	EPI_ISL_455429	2020-03-27	Africa / Nigeria / Oyo State	Human		Male	58	Not Hospitalized	Original	Saliva and Nasal swab		B.1	GH
hCoV-19/Nigeria/OY045A-CV35/2020	EPI_ISL_455431	2020-04-02	Africa / Nigeria / Oyo State	Human		Male	43	Not Hospitalized	Original	Saliva and Nasal swab		B.2.1	V
hCoV-19/Mexico/Guerrero-InDRE-10/2020	EPI_ISL_455434	2020-03-13	North America / Mexico / Guerrero	Human	Sample from Acapulco de Juarez	Male	33	Released	Original	Oropharyngeal swab	Foreign patient from Argentina	B.1	GH
hCoV-19/Mexico/CDMX-InDRE_12/2020	EPI_ISL_455436	2020-03-12	North America / Mexico / CDMX	Human		Male	32	Released	Original	Oro-pharyngeal swab		B.1.5	G
hCoV-19/Mexico/QuintanaRoo-InDRE-14/2020	EPI_ISL_455438	2020-03-14	North America / Mexico / Quintana Roo	Human		Male	45	Released	Original	Oropharyngeal swab		B.1.5	G
hCoV-19/Mexico/CDMX-InDRE_15/2020	EPI_ISL_455439	2020-03-11	North America / Mexico / CDMX	Human		Male	39	Released	Original	Oro-pharyngeal swab		A.1	S
hCoV-19/Mexico/Puebla-InDRE-17/2020	EPI_ISL_455455	2020-03-14	North America / Mexico / Puebla	Human		Female	32	Released	Original	Oropharyngeal swab		B.1.1	GR
hCoV-19/Mexico/Queretaro-InDRE-18/2020	EPI_ISL_455456	2020-03-12	North America / Mexico / Queretaro	Human		Female	44	Released	Original			A.5	S
hCoV-19/Yichun/JX2325/2020	EPI_ISL_455460	2020-02-09	Asia / China / Jiangxi / Yichun	Human		Male	26	Alive	Original			A	S
hCoV-19/Yichun/JX2391/2020	EPI_ISL_455461	2020-02-06	Asia / China / Jiangxi / Yichun	Human		Male	31	Alive	Original			A	S
hCoV-19/Fuzhou/JX2012/2020	EPI_ISL_455462	2020-02-05	Asia / China / Jiangxi / Fuzhou	Human		Female	24	Alive	Original			A	S
hCoV-19/Jiujiang/JX490/2020	EPI_ISL_455463	2020-02-03	Asia / China / Jiangxi / Jiujiang	Human		Male	75	Alive	Original			B	L
hCoV-19/Fuzhou/JX2009/2020	EPI_ISL_455464	2020-02-05	Asia / China / Jiangxi / Fuzhou	Human		Female	45	Alive	Original			A	S
hCoV-19/Fuzhou/JX2019/2020	EPI_ISL_455465	2020-02-10	Asia / China / Jiangxi / Fuzhou	Human		Male	51	Alive	Original			B.2	O
hCoV-19/Yingtan/JX2480/2020	EPI_ISL_455466	2020-02-01	Asia / China / Jiangxi / Yingtan	Human		Male	66	Alive	Original			B	L
hCoV-19/Yichun/JX2424/2020	EPI_ISL_455467	2020-02-12	Asia / China / Jiangxi / Yichun	Human		Female	53	Alive	Original			A	S
hCoV-19/Croatia/17-S7new/2020	EPI_ISL_455566	2020-03-30	Europe / Croatia / Istria	Human		Male	51	Live	Original	Oro-pharyngeal swab		B.1	G
hCoV-19/Croatia/7R-S8new/2020	EPI_ISL_455567	2020-03-29	Europe / Croatia / Istria	Human		Male	58	Live	Original			B.1	GH
hCoV-19/Vietnam/VNHN_1098/2020	EPI_ISL_455694	2020-03-18	Asia / Vietnam / Hanoi	Human		Male	19	Released	Original	Oro-pharyngeal swab		B.1.1	GR
hCoV-19/Vietnam/VNHN_1099/2020	EPI_ISL_455695	2020-03-18	Asia / Vietnam / Hanoi	Human		Female	19	Released	Original	Oro-pharyngeal swab		B.1.1	GR
hCoV-19/Vietnam/VNHN_1167/2020	EPI_ISL_455696	2020-03-18	Asia / Vietnam / Hanoi	Human		Male	21	Released	Original	Oro-pharyngeal swab		B.1	GH
hCoV-19/Vietnam/VNHN_1528/2020	EPI_ISL_455697	2020-03-22	Asia / Vietnam / Hanoi	Human		Male	19	Released	Original	Oro-pharyngeal swab		B.1.1	GR
hCoV-19/Vietnam/VNHN_1226/2020	EPI_ISL_455698	2020-03-19	Asia / Vietnam / Hanoi	Human		Male	19	Released	Original	Oro-pharyngeal swab		B.1.1	GR
hCoV-19/Vietnam/VNHN_1492/2020	EPI_ISL_455699	2020-03-21	Asia / Vietnam / Hanoi	Human		Male	29	Released	Original	Oro-pharyngeal swab		B.1.1	GR
hCoV-19/Vietnam/VNHN_2406/2020	EPI_ISL_455700	2020-03-25	Asia / Vietnam / Hanoi	Human		Male	20	Released	Original	Oro-pharyngeal swab		B.1	G
hCoV-19/Vietnam/VNHN_1713/2020	EPI_ISL_455701	2020-03-23	Asia / Vietnam / Hanoi	Human		Male	36	Released	Original	Oro-pharyngeal swab,		B.1.1	GR
hCoV-19/Vietnam/VNHN_3096/2020	EPI_ISL_455702	2020-03-27	Asia / Vietnam / Hanoi	Human		Male	47	Released	Original	Oro-pharyngeal swab		B.1.1	GR
hCoV-19/Vietnam/VNHN_3085/2020	EPI_ISL_455703	2020-03-27	Asia / Vietnam / Hanoi	Human		Female	43	Released	Original	Oro-pharyngeal swab,		B.1.1	GR
hCoV-19/Vietnam/VNHN_3916/2020	EPI_ISL_455704	2020-03-31	Asia / Vietnam / Hanoi	Human		Female	48	Released	Original	Oro-pharyngeal swab		B.1.1	GR
hCoV-19/Vietnam/VNHN_3913/2020	EPI_ISL_455705	2020-03-31	Asia / Vietnam / Hanoi	Human		Female	25	Released	Original	Oro-pharyngeal swab		B.1.1	GR
hCoV-19/Vietnam/VNHN_3629/2020	EPI_ISL_455706	2020-03-30	Asia / Vietnam / Hanoi	Human		Female	29	Released	Original	Oro-pharyngeal swab		B.1.1	GR
hCoV-19/Vietnam/VNHN_4189/2020	EPI_ISL_455707	2020-04-02	Asia / Vietnam / Hanoi	Human		Male	31	Released	Original	Oro-pharyngeal swab		B.1.1	GR
hCoV-19/Vietnam/VNHN_4864/2020	EPI_ISL_455708	2020-04-10	Asia / Vietnam / Hanoi	Human		Female	44	Released	Original	Oro-pharyngeal swab		B.1.1	GR
hCoV-19/Vietnam/VNHN_4851/2020	EPI_ISL_455709	2020-04-09	Asia / Vietnam / Hanoi	Human		Male	33	Released	Original	Oro-pharyngeal swab		B.1.1	GR
hCoV-19/Vietnam/VNHN_4868/2020	EPI_ISL_455710	2020-04-09	Asia / Vietnam / Hanoi	Human		Male	51	Released	Original	Oro-pharyngeal swab		B.1.1	GR
hCoV-19/Vietnam/VNHN_4806/2020	EPI_ISL_455711	2020-04-08	Asia / Vietnam / Vinhphuc	Human		Male	52	Released	Original	Oro-pharyngeal swab		B.1.1	GR
hCoV-19/Vietnam/VNHN_4875/2020	EPI_ISL_455712	2020-04-10	Asia / Vietnam / Hanoi	Human		Female	15	Released	Original	Oro-pharyngeal swab		B.1.1	GR
hCoV-19/Vietnam/VNHN_148/2020	EPI_ISL_455713	2020-03-06	Asia / Vietnam / Hanoi	Human		Female	27	Released	Original	Oro-pharyngeal swab		B.1.1	GR
hCoV-19/Vietnam/VNHN_301/2020	EPI_ISL_455714	2020-03-09	Asia / Vietnam / Quangninh	Human		Male	60	Released	Original	Oro-pharyngeal swab,		B.1.1	GR
hCoV-19/Vietnam/VNHN_302/2020	EPI_ISL_455715	2020-03-09	Asia / Vietnam / Laocai	Human		Male	67	Released	Original	Oro-pharyngeal swab		B.1.1	GR
hCoV-19/Vietnam/VNHN_979/2020	EPI_ISL_455716	2020-03-17	Asia / Vietnam / Hanoi	Human		Female	25	Released	Original	Oro-pharyngeal swab		B.1	GH
hCoV-19/Vietnam/VNHN_1072/2020	EPI_ISL_455717	2020-03-17	Asia / Vietnam / Hanoi	Human		Male	29	Released	Original	Oro-pharyngeal swab		B.1	GH
hCoV-19/Vietnam/VNHN_4958/2020	EPI_ISL_455718	2020-04-10	Asia / Vietnam / Hanoi	Human		Female	21	Released	Original	Oro-pharyngeal swab		B.1.1	GR
hCoV-19/Turkey/VETAL1902_2/2020	EPI_ISL_455719	2020-04-09	Europe / Turkey / Mardin	Human	Hospital	Female	38	Released	Vero P3	Oro-pharyngeal swab		B.6	O
hCoV-19/Malaysia/IMR_WC119/2020	EPI_ISL_455790	2020-01-30	Asia / Malaysia / Selangor	Human		Female	49	Live	Vero E6	NPS+TS		A	S
hCoV-19/Malaysia/IMR_WC413/2020	EPI_ISL_455791	2020-02-08	Asia / Malaysia / Selangor	Human		Male	67	Live	Vero E6	OPS		B	L
hCoV-19/Malaysia/IMR_WC458/2020	EPI_ISL_455792	2020-02-09	Asia / Malaysia / Selangor	Human		Male	67	Live	Vero E6	OPS		B	L
hCoV-19/Malaysia/IMR_WC1114/2020	EPI_ISL_455793	2020-02-29	Asia / Malaysia / Selangor	Human		Female	36	Live	Vero E6			B	L
hCoV-19/Colombia/INS-84861/2020	EPI_ISL_456116	2020-03-22	South America / Colombia / Bogota	Human		Female	50	Recovered	Original	Nasopharyngeal swab		B.1.5	G
hCoV-19/Colombia/INS-79253/2020	EPI_ISL_456117	2020-03-10	South America / Colombia / Medellin	Human		Female	26	Recovered	Original	Nasopharyngeal swab		A.5	S
hCoV-19/Colombia/INS-80370/2020	EPI_ISL_456118	2020-03-17	South America / Colombia / Medellin	Human		Male	56	Recovered	Original	Nasopharyngeal swab		B.1.5	G
hCoV-19/Colombia/INS-80825/2020	EPI_ISL_456119	2020-03-17	South America / Colombia / Medellin	Human		Male	28	Recovered	Original	Nasopharyngeal swab		A.5	S
hCoV-19/Colombia/INS-79190/2020	EPI_ISL_456120	2020-03-12	South America / Colombia / Bogota	Human		Male	54	Recovered	Original	Nasopharyngeal swab		B.1.5	G
hCoV-19/Colombia/INS-79738/2020	EPI_ISL_456121	2020-03-13	South America / Colombia / Cartagena	Human		Male	27	Recovered	Original	Nasopharyngeal swab		B.1	GH
hCoV-19/Colombia/INS-80191/2020	EPI_ISL_456122	2020-03-16	South America / Colombia / Cartagena	Human		Male	24	Recovered	Original	Nasopharyngeal swab		B.1	GH
hCoV-19/Colombia/INS-79489/2020	EPI_ISL_456123	2020-03-12	South America / Colombia / Manizales	Human		Male	65	Recovered	Original	Nasopharyngeal swab		A.1	S
hCoV-19/Colombia/INS-80705/2020	EPI_ISL_456124	2020-03-17	South America / Colombia / Popayan	Human		Male	60	Recovered	Original	Nasopharyngeal swab		B.1	GH
hCoV-19/Colombia/INS-80656/2020	EPI_ISL_456126	2020-03-18	South America / Colombia / Cucuta	Human		Male	49	Recovered	Original	Nasopharyngeal swab		B.1.5	G
hCoV-19/Colombia/INS-79911/2020	EPI_ISL_456127	2020-03-15	South America / Colombia / Armenia	Human		Female	45	Recovered	Original	Nasopharyngeal swab		B.2	V
hCoV-19/Colombia/INS-80663/2020	EPI_ISL_456128	2020-03-18	South America / Colombia / Armenia	Human		Female	23	Recovered	Original	Nasopharyngeal swab		B.2	V
hCoV-19/Colombia/INS-82099/2020	EPI_ISL_456129	2020-03-19	South America / Colombia / Pereira	Human		Female	73	Recovered	Original	Nasopharyngeal swab		B.1	GH
hCoV-19/Colombia/INS-79504/2020	EPI_ISL_456130	2020-03-13	South America / Colombia / Cucuta	Human		Female	48	Recovered	Original	Nasopharyngeal swab		B.1	G
hCoV-19/Colombia/INS-79752/2020	EPI_ISL_456131	2020-03-14	South America / Colombia / Bucaramanga	Human		Male	24	Recovered	Original	Nasopharyngeal swab		B.1.5	G
hCoV-19/Colombia/INS-80202/2020	EPI_ISL_456132	2020-03-16	South America / Colombia / Ibague	Human		Male	16	Recovered	Original	Nasopharyngeal swab		B.1.5	G
hCoV-19/Colombia/INS-79449/2020	EPI_ISL_456133	2020-03-12	South America / Colombia / Cali	Human		Male	49	Recovered	Original	Nasopharyngeal swab		B.2	V
hCoV-19/Colombia/INS-79773/2020	EPI_ISL_456134	2020-03-14	South America / Colombia / Cali	Human		Male	32	Recovered	Original	Nasopharyngeal swab		B.1.5	G
hCoV-19/Colombia/INS-79779/2020	EPI_ISL_456135	2020-03-14	South America / Colombia / Cali	Human		Female	26	Recovered	Original	Nasopharyngeal swab		B.1.5	G
hCoV-19/Colombia/INS-79929/2020	EPI_ISL_456136	2020-03-14	South America / Colombia / Cali	Human		Male	9	Recovered	Original	Nasopharyngeal swab		B.1	G
hCoV-19/Colombia/INS-79930/2020	EPI_ISL_456137	2020-03-14	South America / Colombia / Cali	Human		Female	54	Recovered	Original	Nasopharyngeal swab		B.1	G
hCoV-19/Colombia/INS-79943/2020	EPI_ISL_456138	2020-03-16	South America / Colombia / Cali	Human		Male	54	Recovered	Original	Nasopharyngeal swab		B.1.5	G
hCoV-19/Colombia/INS-81251/2020	EPI_ISL_456139	2020-03-17	South America / Colombia / Cali	Human		Female	48	Recovered	Original	Nasopharyngeal swab		B.1.1	GR
hCoV-19/Colombia/INS-81264/2020	EPI_ISL_456140	2020-03-10	South America / Colombia / Cartago	Human		Female	41	Recovered	Original	Nasopharyngeal swab		B.1	GH
hCoV-19/Colombia/INS-81271/2020	EPI_ISL_456141	2020-03-18	South America / Colombia / Palmira	Human		Female	58	Recovered	Original	Nasopharyngeal swab		B.1.5	G
hCoV-19/Colombia/INS-82307/2020	EPI_ISL_456143	2020-03-19	South America / Colombia / Cali	Human		Male	26	Recovered	Original	Nasopharyngeal swab		B.1	GH
hCoV-19/Colombia/INS-79743/2020	EPI_ISL_456145	2020-03-14	South America / Colombia / Barranquilla	Human		Male	20	Recovered	Original	Nasopharyngeal swab		B.1.5	G
hCoV-19/Colombia/INS-82457/2020	EPI_ISL_456146	2020-03-20	South America / Colombia / Bello	Human		Male	51	Recovered	Original	Nasopharyngeal swab		B.1.5	G
hCoV-19/Colombia/INS-96183/2020	EPI_ISL_456147	2020-04-01	South America / Colombia / Cali	Human		Female	30	Recovered	Original	Nasopharyngeal swab		B.1	GH
hCoV-19/Colombia/INS-79890/2020	EPI_ISL_456148	2020-03-16	South America / Colombia / Cartagena	Human		Female	54	Recovered	Original	Nasopharyngeal swab		B.1.111	GH
hCoV-19/Colombia/INS-80123/2020	EPI_ISL_456149	2020-03-15	South America / Colombia / Bucaramanga	Human		Female	39	Recovered	Original	Nasopharyngeal swab		B.1.1	GR
hCoV-19/Colombia/INS-79965/2020	EPI_ISL_456150	2020-03-15	South America / Colombia / Cali	Human		Male	51	Recovered	Original	Nasopharyngeal swab		B.1.5	G
hCoV-19/Colombia/INS-82320/2020	EPI_ISL_456151	2020-03-19	South America / Colombia / Cali	Human		Female	46	Recovered	Original	Nasopharyngeal swab		B.1	GH
hCoV-19/Colombia/INS-96176/2020	EPI_ISL_456152	2020-04-01	South America / Colombia / Cali	Human		Female	53	Recovered	Original	Nasopharyngeal swab		B.2	V
hCoV-19/Colombia/INS-80245/2020	EPI_ISL_456155	2020-03-16	South America / Colombia / Pereira	Human		Male	79	Recovered	Original	Nasopharyngeal swab		B.1.5	G
hCoV-19/Oman/205028718/2020	EPI_ISL_457702	2020-04-12	Asia / Oman / Muscat	Human		Female	25	Released	Original	Oro-pharyngeal swab		B.1.1	GR
hCoV-19/Oman/205024123/2020	EPI_ISL_457703	2020-03-25	Asia / Oman / Muscat	Human		Male	40	Released	Original	Oro-pharyngeal swab		B.1.1	GR
hCoV-19/Oman/205034466/2020	EPI_ISL_457705	2020-05-08	Asia / Oman / Muscat	Human		Female	44	Released	Original	Oro-pharyngeal swab		B.1.1.27	GR
hCoV-19/Oman/205024076/2020	EPI_ISL_457707	2020-03-24	Asia / Oman / Muscat	Human		Male	19	Released	Original	Oro-pharyngeal swab		B.1	GH
hCoV-19/Taiwan/TSGH-35/2020	EPI_ISL_457726	2020-02-06	Asia / Taiwan / Taipei	Human		Male	53	Released	Original			B	L
hCoV-19/Taiwan/TSGH-36/2020	EPI_ISL_457730	2020-02-06	Asia / Taiwan / Taipei	Human		Female	53	Released	Original			B.2	V
hCoV-19/Germany/COV7/2020-03-26	EPI_ISL_457750	2020-03-26	Europe / Germany / Rostock	Human		Female	35	Released	Original	Oro-pharyngeal swab		B.1	GH
hCoV-19/Taiwan/TSGH-38/2020	EPI_ISL_458029	2020-03-24	Asia / Taiwan / Taipei	Human		Male	34	Released	Original			B.1	GH
hCoV-19/Canada/ON_QGLO-01/2020	EPI_ISL_459866	2020-03-18	North America / Canada / Ontario	Human		Female	70	Released	Original			B.1.1	GR
hCoV-19/Canada/ON_QGLO-02/2020	EPI_ISL_459867	2020-03-22	North America / Canada / Ontario	Human		Male	40	Released	Original			B.1	GH
hCoV-19/Canada/ON_QGLO-04/2020	EPI_ISL_459868	2020-03-24	North America / Canada / Ontario	Human		Female	50	Released	Original			B.1	GH
hCoV-19/Canada/ON_QGLO-010/2020	EPI_ISL_459869	2020-03-26	North America / Canada / Ontario	Human		Female	20	Live	Original			B.1.5	G
hCoV-19/Canada/ON_QGLO-011/2020	EPI_ISL_459871	2020-03-26	North America / Canada / Ontario	Human		Female	40	Released	Original			B.1.114	GH
hCoV-19/Canada/ON_QGLO-012/2020	EPI_ISL_459872	2020-03-26	North America / Canada / Ontario	Human		Male	70	Live	Original			B.1.1	GR
hCoV-19/Canada/ON_QGLO-016/2020	EPI_ISL_459873	2020-03-26	North America / Canada / Ontario	Human		Male	60	Live	Original			B.1	GH
hCoV-19/Canada/ON_QGLO-017/2020	EPI_ISL_459874	2020-03-27	North America / Canada / Ontario	Human		Female	50	Live	Original			B.1	GH
hCoV-19/Canada/ON_QGLO-018/2020	EPI_ISL_459875	2020-03-27	North America / Canada / Ontario	Human		Male	20	Live	Original			B.1.111	GH
hCoV-19/Canada/QGLO-021/2020Â	EPI_ISL_459878	2020-03-27	North America / Canada / Ontario	Human		Male	80	Live	Original			A.1	S
hCoV-19/Canada/ON_QGLO-023/2020	EPI_ISL_459879	2020-03-28	North America / Canada / Ontario	Human		Female	20	Live	Original			A.1	S
hCoV-19/Canada/ON_QGLO-024/2020	EPI_ISL_459880	2020-03-28	North America / Canada / Ontario	Human		Male	50	Live	Original			B.1	GH
hCoV-19/Canada/ON_QGLO-025/2020	EPI_ISL_459881	2020-03-28	North America / Canada / Ontario	Human		Female	50	Live	Original			B.1	GH
hCoV-19/Canada/ON_QGLO-026/2020	EPI_ISL_459882	2020-03-28	North America / Canada / Ontario	Human		Male	20	Live	Original			B.1	GH
hCoV-19/Canada/ON_QGLO-029/2020	EPI_ISL_459883	2020-03-28	North America / Canada / Ontario	Human		Male	60	Live	Original			B.1	GH
hCoV-19/Canada/ON_QGLO-030/2020	EPI_ISL_459884	2020-03-28	North America / Canada / Ontario	Human		Female	80	Live	Original			B.1.114	GH
hCoV-19/Canada/ON_QGLO-034/2020	EPI_ISL_459885	2020-03-29	North America / Canada / Ontario	Human		Male	80	Live	Original			B.1	GH
hCoV-19/Canada/ON_QGLO-035/2020	EPI_ISL_459886	2020-03-30	North America / Canada / Ontario	Human		Male	70	Live	Original			B.1	GH
hCoV-19/Canada/ON_QGLO-036/2020	EPI_ISL_459887	2020-03-30	North America / Canada / Ontario	Human		Female	40	Live	Original			B.1.3	GH
hCoV-19/Canada/ON_QGLO-037/2020	EPI_ISL_459888	2020-03-30	North America / Canada / Ontario	Human		Male	70	Live	Original			B.1	GH
hCoV-19/Canada/ON_QGLO-038/2020	EPI_ISL_459889	2020-03-30	North America / Canada / Ontario	Human		Female	20	Live	Original			B.1	GH
hCoV-19/Canada/ON_QGLO-039/2020	EPI_ISL_459890	2020-03-29	North America / Canada / Ontario	Human		Male	60	Live	Original			B.1	GH
hCoV-19/Canada/ON_QGLO-041/2020	EPI_ISL_459891	2020-03-30	North America / Canada / Ontario	Human		Male	70	Live	Original			B.1.2	GH
hCoV-19/Canada/ON_QGLO-042/2020	EPI_ISL_459892	2020-03-30	North America / Canada / Ontario	Human		Female	60	Live	Original			B.1	GH
hCoV-19/Malaysia/IMR_WC2423/2020	EPI_ISL_459953	2020-03-16	Asia / Malaysia / Kuala Lumpur	Human		Female	52	Live	Vero E6			B.6	O
hCoV-19/Malaysia/IMR_WC2453/2020	EPI_ISL_459954	2020-03-16	Asia / Malaysia / Kuala Lumpur	Human		Male	58	Live	Vero E6			B.6	O
hCoV-19/Malaysia/IMR_WC2665/2020	EPI_ISL_459955	2020-03-18	Asia / Malaysia	Human		Female	29	Live	Vero E6			B.6	O
hCoV-19/Malaysia/IMR_WC9127/2020	EPI_ISL_459956	2020-03-30	Asia / Malaysia	Human		Male	23	Live	Original			B.6	O
hCoV-19/Germany/Cento-70001814/2020	EPI_ISL_459962	2020-04-01	Europe / Germany / Rostock	Human		Male	35	Released	Original	Oro-pharyngeal swab		B.1.1	GR
hCoV-19/Germany/Cento-70004280/2020	EPI_ISL_459963	2020-04-01	Europe / Germany / Rostock	Human		Female	32	Released	Original			B.1.1	GR
hCoV-19/Germany/Cento-70002372/2020	EPI_ISL_459964	2020-03-28	Europe / Germany / Rostock	Human		Female	25	Released	Original			B.2.2	V
hCoV-19/Spain/irsiCaixa-sp50/2020	EPI_ISL_462447	2020-03-22	Europe / Spain / Barcelona	Human	Igualada	Female	57	Home	Original	Naso-pharyngeal swab	Health Worker	B.1.5	G
hCoV-19/Spain/IrsiCaixa-sp142/2020	EPI_ISL_462448	2020-03-24	Europe / Spain / Barcelona	Human	MatarÃ³	Male	61	Mild, at home.	Original	Naso-pharyngeal swab	Health Worker	B.1.5	G
hCoV-19/Spain/CT-015D0/2020	EPI_ISL_462449	2020-03-20	Europe / Spain / Barcelona	Human	Igualada	Female	42	Live, mild symptoms, at home	Original	Naso-pharyngeal swab	Health Worker	B.1.5	O
hCoV-19/Bosnia and Herzegovina/01-Livno/2020	EPI_ISL_462753	2020-05-27	Europe / Bosnia and Herzegovina / Livno	Human		Female	71	Live	Original	Nasopharyngeal swab		B.1.1	O
hCoV-19/USA/LA-BIE-029/2020	EPI_ISL_463277	2020-04-06	North America / USA / Louisiana	Human		Female	44	Alive	Original	Nasopharyngeal swab		B.1.2	GH
hCoV-19/USA/LA-BIE-030/2020	EPI_ISL_463278	2020-04-06	North America / USA / Louisiana	Human		Female	53	Alive	Original	Nasopharyngeal swab		B.1.2	GH
hCoV-19/USA/LA-BIE-031/2020	EPI_ISL_463279	2020-04-04	North America / USA / Louisiana	Human		Female	37	Alive	Original	Nasopharyngeal swab		B.1.2	GH
hCoV-19/USA/LA-BIE-032/2020	EPI_ISL_463280	2020-04-06	North America / USA / Louisiana	Human		Male	48	Alive	Original	Nasopharyngeal swab		B.1.2	GH
hCoV-19/USA/LA-BIE-033/2020	EPI_ISL_463281	2020-04-06	North America / USA / Louisiana	Human		Male	40	Alive	Original	Nasopharyngeal swab		B.1.2	GH
hCoV-19/USA/LA-BIE-034/2020	EPI_ISL_463282	2020-04-04	North America / USA / Louisiana	Human		Male	49	Alive	Original	Nasopharyngeal swab		B.1.2	GH
hCoV-19/USA/LA-BIE-035/2020	EPI_ISL_463283	2020-04-04	North America / USA / Louisiana	Human		Male	79	Alive	Original	Nasopharyngeal swab		B.1.2	GH
hCoV-19/USA/LA-BIE-036/2020	EPI_ISL_463284	2020-04-03	North America / USA / Louisiana	Human		Male	33	Alive	Original	Nasopharyngeal swab		B.1.2	GH
hCoV-19/USA/LA-BIE-037/2020	EPI_ISL_463285	2020-04-04	North America / USA / Louisiana	Human		Female	50	Alive	Original	Nasopharyngeal swab		B.1.2	GH
hCoV-19/USA/LA-BIE-038/2020	EPI_ISL_463286	2020-04-04	North America / USA / Louisiana	Human		Female	72	Alive	Original	Nasopharyngeal swab		B.1.2	GH
hCoV-19/USA/LA-BIE-040/2020	EPI_ISL_463288	2020-04-03	North America / USA / Louisiana	Human		Male	60	Alive	Original	Nasopharyngeal swab		B.1.2	GH
hCoV-19/USA/LA-BIE-041/2020	EPI_ISL_463289	2020-04-06	North America / USA / Louisiana	Human		Female	25	Alive	Original	Nasopharyngeal swab		B.1.2	GH
hCoV-19/USA/LA-BIE-042/2020	EPI_ISL_463290	2020-04-07	North America / USA / Louisiana	Human		Female	58	Alive	Original	Nasopharyngeal swab		B.1.2	GH
hCoV-19/USA/LA-BIE-043/2020	EPI_ISL_463291	2020-04-06	North America / USA / Louisiana	Human		Female	45	Alive	Original	Nasopharyngeal swab		B.1.2	GH
hCoV-19/USA/LA-BIE-044/2020	EPI_ISL_463292	2020-04-07	North America / USA / Louisiana	Human		Female	28	Alive	Original	Nasopharyngeal swab		B.1.2	GH
hCoV-19/USA/LA-BIE-045/2020	EPI_ISL_463293	2020-04-08	North America / USA / Louisiana	Human		Female	42	Alive	Original	Nasopharyngeal swab		B.1.2	GH
hCoV-19/USA/LA-BIE-046/2020	EPI_ISL_463294	2020-04-06	North America / USA / Louisiana	Human		Male	57	Alive	Original	Nasopharyngeal swab		B.1.2	GH
hCoV-19/USA/LA-BIE-047/2020	EPI_ISL_463295	2020-04-04	North America / USA / Louisiana	Human		Female	68	Alive	Original	Nasopharyngeal swab		B.1.2	GH
hCoV-19/USA/LA-BIE-048/2020	EPI_ISL_463296	2020-04-06	North America / USA / Louisiana	Human		Female	27	Alive	Original	Nasopharyngeal swab		B.1.2	GH
hCoV-19/USA/LA-BIE-049/2020	EPI_ISL_463297	2020-04-03	North America / USA / Louisiana	Human		Male	45	Alive	Original	Nasopharyngeal swab		B.1.2	GH
hCoV-19/USA/LA-BIE-050/2020	EPI_ISL_463298	2020-04-04	North America / USA / Louisiana	Human		Female	63	Alive	Original	Nasopharyngeal swab		B.1.2	GH
hCoV-19/USA/LA-BIE-091/2020	EPI_ISL_463299	2020-04-06	North America / USA / Louisiana	Human		Female	55	Alive	Original	Nasopharyngeal swab		B.1.2	GH
hCoV-19/USA/LA-BIE-098/2020	EPI_ISL_463300	2020-04-06	North America / USA / Louisiana	Human		Female	89	Alive	Original	Nasopharyngeal swab		B.1.2	GH
hCoV-19/Cyprus/001/2020	EPI_ISL_463741	2020-03-11	Europe / Cyprus	Human		Female	36	Recovered	Original	Oro-pharyngeal swab		B.1.1	GR
hCoV-19/Cyprus/002/2020	EPI_ISL_463742	2020-03-22	Europe / Cyprus	Human		Male	53	Recovered	Original	Oro-pharyngeal swab		B.1.1	GR
hCoV-19/Cyprus/003/2020	EPI_ISL_463743	2020-03-25	Europe / Cyprus	Human		Female	40	Recovered	Original	Oro-pharyngeal swab		B.1.1	GR
hCoV-19/Cyprus/004/2020	EPI_ISL_463744	2020-03-23	Europe / Cyprus	Human		Male	74	Recovered	Original	Oro-pharyngeal swab		B.1.1	GR
hCoV-19/Cyprus/005/2020	EPI_ISL_463745	2020-04-01	Europe / Cyprus	Human		Female	51	Recovered	Original	Oro-pharyngeal swab		B.1.1	GR
hCoV-19/Cyprus/006/2020	EPI_ISL_463746	2020-04-11	Europe / Cyprus	Human		Female	39	Recovered	Original	Oro-pharyngeal swab		B.1.1	GR
hCoV-19/Cyprus/007/2020	EPI_ISL_463747	2020-04-17	Europe / Cyprus	Human		Male	33	Recovered	Original	Oro-pharyngeal swab		B.1.79	G
hCoV-19/Cyprus/008/2020	EPI_ISL_463748	2020-04-27	Europe / Cyprus	Human		Male	61	Recovered	Original	Oro-pharyngeal swab		B.1.1	GR
hCoV-19/Morocco/RA85/2020	EPI_ISL_467299	2020-05-21	Africa / Morocco	Human		Male	25	Live	Original	Naso-pharyngeal swab		B.1	G
hCoV-19/Bosnia and Herzegovina/04-Sarajevo/2020	EPI_ISL_467300	2020-04-08	Europe / Bosnia and Herzegovina / Sarajevo	Human		Male	1	Released	Original			B.1	G
hCoV-19/USA/CA-CSMC1/2020	EPI_ISL_467809	2020-03-27	North America / USA / California / Los Angeles	Human		Male	60	Released	Original			B.1	GH
hCoV-19/Romania/Bucuresti-4105/2020	EPI_ISL_468134	2020-03-21	Europe / Romania / Bucuresti	Human		Male	27	Released	Original	Oro-pharyngeal swab		B.1.1	GR
hCoV-19/Romania/Bucuresti-4284/2020	EPI_ISL_468135	2020-03-22	Europe / Romania / Bucuresti	Human		Female	42	Released	Original	Oro-pharyngeal swab		B.1.5	G
hCoV-19/Romania/Bucuresti-4322/2020	EPI_ISL_468136	2020-03-22	Europe / Romania / Bucuresti	Human		Male	47	Released	Original	Oro-pharyngeal swab		B.1.5	G
hCoV-19/Romania/Suceava-4682/2020	EPI_ISL_468137	2020-03-22	Europe / Romania / Suceava	Human		Female	53	Released	Original	Oro-pharyngeal swab		B.1.5	G
hCoV-19/Romania/Suceava-5709/2020	EPI_ISL_468138	2020-03-25	Europe / Romania / Suceava	Human		Female	46	Released	Original	Oro-pharyngeal swab		B.1.5	G
hCoV-19/Romania/Suceava-5710/2020	EPI_ISL_468139	2020-03-25	Europe / Romania / Suceava	Human		Female	40	Released	Original	Oro-pharyngeal swab		B.1.5	G
hCoV-19/Romania/Suceava-5722/2020	EPI_ISL_468140	2020-03-25	Europe / Romania / Suceava	Human		Male	57	Released	Original	Oro-pharyngeal swab		B.1.5	G
hCoV-19/Romania/Suceava-5806/2020	EPI_ISL_468141	2020-03-25	Europe / Romania / Suceava	Human		Female	35	Released	Original	Oro-pharyngeal swab		B.1.5	G
hCoV-19/Romania/Suceava-5816/2020	EPI_ISL_468142	2020-03-25	Europe / Romania / Suceava	Human		Female	43	Released	Original	Oro-pharyngeal swab		B.1.5	G
hCoV-19/Romania/Suceava-5893/2020	EPI_ISL_468143	2020-03-25	Europe / Romania / Suceava	Human		Male	51	Released	Original	Oro-pharyngeal swab		B.1.5	G
hCoV-19/Romania/Suceava-5894/2020	EPI_ISL_468144	2020-03-25	Europe / Romania / Suceava	Human		Female	55	Released	Original	Oro-pharyngeal swab		B.1.5	G
hCoV-19/Romania/Bucuresti-6451/2020	EPI_ISL_468145	2020-03-28	Europe / Romania / Bucuresti	Human		Female	37	Released	Original	Oro-pharyngeal swab		B.1.1	GR
hCoV-19/Romania/Suceava-11085/2020	EPI_ISL_468146	2020-04-08	Europe / Romania / Suceava	Human		Male	50	Released	Original	Oro-pharyngeal swab		B.1.5	G
hCoV-19/Romania/Bucuresti-12292/2020	EPI_ISL_468147	2020-04-11	Europe / Romania / Bucuresti	Human		Male	67	Released	Original	Oro-pharyngeal swab		B.1.1	GR
hCoV-19/Romania/Bucuresti-12296/2020	EPI_ISL_468148	2020-04-11	Europe / Romania / Bucuresti	Human		Female	79	Released	Original	Oro-pharyngeal swab		B.1.1	GR
hCoV-19/Romania/Bucuresti-12546/2020	EPI_ISL_468149	2020-04-12	Europe / Romania / Bucuresti	Human		Female	44	Released	Original	Oro-pharyngeal swab		B.1.1	GR
hCoV-19/Romania/Bucuresti-12547/2020	EPI_ISL_468150	2020-04-12	Europe / Romania / Bucuresti	Human		Female	32	Released	Original	Oro-pharyngeal swab		B.1.1	GR
hCoV-19/Romania/Bucuresti-13907/2020	EPI_ISL_468151	2020-04-15	Europe / Romania / Bucuresti	Human		Male	65	Released	Original	Oro-pharyngeal swab		B.1.1	GR
hCoV-19/Romania/Bucuresti-14251/2020	EPI_ISL_468152	2020-04-16	Europe / Romania / Bucuresti	Human		Female	62	Released	Original	Oro-pharyngeal swab		B.1.1	GR
hCoV-19/Romania/Bucuresti-14545/2020	EPI_ISL_468153	2020-04-17	Europe / Romania / Bucuresti	Human		Male	58	Released	Original	Oro-pharyngeal swab		B.1.1	GR
hCoV-19/Romania/Bucuresti-14658/2020	EPI_ISL_468154	2020-04-17	Europe / Romania / Bucuresti	Human		Male	57	Released	Original	Oro-pharyngeal swab		B.1.1	GR
hCoV-19/Romania/Bucuresti-15503/2020	EPI_ISL_468155	2020-04-18	Europe / Romania / Bucuresti	Human		Female	58	Released	Original	Oro-pharyngeal swab		B.1.1	GR
hCoV-19/Romania/Mioveni-24095/2020	EPI_ISL_468156	2020-05-08	Europe / Romania / Mioveni	Human		Female	38	Released	Original	Oro-pharyngeal swab		B.1.1	GR
hCoV-19/Romania/Suceava-31645/2020	EPI_ISL_468157	2020-05-29	Europe / Romania / Suceava	Human		Female	69	Released	Original	Oro-pharyngeal swab		B.1.5	G
hCoV-19/Romania/Suceava-31646/2020	EPI_ISL_468158	2020-05-29	Europe / Romania / Suceava	Human		Female	84	Released	Original	Oro-pharyngeal swab		B.1.5	G
hCoV-19/Croatia/LG-S2new/2020	EPI_ISL_468591	2020-04-10	Europe / Croatia / Istria	Human		Male	57	Live	Original			B.1	G
hCoV-19/Croatia/AU-S10new/2020	EPI_ISL_468656	2020-04-09	Europe / Croatia / Istria	Human		Female	31	Live	Original			B.1	G
hCoV-19/Spain/Zaragoza2466/2020	EPI_ISL_468765	2020-03-17	Europe / Spain / Aragon / Zaragoza	Human		Female	67	Cured	Original			B.2	V
hCoV-19/Spain/Zaragoza2468/2020	EPI_ISL_468766	2020-03-27	Europe / Spain / Aragon / Zaragoza	Human		Female	62	Cured	Original			A.5	S
hCoV-19/Spain/Teruel2404/2020	EPI_ISL_468767	2020-03-24	Europe / Spain / Aragon / Teruel	Human		Male	55	Cured	Original			B.1.5	G
hCoV-19/Spain/Zaragoza2416/2020	EPI_ISL_468768	2020-03-21	Europe / Spain / Aragon / Zaragoza	Human		Female	61	Cured	Original			B.2	V
hCoV-19/Spain/Zaragoza2487/2020	EPI_ISL_468771	2020-03-24	Europe / Spain / Aragon / Zaragoza	Human		Female	32	Cured	Original			B.1.5	G
hCoV-19/Spain/Teruel2414/2020	EPI_ISL_468772	2020-03-24	Europe / Spain / Aragon / Teruel	Human		Female	82	Cured	Original			B.1.5	G
hCoV-19/Spain/Teruel2454/2020	EPI_ISL_468774	2020-03-24	Europe / Spain / Aragon / Teruel	Human		Male	82	Cured	Original			B.2	V
hCoV-19/Spain/Zaragoza2475/2020	EPI_ISL_468775	2020-03-24	Europe / Spain / Aragon / Zaragoza	Human		Male	43	Cured	Original			B.1	GH
hCoV-19/Spain/Zaragoza2442/2020	EPI_ISL_468776	2020-03-24	Europe / Spain / Aragon / Zaragoza	Human		Male	74	Cured	Original			A.2	S
hCoV-19/Spain/Zaragoza2435/2020	EPI_ISL_468777	2020-03-23	Europe / Spain / Aragon / Zaragoza	Human		Female	53	Cured	Original			B.1.1	GR
hCoV-19/Spain/Zaragoza2485/2020	EPI_ISL_468780	2020-03-24	Europe / Spain / Aragon / Zaragoza	Human		Male	63	Cured	Original			B.2	V
hCoV-19/Spain/Zaragoza2409/2020	EPI_ISL_468782	2020-03-27	Europe / Spain / Aragon / Zaragoza	Human		Female	84	Cured	Original			B.1.5	G
hCoV-19/Spain/Zaragoza2488/2020	EPI_ISL_468787	2020-03-24	Europe / Spain / Aragon / Zaragoza	Human		Female	46	Cured	Original			B.1.1	GR
hCoV-19/Spain/Zaragoza2432/2020	EPI_ISL_468788	2020-03-24	Europe / Spain / Aragon / Zaragoza	Human		Female	39	Cured	Original			B.1.1	GR
hCoV-19/Spain/Zaragoza2458/2020	EPI_ISL_468791	2020-03-26	Europe / Spain / Aragon / Zaragoza	Human		Female	42	Cured	Original			B.1.5	G
hCoV-19/Spain/Zaragoza2429/2020	EPI_ISL_468793	2020-03-27	Europe / Spain / Aragon / Zaragoza	Human		Male	61	Cured	Original			B.1.5	G
hCoV-19/Spain/Alcaniz2398/2020	EPI_ISL_468795	2020-03-26	Europe / Spain / Aragon / Alcaniz	Human		Female	57	Cured	Original			B.1.5	G
hCoV-19/Spain/Zaragoza2415/2020	EPI_ISL_468798	2020-03-23	Europe / Spain / Aragon / Zaragoza	Human		Female	50	Cured	Original			A.5	S
hCoV-19/Spain/Alcaniz2390/2020	EPI_ISL_468800	2020-03-27	Europe / Spain / Aragon / Alcaniz	Human		Male	35	Cured	Original			B.1.5	G
hCoV-19/Spain/Zaragoza2467/2020	EPI_ISL_468801	2020-03-18	Europe / Spain / Aragon / Zaragoza	Human		Female	36	Cured	Original			B.1.5	G
hCoV-19/Spain/Zaragoza2486/2020	EPI_ISL_468804	2020-03-24	Europe / Spain / Aragon / Zaragoza	Human		Female	23	Cured	Original			A.5	S
hCoV-19/Spain/Zaragoza2428/2020	EPI_ISL_468805	2020-03-26	Europe / Spain / Aragon / Zaragoza	Human		Female	47	Cured	Original			B.1.5	G
hCoV-19/Spain/Zaragoza2445/2020	EPI_ISL_468808	2020-03-23	Europe / Spain / Aragon / Zaragoza	Human		Female	54	Cured	Original			B.2	V
hCoV-19/Spain/Teruel2441/2020	EPI_ISL_468809	2020-03-28	Europe / Spain / Aragon / Teruel	Human		Male	77	Cured	Original			B.1.5	G
hCoV-19/Spain/Zaragoza2465/2020	EPI_ISL_468810	2020-03-24	Europe / Spain / Aragon / Zaragoza	Human		Female	60	Cured	Original			B.1.5	G
hCoV-19/Spain/Zaragoza2438/2020	EPI_ISL_468812	2020-03-26	Europe / Spain / Aragon / Zaragoza	Human		Female	40	Cured	Original			B.2	V
hCoV-19/Spain/Teruel2464/2020	EPI_ISL_468814	2020-03-24	Europe / Spain / Aragon / Teruel	Human		Female	59	Cured	Original			B.2	V
hCoV-19/Spain/Zaragoza2422/2020	EPI_ISL_468815	2020-03-24	Europe / Spain / Aragon / Zaragoza	Human		Male	39	Cured	Original			B.1.5	G
hCoV-19/Spain/Zaragoza2425/2020	EPI_ISL_468817	2020-03-23	Europe / Spain / Aragon / Zaragoza	Human		Female	57	Cured	Original			A.5	S
hCoV-19/Spain/Teruel2421/2020	EPI_ISL_468820	2020-03-28	Europe / Spain / Aragon / Teruel	Human		Male	81	Cured	Original			B.2	V
hCoV-19/Spain/Teruel2434/2020	EPI_ISL_468829	2020-03-24	Europe / Spain / Aragon / Teruel	Human		Female	57	Cured	Original			B.1.5	G
hCoV-19/Spain/Teruel2407/2020	EPI_ISL_468830	2020-03-17	Europe / Spain / Aragon / Teruel	Human		Female	56	Cured	Original			B.2	V
hCoV-19/Spain/Alcaniz2408/2020	EPI_ISL_468832	2020-03-26	Europe / Spain / Aragon / Alcaniz	Human		Female	44	Cured	Original			B.1.5	G
hCoV-19/Spain/Zaragoza2397/2020	EPI_ISL_468834	2020-03-17	Europe / Spain / Aragon / Zaragoza	Human		Male	25	Cured	Original			A.5	S
hCoV-19/Spain/Alcaniz2418/2020	EPI_ISL_468835	2020-03-26	Europe / Spain / Aragon / Alcaniz	Human		Female	55	Cured	Original			B.1.5	G
hCoV-19/Spain/Teruel2431/2020	EPI_ISL_468839	2020-03-28	Europe / Spain / Aragon / Teruel	Human		Male	84	Cured	Original			B.1.5	G
hCoV-19/Spain/Zaragoza2426/2020	EPI_ISL_468841	2020-03-21	Europe / Spain / Aragon / Zaragoza	Human		Male	39	Cured	Original			B.1.5	G
hCoV-19/Spain/Zaragoza2443/2020	EPI_ISL_468848	2020-03-24	Europe / Spain / Aragon / Zaragoza	Human		Male	89	Cured	Original			A.5	S
hCoV-19/Spain/Alcaniz2439/2020	EPI_ISL_468849	2020-03-27	Europe / Spain / Aragon / Alcaniz	Human		Female	42	Cured	Original			B.1.5	G
hCoV-19/Spain/Zaragoza2396/2020	EPI_ISL_468851	2020-03-24	Europe / Spain / Aragon / Zaragoza	Human		Female	29	Cured	Original			B.1.5	G
hCoV-19/Spain/Zaragoza2477/2020	EPI_ISL_468855	2020-03-26	Europe / Spain / Aragon / Zaragoza	Human		Male	30	Cured	Original			A.5	S
hCoV-19/Spain/Zaragoza2482/2020	EPI_ISL_468857	2020-03-23	Europe / Spain / Aragon / Zaragoza	Human		Female	44	Cured	Original			A.2	S
hCoV-19/Spain/Zaragoza2412/2020	EPI_ISL_468858	2020-03-24	Europe / Spain / Aragon / Zaragoza	Human		Female	47	Cured	Original			B.1.5	G
hCoV-19/Spain/Zaragoza2423/2020	EPI_ISL_468859	2020-03-24	Europe / Spain / Aragon / Zaragoza	Human		Female	53	Cured	Original			B.1	GH
hCoV-19/Italy/IZSPB_813/2020	EPI_ISL_469021	2020-03-20	Europe / Italy / Apulia	Human	Lecce	Male	47	Asymptomatic	Original			B.1	G
hCoV-19/Italy/IZSPB_847/2020	EPI_ISL_469022	2020-03-20	Europe / Italy / Apulia	Human	Lecce	Male	45	Asymptomatic	Original			B.1	G
hCoV-19/Egypt/CUNCI-HGC002-2/2020	EPI_ISL_469275	2020-05-02	Africa / Egypt / Cairo	Human		Female	40	Alive	Original	Nasopharyngeal swab		B.1	GH
hCoV-19/Russia/Moscow_PMVL-3/2020	EPI_ISL_470897	2020-05-05	Europe / Russia / Moscow	Human		Female	55	Live	Vero E6	Nasopharyngeal swab		B.1.1	GR
hCoV-19/Russia/Moscow_PMVL-4/2020	EPI_ISL_470898	2020-04-08	Europe / Russia / Moscow	Human		Female	44	Live	Vero E6	Nasopharyngeal swab		B.1.1	GR
hCoV-19/Russia/Moscow_PMVL-5/2020	EPI_ISL_470899	2020-05-05	Europe / Russia / Moscow	Human		Female	22	Live	Vero E6	Nasopharyngeal swab		B.1.1	GR
hCoV-19/Gambia/0214/2020	EPI_ISL_471158	2020-03-29	Africa / Gambia / Kombo	Human		Male	20	Released	Original			B.1.1	G
hCoV-19/Gambia/0268/2020	EPI_ISL_471159	2020-03-21	Africa / Gambia / Kombo	Human		Male	62	Recovered	Original			B.1.1	GR
hCoV-19/Gambia/0278/2020	EPI_ISL_471160	2020-03-20	Africa / Gambia / Kombo	Human		Female	28	Released	Original			B.1.1	GR
hCoV-19/Gambia/0528/2020	EPI_ISL_471161	2020-04-30	Africa / Gambia / Kombo	Human		Male	31	Released	Original			B.1.1	GR
hCoV-19/Gambia/0536/2020	EPI_ISL_471163	2020-04-30	Africa / Gambia / Kombo	Human		Female	22	Released	Original			B.1.1	GR
hCoV-19/Gambia/0547/2020	EPI_ISL_471164	2020-04-30	Africa / Gambia / Kombo	Human		Male	21	Released	Original			B.1.1	GR
hCoV-19/Gambia/1090/2020	EPI_ISL_471166	2020-05-04	Africa / Gambia / Kombo	Human		Male	23	Released	Original			B.1.1	GR
hCoV-19/Gambia/1094/2020	EPI_ISL_471167	2020-05-04	Africa / Gambia / Kombo	Human		Male	23	Released	Original			B.1.1	GR
hCoV-19/Gambia/1251/2020	EPI_ISL_471168	2020-05-07	Africa / Gambia / Kombo	Human		Male	6	Released	Original			B.1.1	GR
hCoV-19/Gambia/1264/2020	EPI_ISL_471169	2020-05-07	Africa / Gambia / Kombo	Human		Male	69	Released	Original			B.1.1	GR
hCoV-19/Gambia/1277/2020	EPI_ISL_471171	2020-05-07	Africa / Gambia / Kombo	Human		Male	58	Released	Original			B.1.1	GR
hCoV-19/Morocco/HMIMV-Rabat102-03/2020	EPI_ISL_471456	2020-03-31	Africa / Morocco / Rabat	Human		Male	48	Released	Original	Oro-pharyngeal swab		B.1	G
hCoV-19/Morocco/HMIMV-Rabat1025-04/2020	EPI_ISL_471457	2020-04-13	Africa / Morocco / Rabat	Human		Male	28	Released	Original	Oro-pharyngeal swab		B.1.5	G
hCoV-19/Morocco/HMIMV-Rabat1429-04/2020	EPI_ISL_471458	2020-04-19	Africa / Morocco / Rabat	Human		Male	36	Released	Original	Oro-pharyngeal swab		B.1.5	G
hCoV-19/Morocco/HMIMV-Rabat1435-04/2020	EPI_ISL_471459	2020-04-19	Africa / Morocco / Rabat	Human		Male	32	Released	Original	Oro-pharyngeal swab		B.1.5	G
hCoV-19/Morocco/HMIMV-Rabat1462-04/2020	EPI_ISL_471460	2020-04-19	Africa / Morocco / Rabat	Human		Male	40	Released	Original	Oro-pharyngeal swab		B.1.5	G
hCoV-19/Spain/Irsicaixa-JP/2020	EPI_ISL_471472	2020-03-18	Europe / Spain / Barcelona	Human		Male	41	Alive	Vero	Nasopharyngeal swab		B.1.5	G
hCoV-19/USA/CA-CSMC10/2020	EPI_ISL_475574	2020-03-27	North America / USA / California / Los Angeles	Human		Male	62	Released	Original			B.4	O
hCoV-19/USA/CA-CSMC103/2020	EPI_ISL_475578	2020-03-22	North America / USA / California / Los Angeles	Human		Female	46	Released	Original			B.1	GH
hCoV-19/USA/CA-CSMC105/2020	EPI_ISL_475580	2020-04-02	North America / USA / California / Los Angeles	Human		Female	44	Released	Original			B.1.43	GH
hCoV-19/USA/CA-CSMC108/2020	EPI_ISL_475583	2020-04-02	North America / USA / California / Los Angeles	Human		Male	73	Released	Original			B.1.1	GR
hCoV-19/USA/CA-CSMC109/2020	EPI_ISL_475584	2020-03-22	North America / USA / California / Los Angeles	Human		Male	46	Released	Original			B.1.1	O
hCoV-19/USA/CA-CSMC11/2020	EPI_ISL_475585	2020-04-01	North America / USA / California / Los Angeles	Human		Male	75	Released	Original			B.1	GH
hCoV-19/USA/CA-CSMC110/2020	EPI_ISL_475586	2020-03-22	North America / USA / California / Los Angeles	Human		Female	59	Released	Original			A.1	S
hCoV-19/USA/CA-CSMC111/2020	EPI_ISL_475587	2020-04-02	North America / USA / California / Los Angeles	Human		Female	60	Released	Original			B	L
hCoV-19/USA/CA-CSMC112/2020	EPI_ISL_475588	2020-04-02	North America / USA / California / Los Angeles	Human		Male	83	Released	Original			B.1	GH
hCoV-19/USA/CA-CSMC113/2020	EPI_ISL_475589	2020-03-22	North America / USA / California / Los Angeles	Human		Female	38	Released	Original			B.1	O
hCoV-19/USA/CA-CSMC114/2020	EPI_ISL_475590	2020-04-02	North America / USA / California / Los Angeles	Human		Female	70	Released	Original			B.1.3	GH
hCoV-19/USA/CA-CSMC116/2020	EPI_ISL_475592	2020-04-11	North America / USA / California / Los Angeles	Human		Male	27	Released	Original			B.1	O
hCoV-19/USA/CA-CSMC117/2020	EPI_ISL_475593	2020-04-04	North America / USA / California / Los Angeles	Human		Male	62	Released	Original			B.1.43	GH
hCoV-19/USA/CA-CSMC118/2020	EPI_ISL_475594	2020-04-05	North America / USA / California / Los Angeles	Human		Female	89	Released	Original			B.1	GH
hCoV-19/USA/CA-CSMC121/2020	EPI_ISL_475598	2020-04-05	North America / USA / California / Los Angeles	Human		Female	74	Released	Original			B.1	GH
hCoV-19/USA/CA-CSMC124/2020	EPI_ISL_475601	2020-04-05	North America / USA / California / Los Angeles	Human		Male	33	Released	Original			B.1.1	GR
hCoV-19/USA/CA-CSMC126/2020	EPI_ISL_475603	2020-04-09	North America / USA / California / Los Angeles	Human		Male	77	Released	Original			B.1	GH
hCoV-19/USA/CA-CSMC127/2020	EPI_ISL_475604	2020-04-05	North America / USA / California / Los Angeles	Human		Female	67	Released	Original			B.1	GH
hCoV-19/USA/CA-CSMC128/2020	EPI_ISL_475605	2020-04-09	North America / USA / California / Los Angeles	Human		Female	87	Released	Original			B.1.3	GH
hCoV-19/USA/CA-CSMC129/2020	EPI_ISL_475606	2020-04-05	North America / USA / California / Los Angeles	Human		Male	48	Released	Original			B.1	GH
hCoV-19/USA/CA-CSMC130/2020	EPI_ISL_475608	2020-03-26	North America / USA / California / Los Angeles	Human		Male	68	Released	Original			B.1	GH
hCoV-19/USA/CA-CSMC131/2020	EPI_ISL_475609	2020-03-26	North America / USA / California / Los Angeles	Human		Male	28	Released	Original			B.1.43	GH
hCoV-19/USA/CA-CSMC134/2020	EPI_ISL_475612	2020-03-30	North America / USA / California / Los Angeles	Human		Male	49	Released	Original			A.3	S
hCoV-19/USA/CA-CSMC135/2020	EPI_ISL_475613	2020-03-26	North America / USA / California / Los Angeles	Human		Male	59	Released	Original			A	S
hCoV-19/USA/CA-CSMC14/2020	EPI_ISL_475618	2020-03-24	North America / USA / California / Los Angeles	Human		Male	64	Released	Original			B.1	GH
hCoV-19/USA/CA-CSMC141/2020	EPI_ISL_475620	2020-04-08	North America / USA / California / Los Angeles	Human		Male	61	Released	Original			B.1	GH
hCoV-19/USA/CA-CSMC143/2020	EPI_ISL_475622	2020-04-06	North America / USA / California / Los Angeles	Human		Male	39	Released	Original			B.1.2	GH
hCoV-19/USA/CA-CSMC15/2020	EPI_ISL_475624	2020-03-28	North America / USA / California / Los Angeles	Human		Male	45	Released	Original			B.1	GH
hCoV-19/USA/CA-CSMC17/2020	EPI_ISL_475626	2020-03-28	North America / USA / California / Los Angeles	Human		Male	63	Released	Original			B.1	GH
hCoV-19/USA/CA-CSMC18/2020	EPI_ISL_475627	2020-03-25	North America / USA / California / Los Angeles	Human		Male	45	Released	Original			B.1	GH
hCoV-19/USA/CA-CSMC19/2020	EPI_ISL_475628	2020-03-25	North America / USA / California / Los Angeles	Human		Female	43	Released	Original			B.1	GH
hCoV-19/USA/CA-CSMC2/2020	EPI_ISL_475629	2020-03-27	North America / USA / California / Los Angeles	Human		Male	87	Released	Original			B.1	GH
hCoV-19/USA/CA-CSMC20/2020	EPI_ISL_475630	2020-03-25	North America / USA / California / Los Angeles	Human		Female	74	Released	Original			A.1	S
hCoV-19/USA/CA-CSMC21/2020	EPI_ISL_475631	2020-03-25	North America / USA / California / Los Angeles	Human		Male	74	Released	Original			B.1	GH
hCoV-19/USA/CA-CSMC26/2020	EPI_ISL_475636	2020-03-25	North America / USA / California / Los Angeles	Human		Female	67	Released	Original			B	L
hCoV-19/USA/CA-CSMC28/2020	EPI_ISL_475638	2020-03-25	North America / USA / California / Los Angeles	Human		Male	19	Released	Original			B.1.43	GH
hCoV-19/USA/CA-CSMC29/2020	EPI_ISL_475639	2020-03-25	North America / USA / California / Los Angeles	Human		Female	77	Released	Original			B.1	GH
hCoV-19/USA/CA-CSMC30/2020	EPI_ISL_475641	2020-03-25	North America / USA / California / Los Angeles	Human		Male	60	Released	Original			B.1.3	GH
hCoV-19/USA/CA-CSMC31/2020	EPI_ISL_475642	2020-04-01	North America / USA / California / Los Angeles	Human		Male	44	Released	Original			B.1.43	GH
hCoV-19/USA/CA-CSMC33/2020	EPI_ISL_475644	2020-04-03	North America / USA / California / Los Angeles	Human		Female	67	Released	Original			B.1	GH
hCoV-19/USA/CA-CSMC35/2020	EPI_ISL_475646	2020-04-01	North America / USA / California / Los Angeles	Human		Male	75	Released	Original			B.1	GH
hCoV-19/USA/CA-CSMC36/2020	EPI_ISL_475647	2020-04-03	North America / USA / California / Los Angeles	Human		Male	56	Released	Original			B.1.2	GH
hCoV-19/USA/CA-CSMC37/2020	EPI_ISL_475648	2020-04-03	North America / USA / California / Los Angeles	Human		Female	97	Released	Original			B.1	GH
hCoV-19/USA/CA-CSMC39/2020	EPI_ISL_475650	2020-04-03	North America / USA / California / Los Angeles	Human		Female	66	Released	Original			B.1.43	GH
hCoV-19/USA/CA-CSMC4/2020	EPI_ISL_475651	2020-03-27	North America / USA / California / Los Angeles	Human		Male	57	Released	Original			B.1.1	GR
hCoV-19/USA/CA-CSMC41/2020	EPI_ISL_475653	2020-03-30	North America / USA / California / Los Angeles	Human		Male	37	Released	Original			B.1	GH
hCoV-19/USA/CA-CSMC42/2020	EPI_ISL_475654	2020-04-01	North America / USA / California / Los Angeles	Human		Male	85	Released	Original			A.1	S
hCoV-19/USA/CA-CSMC43/2020	EPI_ISL_475655	2020-04-01	North America / USA / California / Los Angeles	Human		Female	50	Released	Original			B.1	GH
hCoV-19/USA/CA-CSMC44/2020	EPI_ISL_475656	2020-03-31	North America / USA / California / Los Angeles	Human		Male	49	Released	Original			B.1.43	GH
hCoV-19/USA/CA-CSMC46/2020	EPI_ISL_475658	2020-04-09	North America / USA / California / Los Angeles	Human		Male	56	Released	Original			B.1.43	GH
hCoV-19/USA/CA-CSMC51/2020	EPI_ISL_475664	2020-04-06	North America / USA / California / Los Angeles	Human		Female	34	Released	Original			A.1	S
hCoV-19/USA/CA-CSMC52/2020	EPI_ISL_475665	2020-04-06	North America / USA / California / Los Angeles	Human		Female	73	Released	Original			B.1	GH
hCoV-19/USA/CA-CSMC53/2020	EPI_ISL_475666	2020-04-01	North America / USA / California / Los Angeles	Human		Female	59	Released	Original			B	O
hCoV-19/USA/CA-CSMC58/2020	EPI_ISL_475671	2020-04-01	North America / USA / California / Los Angeles	Human		Male	67	Released	Original			B.1.1	GR
hCoV-19/USA/CA-CSMC6/2020	EPI_ISL_475673	2020-03-27	North America / USA / California / Los Angeles	Human		Male	41	Released	Original			B.1	GH
hCoV-19/USA/CA-CSMC61/2020	EPI_ISL_475675	2020-04-01	North America / USA / California / Los Angeles	Human		Male	92	Released	Original			B.1.1	GR
hCoV-19/USA/CA-CSMC63/2020	EPI_ISL_475677	2020-03-28	North America / USA / California / Los Angeles	Human		Female	48	Released	Original			B.1	GH
hCoV-19/USA/CA-CSMC64/2020	EPI_ISL_475678	2020-03-28	North America / USA / California / Los Angeles	Human		Male	77	Released	Original			B.1	GH
hCoV-19/USA/CA-CSMC65/2020	EPI_ISL_475679	2020-03-28	North America / USA / California / Los Angeles	Human		Male	33	Released	Original			B.1	GH
hCoV-19/USA/CA-CSMC67/2020	EPI_ISL_475681	2020-03-28	North America / USA / California / Los Angeles	Human		Female	88	Released	Original			B	L
hCoV-19/USA/CA-CSMC68/2020	EPI_ISL_475682	2020-03-28	North America / USA / California / Los Angeles	Human		Male	73	Released	Original			B.1	G
hCoV-19/USA/CA-CSMC7/2020	EPI_ISL_475684	2020-03-27	North America / USA / California / Los Angeles	Human		Male	66	Released	Original			B.1	GH
hCoV-19/USA/CA-CSMC71/2020	EPI_ISL_475686	2020-04-03	North America / USA / California / Los Angeles	Human		Male	64	Released	Original			A.3	S
hCoV-19/USA/CA-CSMC72/2020	EPI_ISL_475687	2020-03-26	North America / USA / California / Los Angeles	Human		Male	57	Released	Original			B.1	GH
hCoV-19/USA/CA-CSMC73/2020	EPI_ISL_475688	2020-03-26	North America / USA / California / Los Angeles	Human		Male	55	Released	Original			B.1	GH
hCoV-19/USA/CA-CSMC74/2020	EPI_ISL_475689	2020-03-26	North America / USA / California / Los Angeles	Human		Male	39	Released	Original			B.1	GH
hCoV-19/USA/CA-CSMC78/2020	EPI_ISL_475693	2020-03-26	North America / USA / California / Los Angeles	Human		Male	39	Released	Original			B.1	GH
hCoV-19/USA/CA-CSMC79/2020	EPI_ISL_475694	2020-03-26	North America / USA / California / Los Angeles	Human		Male	69	Released	Original			B.1.43	GH
hCoV-19/USA/CA-CSMC8/2020	EPI_ISL_475695	2020-03-27	North America / USA / California / Los Angeles	Human		Female	54	Released	Original			B.1.43	GH
hCoV-19/USA/CA-CSMC80/2020	EPI_ISL_475696	2020-03-26	North America / USA / California / Los Angeles	Human		Female	75	Released	Original			B.1	O
hCoV-19/USA/CA-CSMC81/2020	EPI_ISL_475697	2020-04-04	North America / USA / California / Los Angeles	Human		Female	83	Released	Original			B.1	GH
hCoV-19/USA/CA-CSMC82/2020	EPI_ISL_475698	2020-04-07	North America / USA / California / Los Angeles	Human		Male	43	Released	Original			B.1.43	GH
hCoV-19/USA/CA-CSMC84/2020	EPI_ISL_475700	2020-03-26	North America / USA / California / Los Angeles	Human		Female	36	Released	Original			B.1.1	GR
hCoV-19/USA/CA-CSMC87/2020	EPI_ISL_475703	2020-03-26	North America / USA / California / Los Angeles	Human		Male	69	Released	Original			B.1	GH
hCoV-19/USA/CA-CSMC89/2020	EPI_ISL_475705	2020-03-26	North America / USA / California / Los Angeles	Human		Male	74	Released	Original			B.1	GH
hCoV-19/USA/CA-CSMC9/2020	EPI_ISL_475706	2020-03-27	North America / USA / California / Los Angeles	Human		Male	33	Released	Original			B.1	GH
hCoV-19/USA/CA-CSMC90/2020	EPI_ISL_475707	2020-03-27	North America / USA / California / Los Angeles	Human		Male	39	Released	Original			B.1	O
hCoV-19/USA/CA-CSMC91/2020	EPI_ISL_475708	2020-03-27	North America / USA / California / Los Angeles	Human		Male	52	Released	Original			A	S
hCoV-19/USA/CA-CSMC92/2020	EPI_ISL_475709	2020-04-02	North America / USA / California / Los Angeles	Human		Female	29	Released	Original			B.1	GH
hCoV-19/USA/CA-CSMC94/2020	EPI_ISL_475711	2020-04-11	North America / USA / California / Los Angeles	Human		Female	91	Released	Original			B.1	GH
hCoV-19/USA/CA-CSMC97/2020	EPI_ISL_475714	2020-04-02	North America / USA / California / Los Angeles	Human		Male	62	Released	Original			B.1	GH
hCoV-19/USA/CA-CSMC99/2020	EPI_ISL_475716	2020-03-22	North America / USA / California / Los Angeles	Human		Male	79	Released	Original			B.1	GH
hCoV-19/Egypt/MASRI-2/2020	EPI_ISL_475745	2020-05	Africa / Egypt	Human		Female	63	Alive	Original			B.1	GH
hCoV-19/Egypt/MASRI-3/2020	EPI_ISL_475746	2020-05	Africa / Egypt	Human		Male	41	Alive	Original			A	S
hCoV-19/Egypt/MASRI-6/2020	EPI_ISL_475747	2020-05	Africa / Egypt	Human		Male	54	Alive	Original			B.1	GH
hCoV-19/Egypt/MASRI-13/2020	EPI_ISL_475748	2020-05	Africa / Egypt	Human		Male	72	Alive	Original			B.1	GH
hCoV-19/Egypt/MASRI-14/2020	EPI_ISL_475749	2020-05	Africa / Egypt	Human		Female	35	Alive	Original			B.1	GH
hCoV-19/Egypt/MASRI-15/2020	EPI_ISL_475750	2020-05	Africa / Egypt	Human		Male	37	Alive	Original			B.1.1	GR
hCoV-19/Egypt/MASRI-9/2020	EPI_ISL_475751	2020-05	Africa / Egypt	Human		Male	50	Alive	Original			B.1.1.1	GR
hCoV-19/Egypt/MASRI-10/2020	EPI_ISL_475752	2020-05	Africa / Egypt	Human		Male	34	Alive	Original			B.1	GH
hCoV-19/Egypt/MASRI-11/2020	EPI_ISL_475753	2020-05	Africa / Egypt	Human		Female	70	Alive	Original			B.1.113	GH
hCoV-19/Senegal/57065/2020	EPI_ISL_476148	2020-06-09	Africa / Senegal / Dakar	Human		Female	40	Released	Original	Oro-naso-pharyngeal swab		B.1.1	GR
hCoV-19/Senegal/57476/2020	EPI_ISL_476149	2020-06-06	Africa / Senegal / Dakar	Human		Female	7	Released	Original	Oro-naso-pharyngeal swab		B.1.5	G
hCoV-19/Senegal/57481/2020	EPI_ISL_476150	2020-06-06	Africa / Senegal / Dakar	Human		Female	44	Released	Original	Oro-naso-pharyngeal swabs		B.1	G
hCoV-19/Senegal/57499/2020	EPI_ISL_476151	2020-06-09	Africa / Senegal / Dakar	Human		Male	14	Released	Original	Oro/naso-pharyngeal swabs		B.1.1	GR
hCoV-19/Senegal/57540/2020	EPI_ISL_476491	2020-06-09	Africa / Senegal / Dakar	Human		Male	20	Released	original	Oro/naso-pharyngeal swabs		B.1.5	G
hCoV-19/Senegal/62365/2020	EPI_ISL_476492	2020-06-10	Africa / Senegal / Dakar	Human		Female	23	Released	Original	Oro/naso-pharyngeal swabs		B.1.5	G
hCoV-19/Senegal/62368/2020	EPI_ISL_476493	2020-06-10	Africa / Senegal / Dakar	Human		Male	30	Released	Original	Oro/naso-pharyngeal swab		B.1.1	GR
hCoV-19/Senegal/62872/2020	EPI_ISL_476494	2020-06-11	Africa / Senegal / Dakar	Human		Male	42	Released	Original	Oro/naso-pharyngeal swab		B.1.102	G
hCoV-19/Senegal/62874/2020	EPI_ISL_476495	2020-06-11	Africa / Senegal / Dakar	Human		Male	40	Released	Original	Oro/naso-pharyngeal swab		B.1.5	G
hCoV-19/Senegal/63728/2020	EPI_ISL_476497	2020-06-12	Africa / Senegal / Dakar	Human		Male	82	Released	Original	Oro/naso-pharyngeal swab		B.1	GH
hCoV-19/Senegal/63742/2020	EPI_ISL_476514	2020-06-12	Africa / Senegal / Dakar	Human		Female	23	Released	Original	Oro/naso-pharyngeal swabs		B.1.5	G
hCoV-19/Senegal/63766/2020	EPI_ISL_476515	2020-06-12	Africa / Senegal / Dakarhuman	Human		Female	46	Released	Original	Oro/naso-pharyngeal swabs		B.1.1	G
hCoV-19/Senegal/64101/2020	EPI_ISL_476516	2020-06-12	Africa / Senegal / Dakar	Human		Male	39	Released	Original	Oro/naso-pharyngeal swabs		B.1.5	G
hCoV-19/Senegal/64166/2020	EPI_ISL_476558	2020-06-12	Africa / Senegal / Dakar	Human		Female	5	Released	Original	Oro/naso-pharyngeal swabs		B.1.5	G
hCoV-19/Senegal/64709/2020	EPI_ISL_476560	2020-06-13	Africa / Senegal / Dakar	Human		Male	30	Released	Original	Oro/naso-pharyngeal swab		B.1.5	G
hCoV-19/Senegal/64763/2020	EPI_ISL_476562	2020-06-13	Africa / Senegal / Dakar	Human		Male	21	Released	Original	Oro/naso-pharyngeal swabs		B.1	GH
hCoV-19/Senegal/64766/2020	EPI_ISL_476564	2020-06-13	Africa / Senegal / Dakar	Human		Female	23	Released	Original	Oro/naso-pharyngeal swabs		B.1.5	G
hCoV-19/Senegal/64914/2020	EPI_ISL_476566	2020-06-13	Africa / Senegal / Dakar	Human		Male	32	Released	Original			B.1	G
hCoV-19/Senegal/64932/2020	EPI_ISL_476569	2020-06-13	Africa / Senegal / Dakar	Human		Female	68	Released	Original	Oro/naso-pharyngeal swabs		B.1.1	GR
hCoV-19/Senegal/64969/2020	EPI_ISL_476570	2020-06-13	Africa / Senegal / Dakar	Human		Female	49	Released	Original	Oro/naso-pharyngeal swabs		B.1.5	G
hCoV-19/Senegal/65030/2020	EPI_ISL_476572	2020-06-14	Africa / Senegal / Dakar	Human		Female	34	Released	Original	Oro/naso-pharyngeal swabs		B.1.5	G
hCoV-19/Senegal/65052/2020	EPI_ISL_476574	2020-06-13	Africa / Senegal / Dakar	Human		Female	20	Released	Original	Oro/naso-pharyngeal swabs		B.1	G
hCoV-19/Venezuela/VEN-89312/2020	EPI_ISL_476702	2020-04-02	South America / Venezuela	Human		Male	42	Home	Original			B.1.1	GR
hCoV-19/Hong Kong/VM20003443/2020	EPI_ISL_476801	2020-03-15	Asia / Hong Kong	Human		Female	61	Released	Original	Nasopharyngeal swab		B.1	G
hCoV-19/Hong Kong/VM20003442/2020	EPI_ISL_476802	2020-03-14	Asia / Hong Kong	Human		Male	58	Released	Original	Nasopharyngeal swab		B.1	G
hCoV-19/Hong Kong/VB20050000/2020	EPI_ISL_476803	2020-03-17	Asia / Hong Kong	Human		M	25	Released	Original			B.1	G
hCoV-19/Hong Kong/VM20004178/2020	EPI_ISL_476804	2020-03-19	Asia / Hong Kong	Human		Female	51	Released	Original	Nasopharyngeal swab		B.1	G
hCoV-19/Turkey/KOU-MG/2020	EPI_ISL_476832	2020-04-27	Europe / Turkey / Kocaeli	Human		Male	32	Alive	Original	Oro-pharyngeal swab		B	O
hCoV-19/Greece/AYTH_8/2020	EPI_ISL_476835	2020-04-04	Europe / Greece / Thessaloniki	Human		Male	45	Live	Original			B.1.1	GR
hCoV-19/Greece/AUTH_7/2020	EPI_ISL_476836	2020-03-01	Europe / Greece / Thessaloniki	Human		Female	40	Live	Original			B.1	G
hCoV-19/Senegal/55738/2020	EPI_ISL_477141	2020-06-07	Africa / Senegal / Dakar	Human		Male	35	Released	Original	Oro/naso-pharyngeal swab		B.1.5	G
hCoV-19/Senegal/68525/2020	EPI_ISL_477142	2020-06-17	Africa / Senegal / Dakar	Human		Male	37	Released	Original	Oro/naso-pharyngeal swab		B.1.1	GR
hCoV-19/Senegal/68303/2020	EPI_ISL_477143	2020-06-17	Africa / Senegal / Dakar	Human		Male	32	Released	Original	Oro/naso-pharyngeal swab		B.1.5	G
hCoV-19/Senegal/70427/2020	EPI_ISL_477144	2020-06-20	Africa / Senegal / Dakar	Human		Male	70	Released	Original	Oro/naso-pharyngeal swab		B.1.5	G
hCoV-19/Senegal/70440/2020	EPI_ISL_477145	2020-06-19	Africa / Senegal / Dakar	Human		Female	31	Released	Original	Oro/naso-pharyngeal swabs		B.1.5	G
hCoV-19/Senegal/70339/2020	EPI_ISL_477146	2020-06-20	Africa / Senegal / Dakar	Human		Male	58	Released	Original	Oro/naso-pharyngeal swabs		B.1	G
hCoV-19/Senegal/70541/2020	EPI_ISL_477147	2020-06-14	Africa / Senegal / Dakar	Human		Male	55	Released	Original			B.1	G
hCoV-19/Senegal/55703/2020	EPI_ISL_477148	2020-06-07	Africa / Senegal / Dakar	Human		Female	24	Released	Original	Oro/naso-pharyngeal swabs		B.1	GH
hCoV-19/Senegal/55752/2020	EPI_ISL_477149	2020-06-07	Africa / Senegal / Dakar	Human		Female	36	Released	Original			B.1.5	G
hCoV-19/Senegal/55728/2020	EPI_ISL_477150	2020-06-07	Africa / Senegal / Dakar	Human		Male	38	Released	Original	Oro/naso-pharyngeal swabs		B.1.5	G
hCoV-19/Senegal/65481/2020	EPI_ISL_477151	2020-06-14	Africa / Senegal / Dakar	Human		Female	25	Released	Original	Oro/naso-pharyngeal swabs		B.1.1	GR
hCoV-19/Senegal/65526/2020	EPI_ISL_477152	2020-06-14	Africa / Senegal / Dakar	Human		Female	75	Released	Original	Oro/naso-pharyngeal swabs		B.1	G
hCoV-19/Senegal/65548/2020	EPI_ISL_477153	2020-06-14	Africa / Senegal / Dakar	Human		Male	20	Released	Original			B.1.5	G
hCoV-19/Senegal/64772/2020	EPI_ISL_477154	2020-06-13	Africa / Senegal / Dakar	Human		Female	28	Released	Original	Oro/naso-pharyngeal swabs		B.1	G
hCoV-19/Senegal/64729/2020	EPI_ISL_477155	2020-06-11	Africa / Senegal / Dakar	Human		Female	10	Released	Original	Oro/naso-pharyngeal swabs		B.1.1	GR
hCoV-19/Senegal/64916/2020	EPI_ISL_477156	2020-06-13	Africa / Senegal / Dakar	Human		Male	23	Released	Original	Oro/naso-pharyngeal swabs		B.1.5	G
hCoV-19/Senegal/65095/2020	EPI_ISL_477157	2020-06-13	Africa / Senegal / Dakar	Human		Male	82	Released	Original	Oro/naso-pharyngeal swabs		B.1	G
hCoV-19/Senegal/63930/2020	EPI_ISL_477158	2020-06-12	Africa / Senegal / Dakar	Human		Male	74	Released	Original	Oro/naso-pharyngeal swabs		B.1.5	G
hCoV-19/Senegal/64163/2020	EPI_ISL_477159	2020-06-12	Africa / Senegal / Dakar	Human		Female	37	Released	Original	Oro/naso-pharyngeal swabs		B.1.5	G
hCoV-19/Italy/FVG-ICGEB_bal1A/2020	EPI_ISL_479616	2020-03-27	Europe / Italy / Friuli Venezia Giulia	Human		Male	47	Hospitalized, released	P1 Vero E6	Alveolar lavage fluid		B.1	G
hCoV-19/Italy/FVG-ICGEB_bal1B/2020	EPI_ISL_479617	2020-03-27	Europe / Italy / Friuli Venezia Giulia	Human		Male	47	Hospitalized, released	Original	Alveolar lavage fluid		B.1	G
hCoV-19/Vietnam/IBT-NIHE-03/2020	EPI_ISL_479756	2020-03-28	Asia / Vietnam / Hanoi	Human		Female	44	Released	Vero	Oro-pharyngeal swab		B.1.1	GR
hCoV-19/Vietnam/IBT-NIHE-05/2020	EPI_ISL_479757	2020-03-25	Asia / Vietnam / Hanoi	Human		Male	27	Released	Vero	Oro-pharyngeal swab		B.1.1	GR
hCoV-19/Vietnam/IBT-NIHE-16/2020	EPI_ISL_479758	2020-03-28	Asia / Vietnam / Hanoi	Human		Female	38	Released	Vero	Oro-pharyngeal swab		B.1.1	GR
hCoV-19/Turkey/GLAB-CoV014/2020	EPI_ISL_480232	2020-04-17	Europe / Turkey / Istanbul	Human		Male	48	Asymptomatic	Original	Oro-pharyngeal swab		B.1.1	GR
hCoV-19/Turkey/GLAB-CoV059/2020	EPI_ISL_480237	2020-04-22	Europe / Turkey / Istanbul	Human		Female	24	Asymptomatic	Original	Oro-pharyngeal swab		B.1.9	GH
hCoV-19/Turkey/GLAB-CoV155/2020	EPI_ISL_480253	2020-05-01	Europe / Turkey / Istanbul	Human		Male	20	Asymptomatic	Original	Oro-pharyngeal swab		B.1.1	GR
hCoV-19/Turkey/GLAB-CoV178/2020	EPI_ISL_480268	2020-05-04	Europe / Turkey / Istanbul	Human		Male	49	Asymptomatic	Original	Oro-pharyngeal swab		B.1.1	GR
hCoV-19/Turkey/GLAB-CoV205/2020	EPI_ISL_480284	2020-05-09	Europe / Turkey / Istanbul	Human		Female	52	Asymptomatic	Original	Oro-pharyngeal swab		B.1.1	GR
hCoV-19/Costa Rica/CRV-0011/2020	EPI_ISL_480315	2020-03-10	North America / Costa Rica / San Jose	Human		Male	51	Live	Original			B.1	G
hCoV-19/Costa Rica/CRV-0013/2020	EPI_ISL_480317	2020-03-28	North America / Costa Rica / San Jose	Human	Travel to Spain	Male	73	Released	Original			B.1	G
hCoV-19/Costa Rica/CRV-0014/2020	EPI_ISL_480318	2020-03-29	North America / Costa Rica / Alajuela	Human		Female	45	Live	Original			B.1	G
hCoV-19/Costa Rica/CRV-0015/2020	EPI_ISL_480319	2020-03-30	North America / Costa Rica / Heredia	Human	Contact with someone who travel to Mexico	Female	43	Live	Original			B.1	G
hCoV-19/Costa Rica/CRV-0016/2020	EPI_ISL_480320	2020-03-31	North America / Costa Rica / San Jose	Human		Male	33	Live	Original			B.1	G
hCoV-19/Costa Rica/CRV-0017/2020	EPI_ISL_480321	2020-04-08	North America / Costa Rica / San Jose	Human	Travel to New York	Female	27	Live	Original			B.1	G
hCoV-19/Costa Rica/CRV-0018/2020	EPI_ISL_480322	2020-03-18	North America / Costa Rica / San Jose	Human		Female	67	Live	Original			B.1	G
hCoV-19/Costa Rica/CRV-0019/2020	EPI_ISL_480323	2020-03-18	North America / Costa Rica / San Jose	Human		Male	27	Live	Original			B.1.5	G
hCoV-19/Costa Rica/CRV-0020/2020	EPI_ISL_480324	2020-03-21	North America / Costa Rica / San Jose	Human		Female	47	Live	Original			B.1	G
hCoV-19/Costa Rica/CRV-0021/2020	EPI_ISL_480325	2020-03-26	North America / Costa Rica / San Jose	Human		Male	23	Live	Original			B.1	G
hCoV-19/Costa Rica/CRV-0022/2020	EPI_ISL_480326	2020-04-01	North America / Costa Rica / Heredia	Human		Male	58	Live	Original			B.1	G
hCoV-19/Costa Rica/CRV-0023/2020	EPI_ISL_480327	2020-04-04	North America / Costa Rica / San Jose	Human		Male	27	Live	Original			B.1	G
hCoV-19/Costa Rica/CRV-0024/2020	EPI_ISL_480328	2020-04-06	North America / Costa Rica / San Jose	Human	Travel to USA	Male	26	Live	Original			B.1	G
hCoV-19/Senegal/659/2020	EPI_ISL_480554	2020-03-21	Africa / Senegal / Dakar	Human		Male	40	Released	Original	Oro/naso-pharyngeal swab		B.1	G
hCoV-19/Senegal/1351/2020	EPI_ISL_480556	2020-03-28	Africa / Senegal / St Louis (RTL)	Human		Male	39	Released	Original	Oro/naso-pharyngeal swabs		B.6	O
hCoV-19/Senegal/1406/2020	EPI_ISL_480782	2020-03-29	Africa / Senegal / Dakar	Human		Male	46	Released	Original	Oro/naso-pharyngeal swabs		B.1.1	GR
hCoV-19/Senegal/1683/2020	EPI_ISL_480783	2020-03-31	Africa / Senegal / St Louis	Human		Male	75	Released	Original	Oro/naso-pharyngeal swabs		B.1	G
hCoV-19/Senegal/1698/2020	EPI_ISL_480786	2020-03-31	Africa / Senegal / Guediawaye	Human		Female	30	Released	Original	Oro/naso-pharyngeal swabs		B.1.1	GR
hCoV-19/Senegal/1749/2020	EPI_ISL_480787	2020-03-31	Africa / Senegal / Dakar	Human		Female	51	Released	Original			B.1	GH
hCoV-19/Senegal/1938/2020	EPI_ISL_480788	2020-03-31	Africa / Senegal / Dakar	Human		Female	47	Released	Original	Oro/naso-pharyngeal swabs		B.1	G
hCoV-19/Senegal/1966/2020	EPI_ISL_480789	2020-04-01	Africa / Senegal / Velingara	Human		Male	43	Released	Original	Oro/naso-pharyngeal swabs		A	S
hCoV-19/Senegal/2840/2020	EPI_ISL_481220	2020-04-06	Africa / Senegal / Dakar	Human		Male	53	Released	Original	Oro/naso-pharyngeal swabs		B.1	GH
hCoV-19/Senegal/2865/2020	EPI_ISL_481234	2020-04-07	Africa / Senegal / Guediawaye	Human		Male	69	Released	Original	Oro/naso-pharyngeal swabs		B.1	GH
hCoV-19/Senegal/3331/2020	EPI_ISL_481235	2020-04-09	Africa / Senegal / Dakar	Human		Male	74	Released	Original	Oro/naso-pharyngeal swabs		B.1	G
hCoV-19/Senegal/5718/2020	EPI_ISL_481236	2020-04-18	Africa / Senegal / Dakar	Human		Male	30	Released	Original	Oro/naso-pharyngeal swab		B.1	G
hCoV-19/Senegal/5766/2020	EPI_ISL_481237	2020-04-17	Africa / Senegal / Yeumbeul	Human		Female	30	Released	Original	Oro/naso-pharyngeal swabs		B.1.5	G
hCoV-19/Senegal/5770/2020	EPI_ISL_481238	2020-04-17	Africa / Senegal / Dakar	Human		Male	56	Released	Original	Oro/naso-pharyngeal swabs		B.1	G
hCoV-19/Senegal/5785/2020	EPI_ISL_481239	2020-04-17	Africa / Senegal / Guediawaye	Human		Female	58	Released	Original	Oro/naso-pharyngeal swabs		B.1.5	G
hCoV-19/Senegal/5971/2020	EPI_ISL_481240	2020-04-18	Africa / Senegal / Guediawaye	Human		Male	42	Released	Original	Oro/naso-pharyngeal swabs		B.1	G
hCoV-19/Senegal/5986/2020	EPI_ISL_481243	2020-04-18	Africa / Senegal / Dakar	Human		Female	62	Released	Original	Oro/naso-pharyngeal swabs		B.1	G
hCoV-19/South Africa/KRISP-0175/2020	EPI_ISL_482702	2020-06-05	Africa / South Africa / KZN	Human		Female	37	Live	Original	Oro-pharyngeal swab		B.1.1	GR
hCoV-19/South Africa/KRISP-0176/2020	EPI_ISL_482703	2020-06-05	Africa / South Africa / KZN	Human		Male	45	Live	Original	Oro-pharyngeal swab		B.1.1	GR
hCoV-19/South Africa/KRISP-0178/2020	EPI_ISL_482704	2020-06-05	Africa / South Africa / KZN	Human		Male	27	Live	Original	Oro-pharyngeal swab		B.1.1	GR
hCoV-19/South Africa/KRISP-0179/2020	EPI_ISL_482705	2020-06-06	Africa / South Africa / KZN	Human		Male	49	Live	Original	Oro-pharyngeal swab		B.1.5	G
hCoV-19/South Africa/KRISP-0180/2020	EPI_ISL_482706	2020-06-06	Africa / South Africa / KZN	Human		Female	69	Live	Original	Oro-pharyngeal swab		B.1	G
hCoV-19/South Africa/KRISP-0184/2020	EPI_ISL_482707	2020-06-07	Africa / South Africa / KZN	Human		Female	41	Live	Original	Oro-pharyngeal swab		B.1	G
hCoV-19/South Africa/KRISP-0185/2020	EPI_ISL_482708	2020-06-07	Africa / South Africa / KZN	Human		Male	37	Live	Original	Oro-pharyngeal swab		B.1.1	GR
hCoV-19/South Africa/KRISP-0190/2020	EPI_ISL_482709	2020-06-06	Africa / South Africa / KZN	Human		Male	30	Live	Original	Oro-pharyngeal swab		B.1.1	GR
hCoV-19/South Africa/KRISP-0191/2020	EPI_ISL_482710	2020-06-04	Africa / South Africa / KZN / eThekwini	Human		Female	9	Live	Original	Oro-pharyngeal swab	KE19	B.1.106	G
hCoV-19/South Africa/KRISP-0192/2020	EPI_ISL_482711	2020-06-04	Africa / South Africa / KZN / eThekwini	Human		Female	0.2	Live	Original	Oro-pharyngeal swab	KE20	B.1.106	G
hCoV-19/South Africa/KRISP-0196/2020	EPI_ISL_482712	2020-06-08	Africa / South Africa / KZN / eThekwini	Human		Female	4	Live	Original	Oro-pharyngeal swab	KE25	B.1.106	G
hCoV-19/South Africa/KRISP-0224/2020	EPI_ISL_482724	2020-06-11	Africa / South Africa / KZN / uThukela	Human		Male	38	Live	Original	Oro-pharyngeal swab		B.1	G
hCoV-19/South Africa/KRISP-0243/2020	EPI_ISL_482725	2020-06-14	Africa / South Africa / KZN / Umgungundlovu	Human		Male	23	Live	Original	Oro-pharyngeal swab		B.1.106	G
hCoV-19/South Africa/KRISP-0245/2020	EPI_ISL_482726	2020-06-14	Africa / South Africa / KZN / uThukela	Human		Female	36	Live	Original	Oro-pharyngeal swab		B.1	G
hCoV-19/South Africa/KRISP-0254/2020	EPI_ISL_482727	2020-06-14	Africa / South Africa / KZN / Umgungundlovu	Human		Female	27	Live	Original	Oro-pharyngeal swab		B.1	G
hCoV-19/South Africa/KRISP-0255/2020	EPI_ISL_482728	2020-06-14	Africa / South Africa / KZN / uThukela	Human		Male	37	Live	Original	Oro-pharyngeal swab		B.1	G
hCoV-19/South Africa/KRISP-0259/2020	EPI_ISL_482729	2020-06-15	Africa / South Africa / KZN / eThekwini	Human		Female	47	Live	Original	Oro-pharyngeal swab		B.1	G
hCoV-19/South Africa/KRISP-0260/2020	EPI_ISL_482730	2020-06-15	Africa / South Africa / KZN / eThekwini	Human		Female	19	Live	Original	Oro-pharyngeal swab		B.1	G
hCoV-19/South Africa/KRISP-0261/2020	EPI_ISL_482731	2020-06-15	Africa / South Africa / KZN / eThekwini	Human		Male	60	Live	Original	Oro-pharyngeal swab		B.1	G
hCoV-19/Egypt/MASRI-005/2020	EPI_ISL_482759	2020-04-30	Africa / Egypt	Human	Cairo	Male	45	Alive	Original			B.1	G
hCoV-19/Egypt/MASRI-007/2020	EPI_ISL_482760	2020-04-28	Africa / Egypt	Human	Obur Hospital	Male	35	Alive	Original			B.1	G
hCoV-19/Egypt/MASRI-008/2020	EPI_ISL_482761	2020-04-30	Africa / Egypt	Human	Obur Hospital	Male	50	Alive	Original			B.1	G
hCoV-19/Egypt/MASRI-011/2020	EPI_ISL_482762	2020-05-05	Africa / Egypt	Human	Obur Hospital	Male	60	Alive	Original			B.1	G
hCoV-19/Egypt/MASRI-012/2020	EPI_ISL_482763	2020-05-05	Africa / Egypt	Human	Obur Hospital	Female	45	Alive	Original			B.1	G
hCoV-19/Egypt/MASRI-013/2020	EPI_ISL_482764	2020-05-05	Africa / Egypt	Human	Obur Hospital	Female	32	Alive	Original			B.1	G
hCoV-19/Egypt/MASRI-014/2020	EPI_ISL_482765	2020-04-30	Africa / Egypt	Human	Cairo	Female	33	Alive	Original			B.1.36	GH
hCoV-19/Egypt/MASRI-015/2020	EPI_ISL_482766	2020-05-11	Africa / Egypt	Human	Giza	Male	39	Alive	Original			B.1.113	GH
hCoV-19/Egypt/MASRI-016/2020	EPI_ISL_482767	2020-05-11	Africa / Egypt	Human	Giza	Male	51	Alive	Original			B.1	GH
hCoV-19/Egypt/MASRI-022/2020	EPI_ISL_482768	2020-05-13	Africa / Egypt	Human	Menofia	Female	50	Alive	Original			B.1	GH
hCoV-19/Egypt/MASRI-023/2020	EPI_ISL_482769	2020-05-11	Africa / Egypt	Human	Salam City	Male	39	Alive	Original			B.1	GH
hCoV-19/Egypt/MASRI-024/2020	EPI_ISL_482770	2020-05-11	Africa / Egypt	Human	New Cairo	Male	31	Alive	Original			B.1	GH
hCoV-19/Egypt/MASRI-025/2020	EPI_ISL_482771	2020-05-10	Africa / Egypt	Human	Heliopolis	Female	39	Alive	Original			B.1	GH
hCoV-19/Egypt/MASRI-026/2020	EPI_ISL_482772	2020-05-10	Africa / Egypt	Human	1St Settlement	Male	31	Alive	Original			B.1	GH
hCoV-19/Egypt/MASRI-027/2020	EPI_ISL_482773	2020-05-08	Africa / Egypt	Human	El Sharkia	Female	33	Alive	Original			B.1.1	GR
hCoV-19/Egypt/MASRI-029/2020	EPI_ISL_482774	2020-05-13	Africa / Egypt	Human	El Zawia	Female	35	Alive	Original			B.1	GH
hCoV-19/Egypt/MASRI-030/2020	EPI_ISL_482775	2020-04-14	Africa / Egypt	Human	Pediatric Hospital ASU	Female	0.5	Alive	Original			B.1.1	GR
hCoV-19/South Africa/KRISP-0193/2020	EPI_ISL_482848	2020-06-03	Africa / South Africa / KZN / Umbilo	Human		Female	56	Live	Original	Oro-pharyngeal swab	KE21	B.1.106	G
hCoV-19/South Africa/KRISP-0194/2020	EPI_ISL_482849	2020-06-06	Africa / South Africa / KZN / Umbilo	Human		Female	40	Live	Original	Oro-pharyngeal swab	KE23	B.1.106	G
hCoV-19/South Africa/KRISP-0195/2020	EPI_ISL_482850	2020-06-07	Africa / South Africa / KZN / Umbilo	Human		Female	27	Live	Original	Oro-pharyngeal swab	KE24	B.1	G
hCoV-19/South Africa/KRISP-0266/2020	EPI_ISL_482853	2020-06-17	Africa / South Africa / KZN / eThekwini	Human		Male	29	Live	Original	Oro-pharyngeal swab		B.1.1	GR
hCoV-19/South Africa/KRISP-0267/2020	EPI_ISL_482854	2020-06-17	Africa / South Africa / KZN / eThekwini	Human		Female	17	Live	Original	Oro-pharyngeal swab		A	S
hCoV-19/South Africa/KRISP-0268/2020	EPI_ISL_482855	2020-06-17	Africa / South Africa / KZN / eThekwini	Human		Female	24	Live	Original	Oro-pharyngeal swab		B.1.1	GR
hCoV-19/South Africa/KRISP-0269/2020	EPI_ISL_482856	2020-06-17	Africa / South Africa / KZN / eThekwini	Human		Female	25	Live	Original	Oro-pharyngeal swab		B.1	G
hCoV-19/South Africa/KRISP-0270/2020	EPI_ISL_482857	2020-06-17	Africa / South Africa / KZN / eThekwini	Human		Female	20	Live	Original	Oro-pharyngeal swab		B.1.1	GR
hCoV-19/South Africa/KRISP-0271/2020	EPI_ISL_482858	2020-06-17	Africa / South Africa / KZN / eThekwini	Human		Female	21	Live	Original	Oro-pharyngeal swab		B.1.1	GR
hCoV-19/South Africa/KRISP-0272/2020	EPI_ISL_482859	2020-06-17	Africa / South Africa / KZN / eThekwini	Human		Female	28	Live	Original	Oro-pharyngeal swab		B.1.1	GR
hCoV-19/South Africa/KRISP-0273/2020	EPI_ISL_482860	2020-06-18	Africa / South Africa / KZN / eThekwini	Human		Female	10	Live	Original	Oro-pharyngeal swab		B.1.1	GR
hCoV-19/South Africa/KRISP-0274/2020	EPI_ISL_482861	2020-06-18	Africa / South Africa / KZN / eThekwini	Human		Female	72	Live	Original	Oro-pharyngeal swab		B.1.1	GR
hCoV-19/South Africa/KRISP-0276/2020	EPI_ISL_482863	2020-06-18	Africa / South Africa / KZN / eThekwini	Human		Female	29	Live	Original	Oro-pharyngeal swab		B.1.1	GR
hCoV-19/South Africa/KRISP-0277/2020	EPI_ISL_482864	2020-06-16	Africa / South Africa / KZN / eThekwini	Human		Female	34	Live	Original	Oro-pharyngeal swab		B.1.1	GR
hCoV-19/South Africa/KRISP-0278/2020	EPI_ISL_482865	2020-06-16	Africa / South Africa / KZN / eThekwini	Human		Female	52	Live	Original	Oro-pharyngeal swab		B.1.1	GR
hCoV-19/South Africa/KRISP-0279/2020	EPI_ISL_482866	2020-06-16	Africa / South Africa / KZN / eThekwini	Human		Female	43	Live	Original	Oro-pharyngeal swab		B.1.1	GR
hCoV-19/South Africa/KRISP-0280/2020	EPI_ISL_482867	2020-06-16	Africa / South Africa / KZN / eThekwini	Human		Female	37	Live	Original	Oro-pharyngeal swab		B.1.1	GR
hCoV-19/South Africa/KRISP-0281/2020	EPI_ISL_482868	2020-06-16	Africa / South Africa / KZN / eThekwini	Human		Female	37	Live	Original	Oro-pharyngeal swab		B.1.1	GR
hCoV-19/South Africa/KRISP-0282/2020	EPI_ISL_482869	2020-06-16	Africa / South Africa / KZN / eThekwini	Human		Female	49	Live	Original	Oro-pharyngeal swab		B.1.1	GR
hCoV-19/South Africa/KRISP-0283/2020	EPI_ISL_482870	2020-06-16	Africa / South Africa / KZN / eThekwini	Human		Female	50	Live	Original	Oro-pharyngeal swab		B.1.1	GR
hCoV-19/South Africa/KRISP-0284/2020	EPI_ISL_482871	2020-06-16	Africa / South Africa / KZN / eThekwini	Human		Male	50	Live	Original	Oro-pharyngeal swab		B.1.1	O
hCoV-19/South Africa/KRISP-0285/2020	EPI_ISL_482872	2020-06-16	Africa / South Africa / KZN / eThekwini	Human		Male	40	Live	Original	Oro-pharyngeal swab		B.1.1	O
hCoV-19/Senegal/64771/2020	EPI_ISL_482874	2020-06-13	Africa / Senegal / Mbao	Human		Male	43	Released	Original	Oro/naso-pharyngeal swabs		B.1.1	GR
hCoV-19/Senegal/68550/2020	EPI_ISL_482875	2020-06-16	Africa / Senegal / Dakar	Human		Male	55	Released	Original	Oro/naso-pharyngeal swabs		B.1.5	G
hCoV-19/Senegal/68548/2020	EPI_ISL_482876	2020-06-17	Africa / Senegal / Dakar	Human		Male	45	Released	Original	Oro/naso-pharyngeal swabs		B.1.5	G
hCoV-19/Senegal/68488/2020	EPI_ISL_482877	2020-06-17	Africa / Senegal / Dakar	Human		Male	65	Released	Original	Oro/naso-pharyngeal swabs		B.1	GH
hCoV-19/Senegal/68458/2020	EPI_ISL_482878	2020-06-18	Africa / Senegal / Dakar	Human		Female	42	Released	Original	Oro/naso-pharyngeal swabs		B.1.1	GR
hCoV-19/Egypt/MASRI-009/2020	EPI_ISL_483035	2020-04-30	Africa / Egypt / Cairo	Human	Obur Hospital	Male	47	Live	Original			A	S
hCoV-19/Egypt/MASRI-018/2020	EPI_ISL_483036	2020-05-10	Africa / Egypt / Cairo	Human		Male	50	Live	Original			A	S
hCoV-19/Egypt/MASRI-020/2020	EPI_ISL_483037	2020-05-13	Africa / Egypt / Kalyoubia	Human		Male	35	Live	Original			B.1	GH
hCoV-19/Egypt/MASRI-028/2020	EPI_ISL_483038	2020-05-13	Africa / Egypt / Cairo / Al Matariyyah	Human		Male	39	Live	Original			B.1	GH
hCoV-19/Spain/HUB-50399463/2020	EPI_ISL_483570	2020-06-08	Europe / Spain / Basque Country / Bizkaia	Human		Female	39	Live	Original	Naso-pharyngeal swab		B.1.5	G
hCoV-19/Spain/HUB-51235493/2020	EPI_ISL_483571	2020-06-08	Europe / Spain / Basque Country / Bizkaia	Human		Male	68	Live	Original			B.1.5	G
hCoV-19/Spain/HUB-52580776/2020	EPI_ISL_483573	2020-06-10	Europe / Spain / Basque Country / Bizkaia	Human		Female	56	Alive	Original	Naso-pharyngeal swab		B.1.5	G
hCoV-19/Austria/MUV_001/2020	EPI_ISL_485603	2020-04-14	Europe / Austria / Vienna	Human		Male	27	Hospsitalized, ICU, fully recovered	Original	Alveolar lavage fluid	Health care worker	B.1.5	G
hCoV-19/Senegal/68349/2020	EPI_ISL_485635	2020-06-18	Africa / Senegal / Dakar	Human		Female	35	Released	Original	Oro/naso-pharyngeal swabs		B.1.5	G
hCoV-19/Senegal/66298/2020	EPI_ISL_485708	2020-06-15	Africa / Senegal / Dakar	Human		Female	45	Released	Original			B.1.5	G
hCoV-19/Senegal/66458/2020	EPI_ISL_485710	2020-06-15	Africa / Senegal / Dakar	Human		Female	32	Released	Original	Oro-pharyngeal swab		B.1.1	GR
hCoV-19/Senegal/66443/2020	EPI_ISL_485711	2020-06-15	Africa / Senegal / Sangalkam	Human		Female	16	Released	Original	Oro-pharyngeal swab		B.1.1	GR
hCoV-19/Senegal/65428/2020	EPI_ISL_485712	2020-06-14	Africa / Senegal / Dakar	Human		Male	20	Released	Original	Oro-pharyngeal swab		B.1.5	G
hCoV-19/Senegal/65601/2020	EPI_ISL_485713	2020-06-14	Africa / Senegal / Yeumbeul	Human		Female	30	Released	Original	Oro-pharyngeal swab		B.1.5	G
hCoV-19/Senegal/64033/2020	EPI_ISL_485715	2020-06-12	Africa / Senegal / Dakar	Human		Male	11	Released	Original	Oro-pharyngeal swab		B.1	G
hCoV-19/Senegal/64076/2020	EPI_ISL_485716	2020-06-12	Africa / Senegal / Keur Massar	Human		Male	20	Released	Original	Oro-pharyngeal swab		B.1	GH
hCoV-19/Senegal/64096/2020	EPI_ISL_485717	2020-06-12	Africa / Senegal / Keur Massar	Human		Female	5	Released	Original	Oro-pharyngeal swab		B.1.5	G
hCoV-19/Romania/ROSV-2/2020	EPI_ISL_486834	2020-05-25	Europe / Romania / Suceava	Human		Male	69	Released	Original			B.1.5	G
hCoV-19/Romania/ROSV_12646/2020	EPI_ISL_486854	2020-06-10	Europe / Romania / Suceava	Human		Male	80	Released	Original			B.1.5	G
hCoV-19/Romania/ROSV/2020	EPI_ISL_486855	2020-06-08	Europe / Romania / Suceava	Human		Female	43	Released	Original			B.1.5	G
hCoV-19/Romania/ROSV_12287/2020	EPI_ISL_486856	2020	Europe / Romania / Suceava	Human		Female	43	Released	Original			B.1.5	G
hCoV-19/Senegal/9867/2020	EPI_ISL_486857	2020-04-20	Africa / Senegal / Dakar	Human		Male	48	Released	Original	Oro-pharyngeal swab		B.1	G
hCoV-19/Senegal/6751/2020	EPI_ISL_486859	2020-04-21	Africa / Senegal / Dakar	Human		Male	29	Released	Original	Oro-pharyngeal swab		B.1.1	GR
hCoV-19/Senegal/9615/2020	EPI_ISL_486860	2020-04-25	Africa / Senegal / Sangalkam	Human		Female	20	Released	Original	Oro-pharyngeal swab		B.1.5	G
hCoV-19/Senegal/9439/2020	EPI_ISL_486861	2020-04-25	Africa / Senegal / Dakar	Human		Male	43	Released	Original	Oro-pharyngeal swab		B.1.1	GR
hCoV-19/Senegal/9392/2020	EPI_ISL_486862	2020-04-25	Africa / Senegal / Dakar	Human		Female	37	Released	Original	Oro-pharyngeal swab		B.1.1	GR
hCoV-19/Senegal/9369/2020	EPI_ISL_486863	2020-04-25	Africa / Senegal / Dakar	Human		Male	36	Released	Original	Oro-pharyngeal swab		B.1	G
hCoV-19/Senegal/9256/2020	EPI_ISL_486864	2020-04-23	Africa / Senegal / Dakar	Human		Male	54	Released	Original	Oro-pharyngeal swab		B.1.1	GR
hCoV-19/Senegal/6847/2020	EPI_ISL_486865	2020-04-02	Africa / Senegal / Dakar	Human		Male	65	Released	Original	Oro-pharyngeal swab		B.1	GH
hCoV-19/Senegal/9250/2020	EPI_ISL_486866	2020-04-22	Africa / Senegal / Dakar	Human		Male	23	Released	Original	Oro-pharyngeal swab		B.1.1	GR
hCoV-19/Senegal/6839/2020	EPI_ISL_486867	2020-04-23	Africa / Senegal / Dakar	Human		Female	78	Released	Original	Oro-pharyngeal swab		B.1	GH
hCoV-19/Senegal/6837/2020	EPI_ISL_486868	2020-04-21	Africa / Senegal / Dakar	Human		Male	50	Released	Original	Oro-pharyngeal swab		B.1	GH
hCoV-19/Senegal/6762/2020	EPI_ISL_486869	2020-04-21	Africa / Senegal / Dakar	Human		Male	38	Released	Original	Oro-pharyngeal swab		B.1.5	G
hCoV-19/Senegal/6597/2020	EPI_ISL_486870	2020-04-23	Africa / Senegal / Mbao	Human		Male	43	Released	Original	Oro-pharyngeal swab		B.1	GH
hCoV-19/Senegal/6481/2020	EPI_ISL_486871	2020-04-21	Africa / Senegal / Dakar	Human		Male	36	Released	Original	Oro-pharyngeal swab		B.1	G
hCoV-19/Senegal/6430/2020	EPI_ISL_486872	2020-04-11	Africa / Senegal / Dakar	Human		Female	34	Released	Original	Oro-pharyngeal swab		B.1.1	GR
hCoV-19/Senegal/6427/2020	EPI_ISL_486873	2020-04-20	Africa / Senegal / Dakar	Human		Male	57	Released	Original	Oro-pharyngeal swab		B.1	G
hCoV-19/South Africa/KRISP-0286/2020	EPI_ISL_487277	2020-06-26	Africa / South Africa / KZN	Human	eThekwini	Female	62	Alive	Original	Oro-pharyngeal swab		B.1.1	GR
hCoV-19/South Africa/KRISP-0287/2020	EPI_ISL_487278	2020-06-26	Africa / South Africa / KZN	Human	eThekwini	Female	47	Alive	Original	Oro-pharyngeal swab		B.1.1	GR
hCoV-19/South Africa/KRISP-0288/2020	EPI_ISL_487279	2020-06-26	Africa / South Africa / KZN	Human	eThekwini	Male	36	Alive	Original	Oro-pharyngeal swab		B.1	G
hCoV-19/South Africa/KRISP-0290/2020	EPI_ISL_487280	2020-06-26	Africa / South Africa / KZN	Human	eThekwini	Female	57	Alive	Original	Oro-pharyngeal swab		B.1.1	GR
hCoV-19/South Africa/KRISP-0291/2020	EPI_ISL_487281	2020-06-26	Africa / South Africa / KZN	Human	eThekwini	Female	51	Alive	Original	Oro-pharyngeal swab		B.1.1	GR
hCoV-19/South Africa/KRISP-0293/2020	EPI_ISL_487282	2020-06-25	Africa / South Africa / KZN	Human	eThekwini	Male	31	Alive	Original	Oro-pharyngeal swab		B.1	G
hCoV-19/South Africa/KRISP-0294/2020	EPI_ISL_487283	2020-06-26	Africa / South Africa / KZN	Human	eThekwini	Female	47	Alive	Original	Oro-pharyngeal swab		B.1	G
hCoV-19/South Africa/KRISP-0296/2020	EPI_ISL_487284	2020-06-26	Africa / South Africa / KZN	Human	eThekwini	Female	42	Alive	Original	Oro-pharyngeal swab		B.1.1	GR
hCoV-19/South Africa/KRISP-0297/2020	EPI_ISL_487285	2020-06-26	Africa / South Africa / KZN	Human	eThekwini	Female	32	Alive	Original	Oro-pharyngeal swab		B.1	G
hCoV-19/South Africa/KRISP-0298/2020	EPI_ISL_487286	2020-06-26	Africa / South Africa / KZN	Human	eThekwini	Female	42	Alive	Original	Oro-pharyngeal swab		B.1	G
hCoV-19/South Africa/KRISP-0299/2020	EPI_ISL_487287	2020-06-25	Africa / South Africa / KZN	Human	eThekwini	Male	13	Alive	Original	Oro-pharyngeal swab		B.1	G
hCoV-19/South Africa/KRISP-0300/2020	EPI_ISL_487288	2020-06-25	Africa / South Africa / KZN	Human	eThekwini	Female	43	Alive	Original	Oro-pharyngeal swab		B.1	G
hCoV-19/South Africa/KRISP-0302/2020	EPI_ISL_487289	2020-06-24	Africa / South Africa / KZN	Human	ilembe	Female	48	Alive	Original	Oro-pharyngeal swab		B.1	G
hCoV-19/South Africa/KRISP-0304/2020	EPI_ISL_487290	2020-06-23	Africa / South Africa / KZN	Human	umgungundlovu	Female	47	Alive	Original	Oro-pharyngeal swab		B.1	G
hCoV-19/South Africa/KRISP-0305/2020	EPI_ISL_487291	2020-06-24	Africa / South Africa / KZN	Human	umgungundlovu	Female	49	Alive	Original	Oro-pharyngeal swab		B.1	G
hCoV-19/South Africa/KRISP-0308/2020	EPI_ISL_487292	2020-06-24	Africa / South Africa / KZN	Human	Zululand	Female	22	Alive	Original	Oro-pharyngeal swab		B.1.1.1	GR
hCoV-19/South Africa/KRISP-0309/2020	EPI_ISL_487293	2020-06-24	Africa / South Africa / KZN	Human	Zululand	Female	38	Alive	Original	Oro-pharyngeal swab		B.1.1.1	GR
hCoV-19/South Africa/KRISP-0310/2020	EPI_ISL_487294	2020-06-24	Africa / South Africa / KZN	Human	Zululand	Female	33	Alive	Original	Oro-pharyngeal swab		B.1.1	GR
hCoV-19/South Africa/KRISP-0312/2020	EPI_ISL_487295	2020-06-24	Africa / South Africa / KZN	Human	umgungundlovu	Female	47	Alive	Original	Oro-pharyngeal swab		B.1.1	GR
hCoV-19/South Africa/KRISP-0316/2020	EPI_ISL_487296	2020-06-23	Africa / South Africa / KZN	Human	uThukela	Female	1	Alive	Original	Oro-pharyngeal swab		B.1.1	GR
hCoV-19/South Africa/KRISP-0318/2020	EPI_ISL_487297	2020-06-23	Africa / South Africa / KZN	Human	uThukela	Female	57	Alive	Original	Oro-pharyngeal swab		B.1.1	GR
hCoV-19/South Africa/KRISP-0321/2020	EPI_ISL_487298	2020-06-24	Africa / South Africa / KZN	Human	Zululand	Female	24	Alive	Original	Oro-pharyngeal swab		B.1.1	GR
hCoV-19/South Africa/KRISP-0322/2020	EPI_ISL_487299	2020-06-24	Africa / South Africa / KZN	Human	Zululand	Female	29	Alive	Original	Oro-pharyngeal swab		B.1.1	GR
hCoV-19/South Africa/KRISP-0323/2020	EPI_ISL_487300	2020-06-24	Africa / South Africa / KZN	Human	Zululand	Female	41	Alive	Original	Oro-pharyngeal swab		B.1.1	GR
hCoV-19/South Africa/KRISP-0327/2020	EPI_ISL_487301	2020-06-24	Africa / South Africa / KZN	Human	Zululand	Female	40	Alive	Original	Oro-pharyngeal swab		B.1.1	GR
hCoV-19/South Africa/KRISP-0331/2020	EPI_ISL_487302	2020-06-24	Africa / South Africa / KZN	Human	zululand	Female	30	Alive	Original	Oro-pharyngeal swab		B.1.1	GR
hCoV-19/South Africa/KRISP-0332/2020	EPI_ISL_487303	2020-06-24	Africa / South Africa / KZN	Human	zululand	Female	47	Alive	Original	Oro-pharyngeal swab		B.1.1.1	GR
hCoV-19/South Africa/KRISP-0338/2020	EPI_ISL_487305	2020-06-18	Africa / South Africa / KZN	Human	Ugu	Male	73	Alive	Original	Oro-pharyngeal swab		B.1.1	GR
hCoV-19/South Africa/KRISP-0339/2020	EPI_ISL_487306	2020-06-18	Africa / South Africa / KZN	Human	Ugu	Female	87	Alive	Original	Oro-pharyngeal swab		B.1.1	GR
hCoV-19/South Africa/KRISP-0340/2020	EPI_ISL_487307	2020-06-17	Africa / South Africa / KZN	Human	uThukela	Female	39	Alive	Original	Oro-pharyngeal swab		B.1.1	GR
hCoV-19/South Africa/KRISP-0347/2020	EPI_ISL_487308	2020-06-18	Africa / South Africa / KZN	Human	Ugu	Female	34	Alive	Original	Oro-pharyngeal swab		B.1.1	GR
hCoV-19/South Africa/KRISP-0348/2020	EPI_ISL_487309	2020-06-18	Africa / South Africa / KZN	Human	Umgungundlovu	Female	65	Alive	Original	Oro-pharyngeal swab		B.1	G
hCoV-19/South Africa/KRISP-0349/2020	EPI_ISL_487310	2020-06-17	Africa / South Africa / KZN	Human	uThukela	Female	2	Alive	Original	Oro-pharyngeal swab		B.1.1	GR
hCoV-19/South Africa/KRISP-0350/2020	EPI_ISL_487311	2020-06-17	Africa / South Africa / KZN	Human	uThukela	Female	22	Alive	Original	Oro-pharyngeal swab		B.1.1	GR
hCoV-19/South Africa/KRISP-0352/2020	EPI_ISL_487312	2020-06-17	Africa / South Africa / KZN	Human	uThukela	Female	61	Alive	Original	Oro-pharyngeal swab		B.1.1	GR
hCoV-19/South Africa/KRISP-0356/2020	EPI_ISL_487313	2020-06-25	Africa / South Africa / KZN	Human	eThekwini	Female	42	Alive	Original	Oro-pharyngeal swab		B.1	G
hCoV-19/South Africa/KRISP-0360/2020	EPI_ISL_487314	2020-06-19	Africa / South Africa / KZN	Human	Amajuba	Female	33	Alive	Original	Oro-pharyngeal swab		B.1.1.1	GR
hCoV-19/South Africa/KRISP-0365/2020	EPI_ISL_487316	2020-06-25	Africa / South Africa / KZN	Human	eThekwini	Female	52	Alive	Original	Oro-pharyngeal swab		B.1.1	GR
hCoV-19/South Africa/KRISP-0366/2020	EPI_ISL_487317	2020-06-18	Africa / South Africa / KZN	Human	Amajuba	Female	60	Alive	Original	Oro-pharyngeal swab		B.1.1	GR
hCoV-19/South Africa/KRISP-0367/2020	EPI_ISL_487318	2020-06-25	Africa / South Africa / KZN	Human	eThekwini	Male	48	Alive	Original	Oro-pharyngeal swab		B.1.1	GR
hCoV-19/South Africa/KRISP-0368/2020	EPI_ISL_487319	2020-06-18	Africa / South Africa / KZN	Human	Amajuba	Female	16	Alive	Original	Oro-pharyngeal swab		B.1.1	GR
hCoV-19/South Africa/KRISP-0369/2020	EPI_ISL_487320	2020-06-25	Africa / South Africa / KZN	Human	eThekwini	Male	44	Alive	Original	Oro-pharyngeal swab		B.1.1	GR
hCoV-19/South Africa/KRISP-0370/2020	EPI_ISL_487321	2020-06-25	Africa / South Africa / KZN	Human	eThekwini	Female	64	Alive	Original	Oro-pharyngeal swab		B.1	G
hCoV-19/South Africa/KRISP-0371/2020	EPI_ISL_487322	2020-06-18	Africa / South Africa / KZN	Human	Amajuba	Female	19	Alive	Original	Oro-pharyngeal swab		B.1.1	GR
hCoV-19/South Africa/KRISP-0372/2020	EPI_ISL_487323	2020-06-19	Africa / South Africa / KZN	Human	eThekwini	Male	26	Alive	Original	Oro-pharyngeal swab		B.1	G
hCoV-19/South Africa/KRISP-0375/2020	EPI_ISL_487325	2020-06-25	Africa / South Africa / KZN	Human	eThekwini	Female	48	Alive	Original	Oro-pharyngeal swab		B.1	G
hCoV-19/South Africa/KRISP-0376/2020	EPI_ISL_487326	2020-06-22	Africa / South Africa / KZN	Human	eThekwini	Female	28	Alive	Original	Oro-pharyngeal swab		B.1	G
hCoV-19/South Africa/KRISP-0378/2020	EPI_ISL_487327	2020-06-22	Africa / South Africa / KZN	Human	eThekwini	Female	50	Alive	Original	Oro-pharyngeal swab		B.1.1	GR
hCoV-19/South Africa/KRISP-0380/2020	EPI_ISL_487328	2020-06-25	Africa / South Africa / KZN	Human	eThekwini	Female	59	Alive	Original	Oro-pharyngeal swab		B.1.1	GR
hCoV-19/South Africa/KRISP-0386/2020	EPI_ISL_487329	2020-07-01	Africa / South Africa / KZN	Human	eThekwini	Male	57	Alive	Original	Oro-pharyngeal swab		B.1.1	GR
hCoV-19/South Africa/KRISP-0387/2020	EPI_ISL_487330	2020-07-01	Africa / South Africa / KZN	Human	eThekwini	Male	51	Alive	Original	Oro-pharyngeal swab		B.1.1	GR
hCoV-19/South Africa/KRISP-0388/2020	EPI_ISL_487331	2020-07-01	Africa / South Africa / KZN	Human	eThekwini	Male	26	Alive	Original	Oro-pharyngeal swab		B.1	G
hCoV-19/South Africa/KRISP-0389/2020	EPI_ISL_487332	2020-07-01	Africa / South Africa / KZN	Human	eThekwini	Female	31	Alive	Original	Oro-pharyngeal swab		B.1.1.1	GR
hCoV-19/South Africa/KRISP-0390/2020	EPI_ISL_487333	2020-07-01	Africa / South Africa / KZN	Human	eThekwini	Female	47	Alive	Original	Oro-pharyngeal swab		B.1.1.1	GR
hCoV-19/South Africa/KRISP-0391/2020	EPI_ISL_487334	2020-07-01	Africa / South Africa / KZN	Human	eThekwini	Male	35	Alive	Original	Oro-pharyngeal swab		B.1.1	GR
hCoV-19/South Africa/KRISP-0392/2020	EPI_ISL_487335	2020-07-01	Africa / South Africa / KZN	Human	eThekwini	Female	42	Alive	Original	Oro-pharyngeal swab		B.1.5	G
hCoV-19/South Africa/KRISP-0393/2020	EPI_ISL_487336	2020-07-01	Africa / South Africa / KZN	Human	eThekwini	Male	32	Alive	Original	Oro-pharyngeal swab		B.1.1.1	GR
hCoV-19/South Africa/KRISP-0394/2020	EPI_ISL_487337	2020-07-01	Africa / South Africa / KZN	Human	eThekwini	Female	42	Alive	Original	Oro-pharyngeal swab		B.1.1	GR
hCoV-19/South Africa/KRISP-0395/2020	EPI_ISL_487338	2020-07-01	Africa / South Africa / KZN	Human	eThekwini	Female	13	Alive	Original	Oro-pharyngeal swab		B.1.1.1	GR
hCoV-19/South Africa/KRISP-0396/2020	EPI_ISL_487339	2020-07-01	Africa / South Africa / KZN	Human	eThekwini	Male	43	Alive	Original	Oro-pharyngeal swab		B.1.1.1	GR
hCoV-19/South Africa/KRISP-0397/2020	EPI_ISL_487340	2020-07-01	Africa / South Africa / KZN	Human	eThekwini	Male	26	Alive	Original	Oro-pharyngeal swab		B.1	G
hCoV-19/South Africa/KRISP-0398/2020	EPI_ISL_487341	2020-07-01	Africa / South Africa / KZN	Human	eThekwini	Female	56	Alive	Original	Oro-pharyngeal swab		B.1.1	GR
hCoV-19/South Africa/KRISP-0303/2020	EPI_ISL_487348	2020-06-25	Africa / South Africa / KZN	Human	Zululand	Female	29	Alive	Original	Oro-pharyngeal swab		B.1	G
hCoV-19/Greece/8594_HPI/2020	EPI_ISL_487377	2020-04-02	Europe / Greece / Athens	Human		Male	65	Released	Original	Rhino-pharyngeal swab		B.1.1	GR
hCoV-19/Greece/9057_HPI/2020	EPI_ISL_487379	2020-04-04	Europe / Greece / Athens	Human		Female	90	Released	Original	Rhino-pharyngeal swab		B.1.1	GR
hCoV-19/Greece/9060_HPI/2020	EPI_ISL_487381	2020-04-05	Europe / Greece / Athens	Human		Male	28	Released	Original	Rhino-pharyngeal swab		B.1.1	GR
hCoV-19/Belgium/ITM_C2181/2020	EPI_ISL_487433	2020-05-20	Europe / Belgium	Human	Patient infected while traveling in Niger	Male	29	Not hospitalized	Original	Oro-pharyngeal swab		A	S
hCoV-19/Belgium/ITM_C2182/2020	EPI_ISL_487434	2020-05-20	Europe / Belgium	Human	Patient infected while traveling in Niger	Male	28	Not hospitalized	Original	Oro-pharyngeal swab		A	S
hCoV-19/Belgium/ITM_C2183/2020	EPI_ISL_487435	2020-05-13	Europe / Belgium	Human	Patient infected while traveling in Niger	Male	45	Not hospitalized	Original	Oro-pharyngeal swab		A	S
hCoV-19/Belgium/ITM_C2185/2020	EPI_ISL_487436	2020-05-20	Europe / Belgium	Human	Patient infected while traveling in Niger	Male	23	Not hospitalized	Original	Oro-pharyngeal swab		A	S
hCoV-19/Czech Republic/NRL_5556/2020	EPI_ISL_489708	2020-03-22	Europe / Czech Republic / Brno	Human		Female	72	Asymptomatic, identified as positive during preoperation investigation	Original	Oro-pharyngeal swab		A.2	S
hCoV-19/Spain/HUB-51235489/2020	EPI_ISL_489833	2020-06-08	Europe / Spain / Basque Country / Bizkaia	Human		Female	62	Live	Original			B.1.5	G
hCoV-19/Malaysia/IMR_WC90685/2020	EPI_ISL_490101	2020-05-29	Asia / Malaysia	Human		Male	20	Live	Original			B.1.1.1	GR
hCoV-19/Malaysia/IMR_WC94436/2020	EPI_ISL_490102	2020-05-29	Asia / Malaysia	Human		Male	23	Live	Original			B.1	G
hCoV-19/Malaysia/IMR_WC94764/2020	EPI_ISL_490103	2020-05-29	Asia / Malaysia	Human		Male	21	Live	Original			B.1	GH
hCoV-19/Spain/HUB-50378813/2020	EPI_ISL_490202	2020-06-16	Europe / Spain / Basque Country / Bizkaia	Human		Male	52	Live	Original			B.1.5	G
hCoV-19/Spain/HUB-50388391/2020	EPI_ISL_490204	2020-06-05	Europe / Spain / Basque Country	Human		Female	41	Live	Original			B.1.5	G
hCoV-19/Costa Rica/INC-0025/2020	EPI_ISL_491437	2020-03-07	North America / Costa Rica / San Jose	Human	Escazu	Male	49	Alive	Original	unknown	unknown	B.1	GH
hCoV-19/Costa Rica/INC-0028/2020	EPI_ISL_491440	2020-03-11	North America / Costa Rica / Alajuela	Human	Grecia	Female	65	Alive	Original	unknown	unknown	B.1	G
hCoV-19/Costa Rica/INC-0029/2020	EPI_ISL_491441	2020-03-14	North America / Costa Rica / San Jose	Human	Curridabat	Female	48	Alive	Original	unknown	unknown	B.1.5	G
hCoV-19/Costa Rica/INC-0030/2020	EPI_ISL_491442	2020-03-14	North America / Costa Rica / San Jose	Human	Santa Ana	Male	50	Alive	Original	unknown	unknown	B.1.5	G
hCoV-19/Costa Rica/INC-0031/2020	EPI_ISL_491443	2020-03-14	North America / Costa Rica / San Jose	Human	Perez Zeledon	Male	25	Alive	Original	Naso-pharyngeal aspirate	Travel to USA.	B.1	GH
hCoV-19/Costa Rica/INC-0032/2020	EPI_ISL_491444	2020-03-15	North America / Costa Rica / San Jose	Human	Escazu	Male	26	Alive	Original	unknown	unknown	B.1.5	G
hCoV-19/Costa Rica/INC-0033/2020	EPI_ISL_491445	2020-03-15	North America / Costa Rica / San Jose	Human	San Jose	Male	56	Alive	Original	unknown	unknown	B.1.5	G
hCoV-19/Costa Rica/INC-0034/2020	EPI_ISL_491446	2020-03-11	North America / Costa Rica / Alajuela	Human	Alajuela	Male	34	Alive	Original	unknown	unknown	B.1	G
hCoV-19/Costa Rica/INC-0035/2020	EPI_ISL_491447	2020-03-15	North America / Costa Rica / San Jose	Human	Perez Zeledon	Female	25	Alive	Original	Naso-pharyngeal aspirate	unknown	B.1	GH
hCoV-19/Costa Rica/INC-0037/2020	EPI_ISL_491448	2020-03-18	North America / Costa Rica / Alajuela	Human	Grecia	Female	43	Alive	Original	unknown	unknown	B.1	G
hCoV-19/Costa Rica/INC-0038/2020	EPI_ISL_491449	2020-03-16	North America / Costa Rica / Alajuela	Human	Alajuela	Male	21	Alive	Original	Pharyngeal swab	unknown	B.1.5	G
hCoV-19/Costa Rica/INC-0039/2020	EPI_ISL_491450	2020-03-18	North America / Costa Rica / Guanacaste	Human	Nicoya	Male	59	Alive	Original	Naso-pharyngeal aspirate	Travel to USA.	B.1	GH
hCoV-19/Costa Rica/INC-0040/2020	EPI_ISL_491451	2020-03-19	North America / Costa Rica / San Jose	Human	San Jose	Male	66	Alive	Original	Pharyngeal swab	unknown	B.1.26	GH
hCoV-19/Costa Rica/INC-0041/2020	EPI_ISL_491452	2020-03-20	North America / Costa Rica / Alajuela	Human	Alajuela	Male	21	Alive	Original	Naso-pharyngeal aspirate	Travel to USA.	B.1	GH
hCoV-19/Costa Rica/INC-0042/2020	EPI_ISL_491453	2020-03-21	North America / Costa Rica / Alajuela	Human	Alajuela	Female	43	Alive	Original	Pharyngeal swab	Travel to Mexico.	B.1	G
hCoV-19/Costa Rica/INC-0043/2020	EPI_ISL_491454	2020-03-18	North America / Costa Rica / San Jose	Human	Aserri	Female	46	Alive	Original	Pharyngeal swab	Travel to Spain.	B.1.5	G
hCoV-19/Costa Rica/INC-0044/2020	EPI_ISL_491455	2020-03-20	North America / Costa Rica / Alajuela	Human	Alajuela	Male	36	Alive	Original	Pharyngeal swab	Travel (unknown destination)	B.1.1.1	GR
hCoV-19/Costa Rica/INC-0046/2020	EPI_ISL_491457	2020-03-25	North America / Costa Rica / San Jose	Human	Tarrazu	Male	34	Alive	Original	Naso-pharyngeal aspirate	Travel (unknown destination)	B.1.3	GH
hCoV-19/Oman/205035503/2020	EPI_ISL_491969	2020-05-12	Asia / Oman / Muscat	Human		Male	41	Released	Original	Oro-pharyngeal swab		B.1.1.27	GR
hCoV-19/Oman/205036082/2020	EPI_ISL_491973	2020-05-15	Asia / Oman / Muscat	Human		Male	25	Released	Original	Oro-pharyngeal swab		B.1.1.27	GR
hCoV-19/Oman/205036136/2020	EPI_ISL_491974	2020-05-15	Asia / Oman / Muscat	Human		Female	54	Released	Original	Oro-pharyngeal swab		B.1.1	GR
hCoV-19/Oman/205036179/2020	EPI_ISL_491976	2020-05-16	Asia / Oman / Muscat	Human		Male	58	Released	Original	Oro-pharyngeal swab		B.1.1.27	GR
hCoV-19/Oman/205036471/2020	EPI_ISL_491980	2020-05-17	Asia / Oman / Muscat	Human		Male	23	Released	Original	Oro-pharyngeal swab		B.1.1.27	GR
hCoV-19/Oman/205036690/2020	EPI_ISL_491981	2020-05-17	Asia / Oman / Muscat	Human		Male	45	Released	Original	Oro-pharyngeal swab		B.1.1.27	GR
hCoV-19/Oman/205036702/2020	EPI_ISL_491982	2020-05-17	Asia / Oman / Muscat	Human		Male	42	Released	Original	Oro-pharyngeal swab		B.1.1.27	GR
hCoV-19/Oman/205036713/2020	EPI_ISL_491983	2020-05-17	Asia / Oman / Muscat	Human		Male	41	Released	Original	Oro-pharyngeal swab		B.1.1.27	GR
hCoV-19/Oman/205036714/2020	EPI_ISL_491984	2020-05-17	Asia / Oman / Muscat	Human		Male	41	Released	Original	Oro-pharyngeal swab		B.1.1.27	GR
hCoV-19/Oman/205037001/2020	EPI_ISL_491985	2020-05-19	Asia / Oman / Muscat	Human		Female	42	Released	Original	Oro-pharyngeal swab		B.6	O
hCoV-19/Oman/205037397/2020	EPI_ISL_491986	2020-05-19	Asia / Oman / Muscat	Human		Male	44	Released	Original	Oro-pharyngeal swab		B.6	O
hCoV-19/Oman/205037858/2020	EPI_ISL_491988	2020-05-21	Asia / Oman / Muscat	Human		Female	46	Released	Original	Oro-pharyngeal swab		B.1.1.27	GR
hCoV-19/Oman/205038017/2020	EPI_ISL_491989	2020-05-21	Asia / Oman / Muscat	Human		Male	29	Released	Original	Oro-pharyngeal swab		B.1.1.7	O
hCoV-19/Oman/205038033/2020	EPI_ISL_491990	2020-05-21	Asia / Oman / Muscat	Human		Female	17	Released	Original	Oro-pharyngeal swab		B.1.1.27	GR
hCoV-19/Oman/205038035/2020	EPI_ISL_491991	2020-05-21	Asia / Oman / Muscat	Human		Female	54	Released	Original	Oro-pharyngeal swab		B.1.1.27	GR
hCoV-19/Oman/205038041/2020	EPI_ISL_491992	2020-05-21	Asia / Oman / Muscat	Human		Male	57	Released	Original	Oro-pharyngeal swab		B.1.1.27	GR
hCoV-19/Oman/205038157/2020	EPI_ISL_491993	2020-05-22	Asia / Oman / Muscat	Human		Female	44	Released	Original	Oro-pharyngeal swab		B.1.1.27	GR
hCoV-19/Oman/205038170/2020	EPI_ISL_491994	2020-05-21	Asia / Oman / Muscat	Human		Female	5	Released	Original	Oro-pharyngeal swab		B.1.1.27	GR
hCoV-19/Oman/205038852/2020	EPI_ISL_491998	2020-05-25	Asia / Oman / Muscat	Human		Male	57	Released	Original	Oro-pharyngeal swab		B.1.1.27	GR
hCoV-19/Oman/205038885/2020	EPI_ISL_491999	2020-05-26	Asia / Oman / Muscat	Human		Male	35	Released	Original	Oro-pharyngeal swab		B.1.1.27	GR
hCoV-19/Oman/205038896/2020	EPI_ISL_492000	2020-05-26	Asia / Oman / Muscat	Human		Female	25	Released	Original	Oro-pharyngeal swab		B.1.1.27	GR
hCoV-19/Oman/205038906/2020	EPI_ISL_492001	2020-05-26	Asia / Oman / Muscat	Human		Female	2	Released	Original	Oro-pharyngeal swab		B.1.1.27	GR
hCoV-19/Oman/205039048/2020	EPI_ISL_492002	2020-05-27	Asia / Oman / Muscat	Human		Female	61	Released	Original	Oro-pharyngeal swab		B.1.1.27	GR
hCoV-19/Oman/205039149/2020	EPI_ISL_492003	2020-05-27	Asia / Oman / Muscat	Human		Female	38	Released	Original	Oro-pharyngeal swab		B.1.1.27	GR
hCoV-19/Oman/205039531/2020	EPI_ISL_492005	2020-05-28	Asia / Oman / Muscat	Human		Female	46	Released	Original	Oro-pharyngeal swab		B.1.1.27	GR
hCoV-19/Oman/205039569/2020	EPI_ISL_492006	2020-05-28	Asia / Oman / Muscat	Human		Female	29	Released	Original	Oro-pharyngeal swab		B.1.1.27	GR
hCoV-19/Oman/205039772/2020	EPI_ISL_492007	2020-05-29	Asia / Oman / Muscat	Human		Male	53	Released	Original	Oro-pharyngeal swab		B.1.1	GR
hCoV-19/Oman/205039788/2020	EPI_ISL_492008	2020-05-29	Asia / Oman / Muscat	Human		Female	1	Released	Original	Oro-pharyngeal swab		B.1.1	GR
hCoV-19/Oman/205040194/2020	EPI_ISL_492012	2020-05-31	Asia / Oman / Muscat	Human		Male	15	Released	Original	Oro-pharyngeal swab		B.1.1	GR
hCoV-19/Oman/205041214/2020	EPI_ISL_492014	2020-06-03	Asia / Oman / Muscat	Human		Male	65	Released	Original	Oro-pharyngeal swab		B.1.1.27	GR
hCoV-19/Oman/205041374/2020	EPI_ISL_492016	2020-06-04	Asia / Oman / Muscat	Human		Female	36	Released	Original	Oro-pharyngeal swab		B.1.1.27	GR
hCoV-19/Oman/205041592/2020	EPI_ISL_492017	2020-06-05	Asia / Oman / Muscat	Human		Male	34	Released	Original	Oro-pharyngeal swab		B.1.1.27	GR
hCoV-19/Oman/205042592/2020	EPI_ISL_492019	2020-06-08	Asia / Oman / Muscat	Human		Female	27	Released	Original	Oro-pharyngeal swab		B.1.1.27	GR
hCoV-19/Oman/205042822/2020	EPI_ISL_492020	2020-06-09	Asia / Oman / Muscat	Human		Female	29	Released	Original	Oro-pharyngeal swab		B.1.1	GR
hCoV-19/Oman/205042904/2020	EPI_ISL_492021	2020-06-09	Asia / Oman / Muscat	Human		Male	61	Released	Original	Oro-pharyngeal swab		B.1.1.27	GR
hCoV-19/Oman/205042917/2020	EPI_ISL_492022	2020-06-09	Asia / Oman / Muscat	Human		Male	18	Released	Original	Oro-pharyngeal swab		B.1.1.27	GR
hCoV-19/Oman/205042975/2020	EPI_ISL_492023	2020-06-09	Asia / Oman / Muscat	Human		Female	8	Released	Original	Oro-pharyngeal swab		B.1.1.27	GR
hCoV-19/Oman/205043002/2020	EPI_ISL_492024	2020-06-09	Asia / Oman / Muscat	Human		Male	37	Released	Original	Oro-pharyngeal swab		B.1.1	GR
hCoV-19/Oman/205043071/2020	EPI_ISL_492025	2020-06-10	Asia / Oman / Muscat	Human		Female	38	Released	Original	Oro-pharyngeal swab		B.1.1.27	GR
hCoV-19/Oman/205043490/2020	EPI_ISL_492026	2020-06-11	Asia / Oman / Muscat	Human		Female	38	Released	Original	Oro-pharyngeal swab		B.1.1.27	GR
hCoV-19/Brazil/RJ-UFRJ-1640/2020	EPI_ISL_492033	2020-04-29	South America / Brazil / Rio de Janeiro / Rio de Janeiro	Human		Female	50	Live	Original	Oro-pharyngeal swab		B.1.1.33	GR
hCoV-19/Brazil/RJ-UFRJ-2215/2020	EPI_ISL_492034	2020-04-17	South America / Brazil / Rio de Janeiro / Rio de Janeiro	Human		Male	30	Live	Original	Oro-pharyngeal swab		B.1.1.33	GR
hCoV-19/Brazil/RJ-UFRJ-2517/2020	EPI_ISL_492035	2020-05-29	South America / Brazil / Rio de Janeiro / Rio de Janeiro	Human		Male	52	Live	Original	Oro-pharyngeal swab		B.1.1.33	GR
hCoV-19/Brazil/RJ-UFRJ-9331/2020	EPI_ISL_492036	2020-06-01	South America / Brazil / Rio de Janeiro / Resende	Human		Male	23	Live	Original	Oro-pharyngeal swab		B.1.1.28	GR
hCoV-19/Brazil/RJ-UFRJ-11785/2020	EPI_ISL_492038	2020-04-29	South America / Brazil / Rio de Janeiro / Niteroi	Human		Female	86	Live	Original	Oro-pharyngeal swab		B.1.1.33	GR
hCoV-19/Brazil/RJ-UFRJ-11786/2020	EPI_ISL_492039	2020-04-29	South America / Brazil / Rio de Janeiro / Niteroi	Human		Male	19	Live	Original	Oro-pharyngeal swab		B.1.1.33	GR
hCoV-19/Brazil/RJ-UFRJ-54093/2020	EPI_ISL_492042	2020-04-16	South America / Brazil / Rio de Janeiro / Rio de Janeiro	Human		Female	37	Live	Original	Oro-pharyngeal swab		B.1.1.33	GR
hCoV-19/Brazil/RJ-UFRJ-57437/2020	EPI_ISL_492043	2020-05-25	South America / Brazil / Rio de Janeiro / Rio de Janeiro	Human		Female	34	Live	Original	Oro-pharyngeal swab		B.1.1.33	GR
hCoV-19/Brazil/RJ-UFRJ-57721/2020	EPI_ISL_492044	2020-05-27	South America / Brazil / Rio de Janeiro / Rio de Janeiro	Human		Female	34	Live	Original	Oro-pharyngeal swab		B.1.1.33	GR
hCoV-19/Brazil/RJ-UFRJ-57722/2020	EPI_ISL_492045	2020-05-27	South America / Brazil / Rio de Janeiro / Rio de Janeiro	Human		Female	3	Live	Original	Oro-pharyngeal swab		B.1.1.33	GR
hCoV-19/Brazil/RJ-UFRJ-58271/2020	EPI_ISL_492048	2020-06-01	South America / Brazil / Rio de Janeiro / Rio de Janeiro	Human		Male	62	Live	Original	Oro-pharyngeal swab		B.1.1.33	GR
hCoV-19/Italy/Pascale_1/2020	EPI_ISL_492184	2020	Europe / Italy / Campania	Human		Male	47	Alive	Original			B.1	G
hCoV-19/Italy/Pascale_2/2020	EPI_ISL_493197	2020	Europe / Italy / Campania	Human		Female	48	Alive	Original			B.1	G
hCoV-19/Italy/Pascale_3/2020	EPI_ISL_493213	2020	Europe / Italy / Campania	Human		Male	66	Live	Original			B.1.69	G
hCoV-19/Italy/IZSM-32798-45/2020	EPI_ISL_493332	2020-03-28	Europe / Italy / Benevento	Human		Male	65	Asymptomatic	Vero cells			B.1.5	G
hCoV-19/Italy/IZSM-32803-66/2020	EPI_ISL_493333	2020-03-28	Europe / Italy / Benevento	Human		Male	64	Asymptomatic	Vero cells			B.1.5	G
hCoV-19/Mexico/InDRE_22/2020	EPI_ISL_493337	2020-04-26	North America / Mexico / Tabasco	Human		Female	44	Released	Original	Oro-pharyngeal swab		B.1.1	GR
hCoV-19/Mexico/InDRE_24/2020	EPI_ISL_493339	2020-05-04	North America / Mexico / Guerrero	Human		Male	42	Live	Original	Oro-pharyngeal swab		B.1	G
hCoV-19/Mexico/InDRE_26/2020	EPI_ISL_493341	2020-05-27	North America / Mexico / Morelos	Human		Male	29	Released	Original	Oro-pharyngeal swab		B.1.1	GR
hCoV-19/Mexico/InDRE_27/2020	EPI_ISL_493342	2020-05-26	North America / Mexico / Nayarit	Human		Female	50	Released	Original	Oro-pharyngeal swab		B.1.5	G
hCoV-19/Mexico/InDRE_28/2020	EPI_ISL_493343	2020-05-29	North America / Mexico / Nayarit	Human		Male	72	Released	Original	Oro-pharyngeal swab		B.1.43	GH
hCoV-19/Mexico/InDRE_29/2020	EPI_ISL_493344	2020-05-15	North America / Mexico / Sonora	Human		Male	61	Released	Original	Oro-pharyngeal swab		B.1	G
hCoV-19/Mexico/InDRE_30/2020	EPI_ISL_493345	2020-05-29	North America / Mexico / BCS	Human		Female	73	Released	Original	Oro-pharyngeal swab		B.1	G
hCoV-19/Mexico/InDRE_32/2020	EPI_ISL_493347	2020-05-22	North America / Mexico / BC	Human		Female	9	Released	Original	Oro-pharyngeal swab		B.1	G
hCoV-19/Mexico/InDRE_34/2020	EPI_ISL_493349	2020-05-28	North America / Mexico / Sonora	Human		Male	83	Live	Original	Oro-pharyngeal swab		B.1	G
hCoV-19/Italy/Pascale_4/2020	EPI_ISL_494756	2020	Europe / Italy / Campania	Human		Female	27	Alive	Original			B.1	G
hCoV-19/Italy/Pascale_5/2020	EPI_ISL_494757	2020	Europe / Italy / Campania	Human		Female	84	Alive	Original			B.1	G
hCoV-19/Italy/Pascale_6/2020	EPI_ISL_494759	2020	Europe / Italy / Campania	Human		Male	71	Alive	Original			B.1	O
hCoV-19/Italy/Pascale_7/2020	EPI_ISL_494761	2020	Europe / Italy / Campania	Human		Female	60	Alive	Original			B.1.1	GR
hCoV-19/Italy/Pascale_8/2020	EPI_ISL_494762	2020	Europe / Italy / Campania	Human		Male	61	Live	Original			B.1	G
hCoV-19/Italy/Pascale_9/2020	EPI_ISL_494763	2020	Europe / Italy / Campania	Human		Male	23	Live	Original			B.1	O
hCoV-19/Italy/Pascale_10/2020	EPI_ISL_494771	2020	Europe / Italy / Campania	Human		Male	78	Live	Orginal			B.1	G
hCoV-19/Italy/Pascale_11/2020	EPI_ISL_494774	2020	Europe / Italy / Campania	Human		Male	26	Live	Original			B.1.1	GR
hCoV-19/Italy/Pascale_12/2020	EPI_ISL_494775	2020	Europe / Italy / Campania	Human		Female	67	Live	Original			B.1	G
hCoV-19/Italy/Pascale_13/2020	EPI_ISL_494776	2020	Europe / Italy / Campania	Human		Male	33	Live	Original			B.1	G
hCoV-19/Turkey/KU-009/2020	EPI_ISL_495419	2020-04-29	Europe / Turkey / Kars Province	Human		Female	22	Asymptomatic	Original	Nasopharyngeal swab		B.1	G
hCoV-19/Turkey/KU-013/2020	EPI_ISL_495423	2020-05-08	Europe / Turkey / Kars Province	Human		Female	7	Asymptomatic	Original	Nasopharyngeal swab		B.1.1	GR
hCoV-19/Turkey/KU-016/2020	EPI_ISL_495426	2020-05-12	Europe / Turkey / Kars Province	Human		Male	25	Asymptomatic	Original	Nasopharyngeal swab		B.1	GH
hCoV-19/Turkey/KU-029/2020	EPI_ISL_495439	2020-05-08	Europe / Turkey / Kars Province	Human		Male	13	Asymptomatic	Original	Nasopharyngeal swab		B.1.9	GH
hCoV-19/Turkey/KU-036/2020	EPI_ISL_495446	2020-05-21	Europe / Turkey / Kars Province	Human		Female	28	Asymptomatic	Original	Nasopharyngeal swab		B.1.1	GR
hCoV-19/Lishui/LS003/2020	EPI_ISL_495459	2020-01-24	Asia / China / Zhejiang / Lishui	Human		Male	46	Alive	Original	Sputum		B	L
hCoV-19/South Africa/KRISP-0295/2020	EPI_ISL_495516	2020-06-26	Africa / South Africa / KZN / eThekwini	Human		Female	35	Live	Original	Oro-pharyngeal swab		B.1.1	GR
hCoV-19/South Africa/KRISP-0337/2020	EPI_ISL_495517	2020-06-18	Africa / South Africa / KZN / Sisonke	Human		Female	47	Live	Original	Oro-pharyngeal swab		B.1.1	GR
hCoV-19/South Africa/KRISP-0342/2020	EPI_ISL_495518	2020-06-18	Africa / South Africa / KZN / Harry gwala	Human		Female	50	Live	Original	Oro-pharyngeal swab		B.1	G
hCoV-19/South Africa/KRISP-0343/2020	EPI_ISL_495519	2020-06-18	Africa / South Africa / KZN / Harry gwala	Human		Female	38	Live	Original	Oro-pharyngeal swab		B.1.1	GR
hCoV-19/South Africa/KRISP-0344/2020	EPI_ISL_495520	2020-06-20	Africa / South Africa / KZN / uMzinyathi	Human		Female	42	Live	Original	Oro-pharyngeal swab		B.1.1.1	GR
hCoV-19/South Africa/KRISP-0346/2020	EPI_ISL_495521	2020-06-18	Africa / South Africa / KZN / Ugu	Human		Female	88	Live	Original	Oro-pharyngeal swab		B.1	G
hCoV-19/South Africa/KRISP-0377/2020	EPI_ISL_495522	2020-06-22	Africa / South Africa / KZN / eThekwini	Human		Female	34	Live	Original	Oro-pharyngeal swab		B.1.1	GR
hCoV-19/South Africa/KRISP-0382/2020	EPI_ISL_495523	2020-06-25	Africa / South Africa / KZN / eThekwini	Human		Female	37	Live	Original	Oro-pharyngeal swab		B.1	G
hCoV-19/South Africa/KRISP-0383/2020	EPI_ISL_495524	2020-06-25	Africa / South Africa / KZN / eThekwini	Human		Female	35	Live	Original	Oro-pharyngeal swab		B.1	G
hCoV-19/South Africa/KRISP-0384/2020	EPI_ISL_495525	2020-06-25	Africa / South Africa / KZN / eThekwini	Human		Female	40	Live	Original	Oro-pharyngeal swab		B.1	G
hCoV-19/South Africa/KRISP-0385/2020	EPI_ISL_495526	2020-06-25	Africa / South Africa / KZN / eThekwini	Human		Female	32	Live	Original	Oro-pharyngeal swab		B.1.1	GR
hCoV-19/South Africa/KRISP-0402/2020	EPI_ISL_495527	2020-06-23	Africa / South Africa / KZN / Harry Gwala	Human		Male	26	Live	Original	Oro-pharyngeal swab		B.1	G
hCoV-19/South Africa/KRISP-0403/2020	EPI_ISL_495528	2020-06-23	Africa / South Africa / KZN / Amajuba	Human		Male	28	Live	Original	Oro-pharyngeal swab		B.1.1.1	GR
hCoV-19/South Africa/KRISP-0404/2020	EPI_ISL_495529	2020-06-24	Africa / South Africa / KZN / Amajuba	Human		Female	31	Live	Original	Oro-pharyngeal swab		B.1.1	GR
hCoV-19/South Africa/KRISP-0405/2020	EPI_ISL_495530	2020-06-23	Africa / South Africa / KZN / Harry Gwala	Human		Male	25	Live	Original	Oro-pharyngeal swab		B.1	G
hCoV-19/South Africa/KRISP-0406/2020	EPI_ISL_495531	2020-06-22	Africa / South Africa / KZN / Umzinyathi	Human		Male	31	Live	Original	Oro-pharyngeal swab		B.1.1	GR
hCoV-19/South Africa/KRISP-0407/2020	EPI_ISL_495532	2020-06-24	Africa / South Africa / KZN / Amajuba	Human		Female	38	Live	Original	Oro-pharyngeal swab		B.1	G
hCoV-19/South Africa/KRISP-0408/2020	EPI_ISL_495533	2020-06-23	Africa / South Africa / KZN / Harry Gwala	Human		Female	32	Live	Original	Oro-pharyngeal swab		B.1	G
hCoV-19/South Africa/KRISP-0409/2020	EPI_ISL_495534	2020-06-23	Africa / South Africa / KZN / Amajuba	Human		Female	68	Live	Original	Oro-pharyngeal swab		B.1.1.1	GR
hCoV-19/South Africa/KRISP-0410/2020	EPI_ISL_495535	2020-07-02	Africa / South Africa / KZN / eThekwini	Human		Male	26	Live	Original	Oro-pharyngeal swab		B.1	G
hCoV-19/South Africa/KRISP-0411/2020	EPI_ISL_495536	2020-07-02	Africa / South Africa / KZN / eThekwini	Human		Male	28	Live	Original	Oro-pharyngeal swab		B.1.1	GR
hCoV-19/South Africa/KRISP-0412/2020	EPI_ISL_495537	2020-07-02	Africa / South Africa / KZN / eThekwini	Human		Female	31	Live	Original	Oro-pharyngeal swab		B.1.1	GR
hCoV-19/South Africa/KRISP-0413/2020	EPI_ISL_495538	2020-07-02	Africa / South Africa / KZN / eThekwini	Human		Male	25	Live	Original	Oro-pharyngeal swab		B.1.1	GR
hCoV-19/South Africa/KRISP-0414/2020	EPI_ISL_495539	2020-07-02	Africa / South Africa / KZN / eThekwini	Human		Male	31	Live	Original	Oro-pharyngeal swab		B.1	G
hCoV-19/South Africa/KRISP-0415/2020	EPI_ISL_495540	2020-07-02	Africa / South Africa / KZN / eThekwini	Human		Female	38	Live	Original	Oro-pharyngeal swab		B.1	G
hCoV-19/South Africa/KRISP-0417/2020	EPI_ISL_495541	2020-07-02	Africa / South Africa / KZN / eThekwini	Human		Female	32	Live	Original	Oro-pharyngeal swab		B.1.1	GR
hCoV-19/South Africa/KRISP-0418/2020	EPI_ISL_495542	2020-07-02	Africa / South Africa / KZN / eThekwini	Human		Female	68	Live	Original	Oro-pharyngeal swab		B.1.1	GR
hCoV-19/South Africa/KRISP-0420/2020	EPI_ISL_495543	2020-07-01	Africa / South Africa / KZN / ilembe	Human		Female	46	Live	Original	Oro-pharyngeal swab		B.1.1.1	GR
hCoV-19/South Africa/KRISP-0421/2020	EPI_ISL_495544	2020-07-01	Africa / South Africa / KZN / uThungulu	Human		Female	29	Live	Original	Oro-pharyngeal swab		B.1.1	GR
hCoV-19/South Africa/KRISP-0423/2020	EPI_ISL_495545	2020-07-01	Africa / South Africa / KZN / ilembe	Human		Female	22	Live	Original	Oro-pharyngeal swab		B.1	G
hCoV-19/South Africa/KRISP-0426/2020	EPI_ISL_495546	2020-07-01	Africa / South Africa / KZN / Umgungundlovu	Human		Female	28	Live	Original	Oro-pharyngeal swab		B.1.1	GR
hCoV-19/South Africa/KRISP-0431/2020	EPI_ISL_495547	2020-06-30	Africa / South Africa / KZN / uThungulu	Human		Female	34	Live	Original	Oro-pharyngeal swab		B.1.1	GR
hCoV-19/South Africa/KRISP-0450/2020	EPI_ISL_495548	2020-07-02	Africa / South Africa / KZN / eThekwini	Human		Female	54	Live	Original	Oro-pharyngeal swab		B.1	G
hCoV-19/South Africa/KRISP-0458/2020	EPI_ISL_495549	2020-07-02	Africa / South Africa / KZN / eThekwini	Human		Female	32	Live	Original	Oro-pharyngeal swab		B.1.1	GR
hCoV-19/South Africa/KRISP-0460/2020	EPI_ISL_495550	2020-07-02	Africa / South Africa / KZN / eThekwini	Human		Female	43	Live	Original	Oro-pharyngeal swab		B.1.106	G
hCoV-19/South Africa/KRISP-0461/2020	EPI_ISL_495551	2020-07-02	Africa / South Africa / KZN / eThekwini	Human		Female	23	Live	Original	Oro-pharyngeal swab		B.1	G
hCoV-19/South Africa/KRISP-0462/2020	EPI_ISL_495552	2020-07-02	Africa / South Africa / KZN / eThekwini	Human		Male	73	Live	Original	Oro-pharyngeal swab		B.1.5	G
hCoV-19/South Africa/KRISP-0464/2020	EPI_ISL_495553	2020-06-30	Africa / South Africa / KZN / uThungulu	Human		Male	32	Live	Original	Oro-pharyngeal swab		B.1.5	G
hCoV-19/South Africa/KRISP-0468/2020	EPI_ISL_495554	2020-07-01	Africa / South Africa / KZN / uThungulu	Human		Male	9	Live	Original	Oro-pharyngeal swab		B.1.1	G
hCoV-19/South Africa/KRISP-0469/2020	EPI_ISL_495555	2020-07-06	Africa / South Africa / KZN / Ugu	Human		Female	34	Live	Original	Oro-pharyngeal swab		B.1.1	GR
hCoV-19/South Africa/KRISP-0473/2020	EPI_ISL_495556	2020-07-06	Africa / South Africa / KZN / Ugu	Human		Male	57	Live	Original	Oro-pharyngeal swab		B.1.1	GR
hCoV-19/South Africa/KRISP-0474/2020	EPI_ISL_495557	2020-07-06	Africa / South Africa / KZN / Ugu	Human		Male	2	Live	Original	Oro-pharyngeal swab		B.1.1	GR
hCoV-19/South Africa/KRISP-0475/2020	EPI_ISL_495558	2020-07-06	Africa / South Africa / KZN / Ugu	Human		Male	3	Live	Original	Oro-pharyngeal swab		B.1.1	GR
hCoV-19/South Africa/KRISP-0478/2020	EPI_ISL_495559	2020-07-05	Africa / South Africa / KZN / Umgungundlovu	Human		Male	25	Live	Original	Oro-pharyngeal swab		B.1.1	GR
hCoV-19/South Africa/KRISP-0481/2020	EPI_ISL_495560	2020-07-05	Africa / South Africa / KZN / Umgungundlovu	Human		Male	53	Live	Original	Oro-pharyngeal swab		B.1.1	GR
hCoV-19/South Africa/KRISP-0485/2020	EPI_ISL_495561	2020-07-03	Africa / South Africa / KZN / Umkhanyakude	Human		Female	13	Live	Original	Oro-pharyngeal swab		B.1.1	GR
hCoV-19/South Africa/KRISP-0487/2020	EPI_ISL_495562	2020-07-03	Africa / South Africa / KZN / Umkhanyakude	Human		Female	12	Live	Original	Oro-pharyngeal swab		B.1.106	G
hCoV-19/Colombia/81402/2020	EPI_ISL_497736	2020-03-18	South America / Colombia / Pereira	Human		Female	65	Recovered	Original	Nasopharyngeal swab		B.1	GH
hCoV-19/Colombia/84730/2020	EPI_ISL_497738	2020-03-22	South America / Colombia / Cartagena	Human		Female	41	Recovered	Original	Oropharyngeal swab		B.1	G
hCoV-19/Colombia/85082/2020	EPI_ISL_497744	2020-03-23	South America / Colombia / Armenia	Human		Female	50	Recovered	Original	Nasopharyngeal swab		B.1	G
hCoV-19/Colombia/87267/2020	EPI_ISL_497745	2020-03-28	South America / Colombia / Pereira	Human		Male	32	Recovered	Original	Nasopharyngeal swab		B.1	GH
hCoV-19/Zhejiang/SX0715/2020	EPI_ISL_497950	2020-07-15	Asia / China / Zhejiang	Human		Male	50	Live	Original			B.1.1	GR
hCoV-19/South Africa/KRISP-0435/2020	EPI_ISL_498054	2020-07-01	Africa / South Africa / KZN / Ugu	Human		Female	4	Live	Original	Oro-pharyngeal swab		B.1.1	GR
hCoV-19/South Africa/KRISP-0436/2020	EPI_ISL_498055	2020-07-01	Africa / South Africa / KZN / Ugu	Human		Male	31	Live	Original	Oro-pharyngeal swab		B.1.1	GR
hCoV-19/South Africa/KRISP-0440/2020	EPI_ISL_498056	2020-07-01	Africa / South Africa / KZN / Ilembe	Human		Male	32	Live	Original	Oro-pharyngeal swab		B.1.1	GR
hCoV-19/South Africa/KRISP-0441/2020	EPI_ISL_498057	2020-06-30	Africa / South Africa / KZN / Ilembe	Human		Male	17	Live	Original	Oro-pharyngeal swab		B.1	G
hCoV-19/South Africa/KRISP-0445/2020	EPI_ISL_498058	2020-06-30	Africa / South Africa / KZN / Ilembe	Human		Female	17	Live	Original	Oro-pharyngeal swab		B.1.1	GR
hCoV-19/South Africa/KRISP-0446/2020	EPI_ISL_498059	2020-06-30	Africa / South Africa / KZN / Ilembe	Human		Female	21	Live	Original	Oro-pharyngeal swab		B.1	G
hCoV-19/South Africa/KRISP-0489/2020	EPI_ISL_498060	2020-07-09	Africa / South Africa / KZN / Umkhanyakude	Human		Female	22	Live	Original	Oro-pharyngeal swab		B.1.1	GR
hCoV-19/South Africa/KRISP-0490/2020	EPI_ISL_498061	2020-07-09	Africa / South Africa / KZN / Umkhanyakude	Human		Female	16	Live	Original	Oro-pharyngeal swab		B.1.1	GR
hCoV-19/South Africa/KRISP-0491/2020	EPI_ISL_498062	2020-07-07	Africa / South Africa / KZN / Umkhanyakude	Human		Male	19	Live	Original	Oro-pharyngeal swab		B.1.1	GR
hCoV-19/South Africa/KRISP-0492/2020	EPI_ISL_498063	2020-07-07	Africa / South Africa / KZN / Umkhanyakude	Human		Female	21	Live	Original	Oro-pharyngeal swab		B.1.1	GR
hCoV-19/South Africa/KRISP-0493/2020	EPI_ISL_498064	2020-07-07	Africa / South Africa / KZN / Umkhanyakude	Human		Male	34	Live	Original	Oro-pharyngeal swab		B.1.1	GR
hCoV-19/South Africa/KRISP-0494/2020	EPI_ISL_498065	2020-07-09	Africa / South Africa / KZN / Umkhanyakude	Human		Female	20	Live	Original	Oro-pharyngeal swab		B.1.1	GR
hCoV-19/South Africa/KRISP-0497/2020	EPI_ISL_498066	2020-07-09	Africa / South Africa / KZN / Umkhanyakude	Human		Female	23	Live	Original	Oro-pharyngeal swab		B.1.1	GR
hCoV-19/South Africa/KRISP-0498/2020	EPI_ISL_498067	2020-07-10	Africa / South Africa / KZN / Umkhanyakude	Human		Male	28	Live	Original	Oro-pharyngeal swab		B.1	G
hCoV-19/South Africa/KRISP-0500/2020	EPI_ISL_498068	2020-07-07	Africa / South Africa / KZN / Umkhanyakude	Human		Female	15	Live	Original	Oro-pharyngeal swab		B.1.1	GR
hCoV-19/South Africa/KRISP-0501/2020	EPI_ISL_498069	2020-07-11	Africa / South Africa / KZN / Umkhanyakude	Human		Female	57	Live	Original	Oro-pharyngeal swab		B.1	G
hCoV-19/South Africa/KRISP-0502/2020	EPI_ISL_498070	2020-07-11	Africa / South Africa / KZN / Umgungundlovu	Human		Male	66	Live	Original	Oro-pharyngeal swab		B.1.1	GR
hCoV-19/South Africa/KRISP-0503/2020	EPI_ISL_498071	2020-07-11	Africa / South Africa / KZN / Umgungundlovu	Human		Female	18	Live	Original	Oro-pharyngeal swab		B.1.1	GR
hCoV-19/South Africa/KRISP-0526/2020	EPI_ISL_498072	2020-07-13	Africa / South Africa / KZN / Harry Gwala	Human		Male	12	Live	Original	Oro-pharyngeal swab		B.1.1	GR
hCoV-19/South Africa/KRISP-0527/2020	EPI_ISL_498073	2020-07-14	Africa / South Africa / KZN / Harry Gwala	Human		Female	40	Live	Original	Oro-pharyngeal swab		B.1	G
hCoV-19/South Africa/KRISP-0529/2020	EPI_ISL_498074	2020-07-13	Africa / South Africa / KZN / Umzinyathi	Human		Female	36	Live	Original	Oro-pharyngeal swab		B.1.1.1	GR
hCoV-19/South Africa/KRISP-0531/2020	EPI_ISL_498075	2020-07-14	Africa / South Africa / KZN / Harry Gwala	Human		Female	38	Live	Original	Oro-pharyngeal swab		B.1.5	G
hCoV-19/South Africa/KRISP-0533/2020	EPI_ISL_498076	2020-07-15	Africa / South Africa / KZN / eThekwini	Human		Female	44	Live	Original	Oro-pharyngeal swab		B.1	G
hCoV-19/South Africa/KRISP-0534/2020	EPI_ISL_498077	2020-07-14	Africa / South Africa / KZN / Harry Gwala	Human		Male	25	Live	Original	Oro-pharyngeal swab		B.1.5	G
hCoV-19/South Africa/KRISP-0535/2020	EPI_ISL_498078	2020-07-08	Africa / South Africa / KZN / Umkhanyakude	Human		Male	1	Live	Original	Oro-pharyngeal swab		B.1.1	GR
hCoV-19/South Africa/KRISP-0536/2020	EPI_ISL_498079	2020-07-14	Africa / South Africa / KZN / Umzinyathi	Human		Male	50	Live	Original	Oro-pharyngeal swab		B.1.1	GR
hCoV-19/South Africa/KRISP-0538/2020	EPI_ISL_498080	2020-07-14	Africa / South Africa / KZN / Umzinyathi	Human		Male	50	Live	Original	Oro-pharyngeal swab		B.1.1	GR
hCoV-19/South Africa/KRISP-0539/2020	EPI_ISL_498081	2020-07-07	Africa / South Africa / KZN / Umzinyathi	Human		Female	31	Live	Original	Oro-pharyngeal swab		B.1.1	GR
hCoV-19/South Africa/KRISP-0540/2020	EPI_ISL_498082	2020-07-14	Africa / South Africa / KZN / Umzinyathi	Human		Female	42	Live	Original	Oro-pharyngeal swab		B.1.1	GR
hCoV-19/South Africa/KRISP-0541/2020	EPI_ISL_498083	2020-07-14	Africa / South Africa / KZN / Umzinyathi	Human		Female	62	Live	Original	Oro-pharyngeal swab		B.1.1	GR
hCoV-19/South Africa/KRISP-0543/2020	EPI_ISL_498084	2020-07-12	Africa / South Africa / KZN / Ilembe	Human		Female	33	Live	Original	Oro-pharyngeal swab		B.1.1.1	GR
hCoV-19/South Africa/KRISP-0544/2020	EPI_ISL_498085	2020-07-13	Africa / South Africa / KZN / Umzinyathi	Human		Female	56	Live	Original	Oro-pharyngeal swab		B.1.1	GR
hCoV-19/South Africa/KRISP-0545/2020	EPI_ISL_498086	2020-07-14	Africa / South Africa / KZN / Harry Gwala	Human		Female	32	Live	Original	Oro-pharyngeal swab		B.1.1	GR
hCoV-19/South Africa/KRISP-0548/2020	EPI_ISL_498087	2020-07-15	Africa / South Africa / KZN / eThekwini	Human		Male	42	Live	Original	Oro-pharyngeal swab		B.1.1	GR
hCoV-19/South Africa/KRISP-0549/2020	EPI_ISL_498088	2020-07-15	Africa / South Africa / KZN / eThekwini	Human		Female	24	Live	Original	Oro-pharyngeal swab		B.1	G
hCoV-19/South Africa/KRISP-0550/2020	EPI_ISL_498089	2020-07-15	Africa / South Africa / KZN / eThekwini	Human		Female	20	Live	Original	Oro-pharyngeal swab		B.1.1	GR
hCoV-19/South Africa/KRISP-0551/2020	EPI_ISL_498090	2020-07-14	Africa / South Africa / KZN / Ugu	Human		Female	56	Live	Original	Oro-pharyngeal swab		B.1.1	GR
hCoV-19/South Africa/KRISP-0552/2020	EPI_ISL_498091	2020-07-14	Africa / South Africa / KZN / Ugu	Human		Female	21	Live	Original	Oro-pharyngeal swab		B.1.1	GR
hCoV-19/South Africa/KRISP-0553/2020	EPI_ISL_498092	2020-07-14	Africa / South Africa / KZN / Ugu	Human		Female	25	Live	Original	Oro-pharyngeal swab		B.1.1	GR
hCoV-19/South Africa/KRISP-0554/2020	EPI_ISL_498093	2020-07-14	Africa / South Africa / KZN / Ugu	Human		Female	20	Live	Original	Oro-pharyngeal swab		B.1.1	GR
hCoV-19/South Africa/KRISP-0555/2020	EPI_ISL_498094	2020-07-15	Africa / South Africa / KZN / eThekwini	Human		Female	43	Live	Original	Oro-pharyngeal swab		B.1	G
hCoV-19/South Africa/KRISP-0556/2020	EPI_ISL_498095	2020-07-15	Africa / South Africa / KZN / eThekwini	Human		Female	62	Live	Original	Oro-pharyngeal swab		B.1.1	GR
hCoV-19/South Africa/KRISP-0557/2020	EPI_ISL_498096	2020-07-14	Africa / South Africa / KZN / Uthukela	Human		Female	38	Live	Original	Oro-pharyngeal swab		B.1.1.1	GR
hCoV-19/South Africa/KRISP-0558/2020	EPI_ISL_498097	2020-07-15	Africa / South Africa / KZN / eThekwini	Human		Female	40	Live	Original	Oro-pharyngeal swab		B.1.1	GR
hCoV-19/South Africa/KRISP-0559/2020	EPI_ISL_498098	2020-07-14	Africa / South Africa / KZN / Umzinyathi	Human		Male	33	Live	Original	Oro-pharyngeal swab		B.1.1	GR
hCoV-19/South Africa/KRISP-0560/2020	EPI_ISL_498099	2020-07-15	Africa / South Africa / KZN / Umzinyathi	Human		Female	53	Live	Original	Oro-pharyngeal swab		B.1.1	GR
hCoV-19/South Africa/KRISP-0561/2020	EPI_ISL_498100	2020-07-15	Africa / South Africa / KZN / eThekwini	Human		Male	55	Live	Original	Oro-pharyngeal swab		B.1.1	GR
hCoV-19/South Africa/KRISP-0562/2020	EPI_ISL_498101	2020-07-15	Africa / South Africa / KZN / eThekwini	Human		Male	37	Live	Original	Oro-pharyngeal swab		B.1	G
hCoV-19/South Africa/KRISP-0563/2020	EPI_ISL_498102	2020-07-15	Africa / South Africa / KZN / eThekwini	Human		Female	24	Live	Original	Oro-pharyngeal swab		B.1.1	GR
hCoV-19/South Africa/KRISP-0564/2020	EPI_ISL_498103	2020-07-15	Africa / South Africa / KZN / eThekwini	Human		Male	46	Live	Original	Oro-pharyngeal swab		B.1.1	GR
hCoV-19/South Africa/KRISP-0565/2020	EPI_ISL_498104	2020-07-14	Africa / South Africa / KZN / Umzinyathi	Human		Female	36	Live	Original	Oro-pharyngeal swab		B.1.1.1	GR
hCoV-19/South Africa/KRISP-0567/2020	EPI_ISL_498105	2020-07-15	Africa / South Africa / KZN / eThekwini	Human		Female	60	Live	Original	Oro-pharyngeal swab		B.1.1	GR
hCoV-19/South Africa/KRISP-0568/2020	EPI_ISL_498106	2020-07-15	Africa / South Africa / KZN / eThekwini	Human		Female	24	Live	Original	Oro-pharyngeal swab		B.1.1	GR
hCoV-19/South Africa/KRISP-0569/2020	EPI_ISL_498107	2020-07-15	Africa / South Africa / KZN / eThekwini	Human		Male	58	Live	Original	Oro-pharyngeal swab		B.1.1	GR
hCoV-19/South Africa/KRISP-0570/2020	EPI_ISL_498108	2020-07-02	Africa / South Africa / KZN / Umgungundlovu	Human		Female	57	Live	Original	Oro-pharyngeal swab		B.1.1	GR
hCoV-19/South Africa/KRISP-0571/2020	EPI_ISL_498109	2020-07-14	Africa / South Africa / KZN / Umzinyathi	Human		Female	58	Live	Original	Oro-pharyngeal swab		B.1.1	GR
hCoV-19/South Africa/KRISP-0572/2020	EPI_ISL_498110	2020-07-13	Africa / South Africa / KZN / Harry Gwala	Human		Female	35	Live	Original	Oro-pharyngeal swab		B.1	G
hCoV-19/South Africa/KRISP-0573/2020	EPI_ISL_498111	2020-07-14	Africa / South Africa / KZN / Umzinyathi	Human		Female	24	Live	Original	Oro-pharyngeal swab		B.1.1	GR
hCoV-19/South Africa/KRISP-0574/2020	EPI_ISL_498112	2020-07-15	Africa / South Africa / KZN / eThekwini	Human		Female	60	Live	Original	Oro-pharyngeal swab		B.1.1	GR
hCoV-19/South Africa/KRISP-0575/2020	EPI_ISL_498113	2020-07-13	Africa / South Africa / KZN / Sisonke	Human		Female	34	Live	Original	Oro-pharyngeal swab		B.1.1	GR
hCoV-19/South Africa/KRISP-0576/2020	EPI_ISL_498114	2020-07-07	Africa / South Africa / KZN / Ilembe	Human		Male	27	Live	Original	Oro-pharyngeal swab		B.1.1	GR
hCoV-19/South Africa/KRISP-0577/2020	EPI_ISL_498115	2020-07-09	Africa / South Africa / KZN / Ilembe	Human		Male	19	Live	Original	Oro-pharyngeal swab		B.1.1	GR
hCoV-19/South Africa/KRISP-0578/2020	EPI_ISL_498116	2020-07-09	Africa / South Africa / KZN / Ilembe	Human		Female	12	Live	Original	Oro-pharyngeal swab		B.1.1	GR
hCoV-19/South Africa/KRISP-0579/2020	EPI_ISL_498117	2020-07-08	Africa / South Africa / KZN / Ilembe	Human		Female	54	Live	Original	Oro-pharyngeal swab		B.1.1	GR
hCoV-19/South Africa/KRISP-0580/2020	EPI_ISL_498118	2020-07-07	Africa / South Africa / KZN / Ilembe	Human		Female	18	Live	Original	Oro-pharyngeal swab		B.1.1	GR
hCoV-19/South Africa/KRISP-0581/2020	EPI_ISL_498119	2020-07-09	Africa / South Africa / KZN / Ilembe	Human		Female	31	Live	Original	Oro-pharyngeal swab		B.1.1	GR
hCoV-19/South Africa/KRISP-0582/2020	EPI_ISL_498120	2020-07-09	Africa / South Africa / KZN / Ilembe	Human		Male	17	Live	Original	Oro-pharyngeal swab		B.1.1	GR
hCoV-19/South Africa/KRISP-0583/2020	EPI_ISL_498121	2020-07-09	Africa / South Africa / KZN / Ilembe	Human		Female	25	Live	Original	Oro-pharyngeal swab		B.1.1	GR
hCoV-19/South Africa/KRISP-0584/2020	EPI_ISL_498122	2020-07-07	Africa / South Africa / KZN / Ilembe	Human		Female	21	Live	Original	Oro-pharyngeal swab		B.1	G
hCoV-19/South Africa/KRISP-0585/2020	EPI_ISL_498123	2020-07-08	Africa / South Africa / KZN / Ilembe	Human		Female	26	Live	Original	Oro-pharyngeal swab		B.1	G
hCoV-19/South Africa/KRISP-0586/2020	EPI_ISL_498124	2020-07-08	Africa / South Africa / KZN / Ilembe	Human		Female	55	Live	Original	Oro-pharyngeal swab		B.1.1	GR
hCoV-19/South Africa/KRISP-0587/2020	EPI_ISL_498125	2020-07-09	Africa / South Africa / KZN / Ilembe	Human		Female	47	Live	Original	Oro-pharyngeal swab		B.1.1	GR
hCoV-19/South Africa/KRISP-0588/2020	EPI_ISL_498126	2020-07-08	Africa / South Africa / KZN / Ilembe	Human		Male	29	Live	Original	Oro-pharyngeal swab		B.1	G
hCoV-19/Colombia/87968/2020	EPI_ISL_498152	2020-03-25	South America / Colombia / Santa Marta	Human		Male	70	Recovered	Original	Nasopharyngeal swab		B.1	GH
hCoV-19/Colombia/87973/2020	EPI_ISL_498153	2020-03-23	South America / Colombia / Valledupar	Human		Male	46	Recovered	Original	Nasopharyngeal swab		B.1	GH
hCoV-19/Colombia/88871/2020	EPI_ISL_498158	2020-03-26	South America / Colombia / Togui	Human		Female	70	Recovered	Original	Nasopharyngeal swab		B.1	G
hCoV-19/Colombia/T1/2020	EPI_ISL_498168	2020-03-11	South America / Colombia / Tolemaida	Human		Male	59	Recovered	Original	Nasopharyngeal swab		A.1	O
hCoV-19/Colombia/T8/2020	EPI_ISL_498169	2020-03-11	South America / Colombia / Tolemaida	Human		Male	45	Recovered	Original	Nasopharyngeal swab		A.1	S
hCoV-19/Colombia/T12/2020	EPI_ISL_498170	2020-03-11	South America / Colombia / Tolemaida	Human		Male	47	Recovered	Original	Nasopharyngeal swab		A.1	S
hCoV-19/Vietnam/HCMC-35022/2020	EPI_ISL_498171	2020-03-24	Asia / Vietnam / Ho Chi Minh City	Human		Female	22	Released	unknown	Nasal and Throat Swab		A.1	S
hCoV-19/Vietnam/HCMC-2712/2020	EPI_ISL_498172	2020-03-20	Asia / Vietnam / Ho Chi Minh City	Human		Male	34	Released	unknown	Nasal and Throat Swab		B.1	GH
hCoV-19/Vietnam/HCMC-2751/2020	EPI_ISL_498173	2020-03-21	Asia / Vietnam / Ho Chi Minh City	Human		Male	58	Released	unknown	Nasal and Throat Swab		B.1	GH
hCoV-19/Vietnam/HCMC-3013/2020	EPI_ISL_498174	2020-03-22	Asia / Vietnam / Ho Chi Minh City	Human		Male	28	Released	unknown	Nasal and Throat Swab		B.1	GH
hCoV-19/Vietnam/HCMC-3349/2020	EPI_ISL_498175	2020-03-23	Asia / Vietnam / Ho Chi Minh City	Human		Female	27	Released	unknown	Nasal and Throat Swab		B.1	GH
hCoV-19/Vietnam/HCMC-05003/2020	EPI_ISL_498176	2020-03-16	Asia / Vietnam / Ho Chi Minh City	Human		Male	33	Released	unknown	Nasal and Throat Swab		B.1.5	G
hCoV-19/Vietnam/HCMC-05006/2020	EPI_ISL_498177	2020-03-23	Asia / Vietnam / Ho Chi Minh City	Human		Female	21	Released	unknown	Nasal and Throat Swab		B.1	G
hCoV-19/Vietnam/HCMC-05007/2020	EPI_ISL_498178	2020-03-22	Asia / Vietnam / Ho Chi Minh City	Human		Male	29	Released	unknown	Nasal and Throat Swab		B	L
hCoV-19/Vietnam/HCMC-05008/2020	EPI_ISL_498179	2020-03-21	Asia / Vietnam / Ho Chi Minh City	Human		Male	55	Released	unknown	Nasal and Throat Swab		B.1	GH
hCoV-19/Vietnam/HCMC-05009/2020	EPI_ISL_498180	2020-03-21	Asia / Vietnam / Ho Chi Minh City	Human		Female	50	Released	unknown	Nasal and Throat Swab		B.1	GH
hCoV-19/Vietnam/HCMC-35001/2020	EPI_ISL_498181	2020-03-17	Asia / Vietnam / Ho Chi Minh City	Human		Male	25	Released	unknown	Nasal and Throat Swab		B.1	GH
hCoV-19/Vietnam/HCMC-35003/2020	EPI_ISL_498182	2020-03-22	Asia / Vietnam / Ho Chi Minh City	Human		Male	52	Released	unknown	Nasal and Throat Swab		B.1	GH
hCoV-19/Vietnam/HCMC-35006/2020	EPI_ISL_498183	2020-03-22	Asia / Vietnam / Ho Chi Minh City	Human		Female	35	Released	unknown	Nasal and Throat Swab		B.1	G
hCoV-19/Vietnam/HCMC-35008/2020	EPI_ISL_498184	2020-03-19	Asia / Vietnam / Ho Chi Minh City	Human		Female	40	Released	unknown	Nasal and Throat Swab		B.1.1	GR
hCoV-19/Vietnam/HCMC-35009/2020	EPI_ISL_498185	2020-03-22	Asia / Vietnam / Ho Chi Minh City	Human		Female	48	Released	unknown	Nasal and Throat Swab		B.1	GH
hCoV-19/Vietnam/HCMC-35010/2020	EPI_ISL_498186	2020-03-18	Asia / Vietnam / Ho Chi Minh City	Human		Male	18	Released	unknown	Nasal and Throat Swab		B.1.1	GR
hCoV-19/Vietnam/HCMC-35012/2020	EPI_ISL_498187	2020-03-23	Asia / Vietnam / Ho Chi Minh City	Human		Female	22	Released	unknown	Nasal and Throat Swab		B.3	L
hCoV-19/Vietnam/HCMC-35013/2020	EPI_ISL_498188	2020-03-20	Asia / Vietnam / Ho Chi Minh City	Human		Female	16	Released	unknown	Nasal and Throat Swab		B.3	L
hCoV-19/Vietnam/HCMC-35014/2020	EPI_ISL_498189	2020-03-21	Asia / Vietnam / Ho Chi Minh City	Human		Male	20	Released	unknown	Nasal and Throat Swab		B.1	G
hCoV-19/Vietnam/HCMC-35023/2020	EPI_ISL_498190	2020-03-26	Asia / Vietnam / Ho Chi Minh City	Human		Female	45	Released	unknown	Nasal and Throat Swab		B.1	GH
hCoV-19/Vietnam/HCMC-35030/2020	EPI_ISL_498191	2020-03-31	Asia / Vietnam / Ho Chi Minh City	Human		Male	49	Released	unknown	Nasal and Throat Swab		B.1	GH
hCoV-19/Vietnam/HCMC-35031/2020	EPI_ISL_498192	2020-03-31	Asia / Vietnam / Ho Chi Minh City	Human		Male	48	Released	unknown	Nasal and Throat Swab		B.1	GH
hCoV-19/Senegal/6626/2020	EPI_ISL_498229	2020-04-21	Africa / Senegal / Dakar	Human		Female	62	Released	Original	Naso-pharyngeal swab		B.1	G
hCoV-19/Senegal/6619/2020	EPI_ISL_498230	2020-04-21	Africa / Senegal / Dakar	Human		Male	41	Released	Original	Naso-pharyngeal swab		B.1	G
hCoV-19/Senegal/9838/2020	EPI_ISL_498231	2020-04-25	Africa / Senegal / Dakar	Human		Female	38	Released	Original	Naso-pharyngeal swab		B.1	GH
hCoV-19/Senegal/9821/2020	EPI_ISL_498232	2020-04-25	Africa / Senegal / Dakar	Human		Male	27	Released	Original	Naso-pharyngeal swab		B.1	GH
hCoV-19/Senegal/9819/2020	EPI_ISL_498233	2020-04-25	Africa / Senegal / Dakar	Human		Male	30	Released	Original	Naso-pharyngeal swab		B.1	G
hCoV-19/Senegal/9840/2020	EPI_ISL_498234	2020-04-25	Africa / Senegal / Pikine	Human		Male	21	Released	Original	Naso-pharyngeal swab		B.1.1	GR
hCoV-19/Senegal/6934/2020	EPI_ISL_498235	2020-04-22	Africa / Senegal / Yeumbeul	Human		Female	30	Released	Original	Naso-pharyngeal swab		B.1.5	G
hCoV-19/Senegal/9068/2020	EPI_ISL_498236	2020-04-24	Africa / Senegal / Dakar	Human		Male	32	Released	Original	Naso-pharyngeal swab		B.1	GH
hCoV-19/Senegal/6914/2020	EPI_ISL_498237	2020-04-24	Africa / Senegal / Guediawaye	Human		Male	42	Released	Original	Naso-pharyngeal swab		B.1	G
hCoV-19/Senegal/45436/2020	EPI_ISL_498238	2020-05-27	Africa / Senegal / Dakar	Human		Male	63	Released	Original	Naso-pharyngeal swab		B.1.1	GR
hCoV-19/Senegal/45557/2020	EPI_ISL_498239	2020-05-27	Africa / Senegal / Dakar	Human		Female	63	Released	Original	Naso-pharyngeal swab		B.1.1	GR
hCoV-19/Senegal/52357/2020	EPI_ISL_498240	2020-06-03	Africa / Senegal / Mbao	Human		Female	45	Released	Original	Naso-pharyngeal swab		B.1	G
hCoV-19/Senegal/52907/2020	EPI_ISL_498241	2020-06-05	Africa / Senegal / Dakar	Human		Male	69	Released	Original	Naso-pharyngeal swab		B.1	G
hCoV-19/Senegal/55499/2020	EPI_ISL_498242	2020-06-07	Africa / Senegal / Dakar	Human		Male	54	Released	Original	Naso-pharyngeal swab		B.1.5	G
hCoV-19/Senegal/57273/2020	EPI_ISL_498243	2020-06-07	Africa / Senegal / Dakar	Human		Male	83	Released	Original	Naso-pharyngeal swab		B.1.5	G
hCoV-19/Senegal/57503/2020	EPI_ISL_498244	2020-06-09	Africa / Senegal / Dakar	Human		Female	52	Released	Original	Naso-pharyngeal swab		B.1	G
hCoV-19/Senegal/62184/2020	EPI_ISL_498245	2020-06-09	Africa / Senegal / Dakar	Human		Female	30	Released	Original	Naso-pharyngeal swab		B.1	G
hCoV-19/Senegal/62346/2020	EPI_ISL_498246	2020-06-10	Africa / Senegal / Dakar	Human		Male	3	Released	Original	Naso-pharyngeal swab		B.1	G
hCoV-19/Senegal/62431/2020	EPI_ISL_498247	2020-06-10	Africa / Senegal / Dakar	Human		Male	3	Released	Original	Naso-pharyngeal swab		B.1.5	G
hCoV-19/Senegal/63129/2020	EPI_ISL_498248	2020-06-11	Africa / Senegal / Mbao	Human		Male	26	Released	Original	Naso-pharyngeal swab		B.1.1	G
hCoV-19/Senegal/63263/2020	EPI_ISL_498249	2020-06-11	Africa / Senegal / Dakar	Human		Male	40	Released	Original	Naso-pharyngeal swab		B.1.5	G
hCoV-19/Senegal/64716/2020	EPI_ISL_498250	2020-06-13	Africa / Senegal / Dakar	Human		Male	70	Released	Original	Naso-pharyngeal swab		B.1.5	G
hCoV-19/Senegal/83403/2020	EPI_ISL_498251	2020-07-09	Africa / Senegal / Dakar	Human		Female	0.3	Released	Original	Naso-pharyngeal swab		B.1	G
hCoV-19/Senegal/83493/2020	EPI_ISL_498252	2020-07-09	Africa / Senegal / Dakar	Human		Male	20	Released	Original	Naso-pharyngeal swab		B.1.1	GR
hCoV-19/Lebanon/LB-R8/2020	EPI_ISL_498551	2020-03-19	Asia / Lebanon / Beirut	Human		Male	36	Released	Original	Nasopharyngeal swab		B.1.5	G
hCoV-19/Lebanon/LB-LR9/2020	EPI_ISL_498552	2020-03-18	Asia / Lebanon / Beirut	Human		Male	40	Released	Original	Nasopharyngeal swab		B.1.1	GR
hCoV-19/Lebanon/LB-LR10/2020	EPI_ISL_498554	2020-03-20	Asia / Lebanon / Beirut	Human		Female	67	Released	Original	Nasopharyngeal swab		B.1	GH
hCoV-19/Lebanon/LB-R12/2020	EPI_ISL_498556	2020-03-20	Asia / Lebanon / Beirut	Human		Male	54	Released	Original	Nasopharyngeal swab		B.1	GH
hCoV-19/Italy/FVG-ICGEB_S208/2020	EPI_ISL_498558	2020-07	Europe / Italy / Friuli Venezia Giulia	Human		Male	67	Live	Original	Oropharyngeal swab		B.1	G
hCoV-19/Italy/FVG-ICGEB_S211/2020	EPI_ISL_498559	2020-07-01	Europe / Italy / Friuli Venezia Giulia	Human		Female	50	Live	Original			B.1.1	GR
hCoV-19/Italy/FVG-ICGEB_S212/2020	EPI_ISL_498560	2020-07-02	Europe / Italy / Friuli Venezia Giulia	Human		Male	17	Live	Original	Nasopharyngeal swab		B.1.1	GR
hCoV-19/Italy/FVG-ICGEB_S214/2020	EPI_ISL_498561	2020-07-01	Europe / Italy / Friuli Venezia Giulia	Human		Male	54	Live	Original	Nasopharyngeal swab		B.1.1	GR
hCoV-19/Italy/FVG-ICGEB_S217/2020	EPI_ISL_498562	2020-07-07	Europe / Italy / Friuli Venezia Giulia	Human		Female	31	Live	Original			B.1.1	GR
hCoV-19/Italy/FVG-ICGEB_S218/2020	EPI_ISL_498563	2020-07-06	Europe / Italy / Friuli Venezia Giulia	Human		Female	27	Live	Original	Nasopharyngeal swab		B.1.1.1	GR
hCoV-19/Brazil/RJ-0395/2020	EPI_ISL_500864	2020-05-28	South America / Brazil / Rio de Janeiro	Human		Female	0	Released	Original		sample obtained 1 hour after birth	B.1	G
hCoV-19/Greece/16260_HPI/2020	EPI_ISL_501231	2020-04-25	Europe / Greece / Athens	Human		Male	41	Released	Original	Oropharyngeal swab		B	GH
hCoV-19/Greece/18799_HPI/2020	EPI_ISL_501232	2020-04-30	Europe / Greece / Athens	Human		Female	36	Released	Original	Nasopharyngeal swab		B.1.1	GR
hCoV-19/Greece/5763_HPI/2020	EPI_ISL_501241	2020-03-27	Europe / Greece / Athens	Human		Male	32	Released	Original	Nasopharyngeal swab		B.1.1	O
hCoV-19/Greece/8126_HPI/2020	EPI_ISL_501246	2020-04-01	Europe / Greece / Athens	Human		Male	66	Released	Original	Nasopharyngeal swab / Oropharyngeal swab		B.1.1	G
hCoV-19/Greece/15005_HPI/2020	EPI_ISL_501249	2020-04-22	Europe / Greece / Athens	Human		Male	31	Released	Original	Oropharyngeal swab		B.1.1	GR
hCoV-19/France/41071320/2020	EPI_ISL_505003	2020-04-10	Europe / France / PACA	Human		Female	26	Live	Original			B.1	GH
hCoV-19/France/IRBA001/2020	EPI_ISL_506041	2020-04-11	Europe / France / IDF	Human		Male	51	Live	Original			B.1	GH
hCoV-19/Madagascar/IP-01650/2020	EPI_ISL_508862	2020-03-20	Africa / Madagascar / Analamanga / Antananarivo	Human	A&C HÃ´tel restaurant et SPA	Female	43	Released	Original	Nasopharyngeal and Oropharyngeal swabs	Patient infected while traveling in France	B.1	O
hCoV-19/Madagascar/IP-01861/2020	EPI_ISL_508863	2020-03-22	Africa / Madagascar / Analamanga / Fenoarivo	Human		Female	81	Released	Original	Nasopharyngeal and Oropharyngeal swabs	Patient infected while traveling in France	B.1	O
hCoV-19/South Africa/KRISP-K000566/2020	EPI_ISL_509223	2020-07-13	Africa / South Africa / KZN	Human	Uthukela	Male	50	Live	Original	Oro-pharyngeal Swab		B.1.1	GR
hCoV-19/South Africa/KRISP-K000567/2020	EPI_ISL_509224	2020-07-13	Africa / South Africa / KZN	Human	Umgungundlovu	Female	24	Live	Original	Oro-pharyngeal Swab		B.1.1	GR
hCoV-19/South Africa/KRISP-K000568/2020	EPI_ISL_509225	2020-07-11	Africa / South Africa / KZN	Human	Umkhanyakude	Male	63	Live	Original	Oro-pharyngeal Swab		B.1.1	GR
hCoV-19/South Africa/KRISP-K000569/2020	EPI_ISL_509226	2020-07-11	Africa / South Africa / KZN	Human	Ugu	Male	35	Live	Original	Oro-pharyngeal Swab		B.1.1	GR
hCoV-19/South Africa/KRISP-K000572/2020	EPI_ISL_509228	2020-07-13	Africa / South Africa / KZN	Human	Uthukela	Male	54	Live	Original	Oro-pharyngeal Swab		B.1.1	GR
hCoV-19/South Africa/KRISP-K000573/2020	EPI_ISL_509229	2020-07-10	Africa / South Africa / KZN	Human	Umzinyathi	Female	36	Live	Original	Oro-pharyngeal Swab		B.1.1	GR
hCoV-19/South Africa/KRISP-K000574/2020	EPI_ISL_509230	2020-07-13	Africa / South Africa / KZN	Human	Zululand	Female	26	Live	Original	Oro-pharyngeal Swab		B.1.5	G
hCoV-19/South Africa/KRISP-K000575/2020	EPI_ISL_509231	2020-07-13	Africa / South Africa / KZN	Human	Ilembe	Female	73	Live	Original	Oro-pharyngeal Swab		B.1	G
hCoV-19/South Africa/KRISP-K000577/2020	EPI_ISL_509233	2020-07-11	Africa / South Africa / KZN	Human	Uthukela	Female	52	Live	Original	Oro-pharyngeal Swab		B.1.1	GR
hCoV-19/South Africa/KRISP-K000578/2020	EPI_ISL_509234	2020-07-13	Africa / South Africa / KZN	Human	King Cetshwayo	Male	62	Live	Original	Oro-pharyngeal Swab		B.1.1.1	GR
hCoV-19/South Africa/KRISP-K000579/2020	EPI_ISL_509235	2020-07-10	Africa / South Africa / KZN	Human	Uthukela	Female	39	Live	Original	Oro-pharyngeal Swab		B.1.1.1	GR
hCoV-19/South Africa/KRISP-K000580/2020	EPI_ISL_509236	2020-07-13	Africa / South Africa / KZN	Human	Ilembe	Female	6	Live	Original	Oro-pharyngeal Swab		B.1.1	GR
hCoV-19/South Africa/KRISP-K000581/2020	EPI_ISL_509237	2020-07-13	Africa / South Africa / KZN	Human	Zululand	Female	22	Live	Original	Oro-pharyngeal Swab		B.1.1	GR
hCoV-19/South Africa/KRISP-K000582/2020	EPI_ISL_509238	2020-07-13	Africa / South Africa / KZN	Human	Zululand	Male	25	Live	Original	Oro-pharyngeal Swab		B.1.1	GR
hCoV-19/South Africa/KRISP-K000583/2020	EPI_ISL_509239	2020-07-13	Africa / South Africa / KZN	Human	Umgungundlovu	Female	3	Live	Original	Oro-pharyngeal Swab		B.1.1	GR
hCoV-19/South Africa/KRISP-K000584/2020	EPI_ISL_509240	2020-07-13	Africa / South Africa / KZN	Human	Umgungundlovu	Female	44	Live	Original	Oro-pharyngeal Swab		B.1.1	GR
hCoV-19/South Africa/KRISP-K000585/2020	EPI_ISL_509241	2020-07-13	Africa / South Africa / KZN	Human	Ilembe	Female	56	Live	Original	Oro-pharyngeal Swab		B.1	G
hCoV-19/South Africa/KRISP-K000586/2020	EPI_ISL_509242	2020-07-13	Africa / South Africa / KZN	Human	Umgungundlovu	Female	15	Live	Original	Oro-pharyngeal Swab		B.1	G
hCoV-19/South Africa/KRISP-K000589/2020	EPI_ISL_509244	2020-07-13	Africa / South Africa / KZN	Human	Ugu	Male	25	Live	Original	Oro-pharyngeal Swab		B.1.1	GR
hCoV-19/South Africa/KRISP-K000591/2020	EPI_ISL_509245	2020-07-12	Africa / South Africa / KZN	Human	Zululand	Female	45	Live	Original	Oro-pharyngeal Swab		B.1	G
hCoV-19/South Africa/KRISP-K000592/2020	EPI_ISL_509246	2020-07-13	Africa / South Africa / KZN	Human	Ilembe	Female	29	Live	Original	Oro-pharyngeal Swab		B.1.1	GR
hCoV-19/South Africa/KRISP-K000595/2020	EPI_ISL_509248	2020-07-02	Africa / South Africa / KZN	Human	Uthukela	Male	27	Live	Original	Oro-pharyngeal Swab		B.1	G
hCoV-19/South Africa/KRISP-K000596/2020	EPI_ISL_509249	2020-07-02	Africa / South Africa / KZN	Human	Uthukela	Female	22	Live	Original	Oro-pharyngeal Swab		B.1.1	GR
hCoV-19/South Africa/KRISP-K000597/2020	EPI_ISL_509250	2020-07-13	Africa / South Africa / KZN	Human	Ilembe	Male	19	Live	Original	Oro-pharyngeal Swab		B.1.1	GR
hCoV-19/South Africa/KRISP-K000598/2020	EPI_ISL_509251	2020-07-03	Africa / South Africa / KZN	Human	Uthukela	Female	36	Live	Original	Oro-pharyngeal Swab		B.1.1	GR
hCoV-19/South Africa/KRISP-K000599/2020	EPI_ISL_509252	2020-07-13	Africa / South Africa / KZN	Human	Ilembe	Female	21	Live	Original	Oro-pharyngeal Swab		B.1.1	GR
hCoV-19/South Africa/KRISP-K000600/2020	EPI_ISL_509253	2020-07-01	Africa / South Africa / KZN	Human	Uthukela	Female	33	Live	Original	Oro-pharyngeal Swab		B.1.1	GR
hCoV-19/South Africa/KRISP-K000601/2020	EPI_ISL_509254	2020-07-13	Africa / South Africa / KZN	Human	Ugu	Female	24	Live	Original	Oro-pharyngeal Swab		B.1.1	GR
hCoV-19/South Africa/KRISP-K000602/2020	EPI_ISL_509255	2020-07-01	Africa / South Africa / KZN	Human	Uthukela	Female	34	Live	Original	Oro-pharyngeal Swab		B.1.1	GR
hCoV-19/South Africa/KRISP-K000603/2020	EPI_ISL_509256	2020-07-02	Africa / South Africa / KZN	Human	Uthukela	Male	45	Live	Original	Oro-pharyngeal Swab		B.1.1	GR
hCoV-19/South Africa/KRISP-K000604/2020	EPI_ISL_509257	2020-07-01	Africa / South Africa / KZN	Human	Uthukela	Female	30	Live	Original	Oro-pharyngeal Swab		B.1.1.1	GR
hCoV-19/South Africa/KRISP-K000605/2020	EPI_ISL_509258	2020-07-07	Africa / South Africa / KZN	Human	Uthukela	Female	58	Live	Original	Oro-pharyngeal Swab		B.1.1	GR
hCoV-19/South Africa/KRISP-K000606/2020	EPI_ISL_509259	2020-07-02	Africa / South Africa / KZN	Human	Uthukela	Male	41	Live	Original	Oro-pharyngeal Swab		B.1.1	GR
hCoV-19/South Africa/KRISP-K000607/2020	EPI_ISL_509260	2020-07-13	Africa / South Africa / KZN	Human	Ugu	Male	38	Live	Original	Oro-pharyngeal Swab		B.1.1	GR
hCoV-19/South Africa/KRISP-K000608/2020	EPI_ISL_509261	2020-07-03	Africa / South Africa / KZN	Human	Uthukela	Female	27	Live	Original	Oro-pharyngeal Swab		B.1.1	GR
hCoV-19/South Africa/KRISP-K000609/2020	EPI_ISL_509262	2020-07-07	Africa / South Africa / KZN	Human	Uthukela	Female	31	Live	Original	Oro-pharyngeal Swab		B.1.1	GR
hCoV-19/South Africa/KRISP-K000611/2020	EPI_ISL_509263	2020-07-01	Africa / South Africa / KZN	Human	Uthukela	Female	8	Live	Original	Oro-pharyngeal Swab		B.1.1	GR
hCoV-19/South Africa/KRISP-K000612/2020	EPI_ISL_509264	2020-07-01	Africa / South Africa / KZN	Human	Uthukela	Female	81	Live	Original	Oro-pharyngeal Swab		B.1.1	GR
hCoV-19/South Africa/KRISP-K000613/2020	EPI_ISL_509265	2020-07-14	Africa / South Africa / KZN	Human	Umgungundlovu	Male	55	Live	Original	Oro-pharyngeal Swab		B.1.1	GR
hCoV-19/South Africa/KRISP-K000614/2020	EPI_ISL_509266	2020-07-02	Africa / South Africa / KZN	Human	Uthukela	Male	23	Live	Original	Oro-pharyngeal Swab		B.1.1	GR
hCoV-19/South Africa/KRISP-K000615/2020	EPI_ISL_509267	2020-07-02	Africa / South Africa / KZN	Human	Uthukela	Female	59	Live	Original	Oro-pharyngeal Swab		B.1.1	GR
hCoV-19/South Africa/KRISP-K000616/2020	EPI_ISL_509268	2020-07-01	Africa / South Africa / KZN	Human	Uthukela	Female	22	Live	Original	Oro-pharyngeal Swab		B.1.1	GR
hCoV-19/South Africa/KRISP-K000617/2020	EPI_ISL_509269	2020-07-01	Africa / South Africa / KZN	Human	Uthukela	Female	24	Live	Original	Oro-pharyngeal Swab		B.1.1	GR
hCoV-19/South Africa/KRISP-K000618/2020	EPI_ISL_509270	2020-07-03	Africa / South Africa / KZN	Human	Uthukela	Male	36	Live	Original	Oro-pharyngeal Swab		B.1.1	GR
hCoV-19/South Africa/KRISP-K000619/2020	EPI_ISL_509271	2020-07-07	Africa / South Africa / KZN	Human	Uthukela	Female	8	Live	Original	Oro-pharyngeal Swab		B.1.1	GR
hCoV-19/South Africa/KRISP-K000620/2020	EPI_ISL_509272	2020-07-01	Africa / South Africa / KZN	Human	Uthukela	Male	45	Live	Original	Oro-pharyngeal Swab		B.1.1	GR
hCoV-19/South Africa/KRISP-K000621/2020	EPI_ISL_509273	2020-07-02	Africa / South Africa / KZN	Human	Uthukela	Male	25	Live	Original	Oro-pharyngeal Swab		B.1	G
hCoV-19/South Africa/KRISP-K000622/2020	EPI_ISL_509274	2020-07-03	Africa / South Africa / KZN	Human	Uthukela	Male	51	Live	Original	Oro-pharyngeal Swab		B.1.1	GR
hCoV-19/South Africa/KRISP-K000623/2020	EPI_ISL_509275	2020-07-04	Africa / South Africa / KZN	Human	Uthukela	Female	5	Live	Original	Oro-pharyngeal Swab		B.1.1	GR
hCoV-19/South Africa/KRISP-K000624/2020	EPI_ISL_509276	2020-07-02	Africa / South Africa / KZN	Human	Uthukela	Male	6	Live	Original	Oro-pharyngeal Swab		B.1.1	GR
hCoV-19/South Africa/KRISP-K000625/2020	EPI_ISL_509277	2020-07-11	Africa / South Africa / KZN	Human	Uthukela	Male	41	Live	Original	Oro-pharyngeal Swab		B.1.1	GR
hCoV-19/South Africa/KRISP-K000626/2020	EPI_ISL_509278	2020-07-07	Africa / South Africa / KZN	Human	Uthukela	Male	69	Live	Original	Oro-pharyngeal Swab		B.1.1.1	GR
hCoV-19/South Africa/KRISP-K000628/2020	EPI_ISL_509279	2020-07-12	Africa / South Africa / KZN	Human	Uthukela	Female	15	Live	Original	Oro-pharyngeal Swab		B.1.1	GR
hCoV-19/South Africa/KRISP-K000629/2020	EPI_ISL_509280	2020-07-03	Africa / South Africa / KZN	Human	Uthukela	Female	31	Live	Original	Oro-pharyngeal Swab		B.1.1	GR
hCoV-19/South Africa/KRISP-K000630/2020	EPI_ISL_509281	2020-07-03	Africa / South Africa / KZN	Human	Uthukela	Female	77	Live	Original	Oro-pharyngeal Swab		B.1.1	GR
hCoV-19/South Africa/KRISP-K000631/2020	EPI_ISL_509282	2020-07-04	Africa / South Africa / KZN	Human	Uthukela	Female	15	Live	Original	Oro-pharyngeal Swab		B.1.1	GR
hCoV-19/South Africa/KRISP-K000632/2020	EPI_ISL_509283	2020-07-02	Africa / South Africa / KZN	Human	Uthukela	Female	22	Live	Original	Oro-pharyngeal Swab		B.1.1	GR
hCoV-19/South Africa/KRISP-K000633/2020	EPI_ISL_509284	2020-07-02	Africa / South Africa / KZN	Human	Uthukela	Male	35	Live	Original	Oro-pharyngeal Swab		B.1.1	GR
hCoV-19/South Africa/KRISP-K000635/2020	EPI_ISL_509285	2020-07-07	Africa / South Africa / KZN	Human	Uthukela	Female	39	Live	Original	Oro-pharyngeal Swab		B.1.5	G
hCoV-19/South Africa/KRISP-K000636/2020	EPI_ISL_509286	2020-07-13	Africa / South Africa / KZN	Human	Zululand	Male	44	Live	Original	Oro-pharyngeal Swab		B.1.5	G
hCoV-19/South Africa/KRISP-K000637/2020	EPI_ISL_509287	2020-07-13	Africa / South Africa / KZN	Human	Umgungundlovu	Female	58	Live	Original	Oro-pharyngeal Swab		B.1.106	G
hCoV-19/South Africa/KRISP-K000639/2020	EPI_ISL_509288	2020-07-13	Africa / South Africa / KZN	Human	Zululand	Male	50	Live	Original	Oro-pharyngeal Swab		B.1.1.1	GR
hCoV-19/South Africa/KRISP-K000640/2020	EPI_ISL_509289	2020-07-13	Africa / South Africa / KZN	Human	Zululand	Male	37	Live	Original	Oro-pharyngeal Swab		B.1.5	G
hCoV-19/South Africa/KRISP-K000641/2020	EPI_ISL_509290	2020-07-13	Africa / South Africa / KZN	Human	Zululand	Female	53	Live	Original	Oro-pharyngeal Swab		B.1.1	GR
hCoV-19/South Africa/KRISP-K000642/2020	EPI_ISL_509291	2020-07-13	Africa / South Africa / KZN	Human	Zululand	Female	33	Live	Original	Oro-pharyngeal Swab		B.1.1	GR
hCoV-19/South Africa/KRISP-K000643/2020	EPI_ISL_509292	2020-07-10	Africa / South Africa / KZN	Human	Uthukela	Male	36	Live	Original	Oro-pharyngeal Swab		B.1.1.1	GR
hCoV-19/South Africa/KRISP-K000649/2020	EPI_ISL_509293	2020-07-13	Africa / South Africa / KZN	Human	Zululand	Female	8	Live	Original	Oro-pharyngeal Swab		B.1.5	G
hCoV-19/South Africa/KRISP-K000650/2020	EPI_ISL_509294	2020-07-13	Africa / South Africa / KZN	Human	Zululand	Female	24	Live	Original	Oro-pharyngeal Swab		B.1.1	GR
hCoV-19/South Africa/KRISP-K000651/2020	EPI_ISL_509295	2020-07-13	Africa / South Africa / KZN	Human	Zululand	Male	33	Live	Original	Oro-pharyngeal Swab		B.1.5	G
hCoV-19/South Africa/KRISP-K000652/2020	EPI_ISL_509296	2020-07-13	Africa / South Africa / KZN	Human	Umgungundlovu	Female	54	Live	Original	Oro-pharyngeal Swab		B.1.1	GR
hCoV-19/South Africa/KRISP-K000654/2020	EPI_ISL_509297	2020-07-13	Africa / South Africa / KZN	Human	Zululand	Female	25	Live	Original	Oro-pharyngeal Swab		B.1.5	G
hCoV-19/South Africa/KRISP-K000655/2020	EPI_ISL_509298	2020-07-12	Africa / South Africa / KZN	Human	Umgungundlovu	Female	33	Live	Original	Oro-pharyngeal Swab		B.1.1	GR
hCoV-19/South Africa/KRISP-K000658/2020	EPI_ISL_509299	2020-07-13	Africa / South Africa / KZN	Human	Uthukela	Female	47	Live	Original	Oro-pharyngeal Swab		B.1.1.1	GR
hCoV-19/South Africa/KRISP-K000659/2020	EPI_ISL_509300	2020-07-13	Africa / South Africa / KZN	Human	Zululand	Female	30	Live	Original	Oro-pharyngeal Swab		B.1.1	GR
hCoV-19/South Africa/KRISP-K001035/2020	EPI_ISL_509301	2020-07-17	Africa / South Africa / KZN	Human	eThekwini	Female	27	Live	Original	Oro-pharyngeal Swab		B.1.1	GR
hCoV-19/South Africa/KRISP-K001037/2020	EPI_ISL_509302	2020-07-16	Africa / South Africa / KZN	Human	eThekwini	Female	34	Live	Original	Oro-pharyngeal Swab		B.1	G
hCoV-19/South Africa/KRISP-K001038/2020	EPI_ISL_509303	2020-07-16	Africa / South Africa / KZN	Human	eThekwini	Male	30	Live	Original	Oro-pharyngeal Swab		B.1.1	GR
hCoV-19/South Africa/KRISP-K001041/2020	EPI_ISL_509304	2020-07-16	Africa / South Africa / KZN	Human	eThekwini	Female	36	Live	Original	Oro-pharyngeal Swab		B.1.1	GR
hCoV-19/South Africa/KRISP-K001043/2020	EPI_ISL_509305	2020-07-02	Africa / South Africa / KZN	Human	Umkhanyakude	Female	30	Live	Original	Oro-pharyngeal Swab		B.1.5	G
hCoV-19/South Africa/KRISP-K001044/2020	EPI_ISL_509306	2020-07-18	Africa / South Africa / KZN	Human	eThekwini	Female	34	Live	Original	Oro-pharyngeal Swab		B.1.1	GR
hCoV-19/South Africa/KRISP-K001045/2020	EPI_ISL_509307	2020-07-18	Africa / South Africa / KZN	Human	eThekwini	Female	48	Live	Original	Oro-pharyngeal Swab		B.1.1.1	GR
hCoV-19/South Africa/KRISP-K001049/2020	EPI_ISL_509308	2020-07-16	Africa / South Africa / KZN	Human	eThekwini	Female	44	Live	Original	Oro-pharyngeal Swab		B.1.1	GR
hCoV-19/South Africa/KRISP-K001051/2020	EPI_ISL_509309	2020-07-14	Africa / South Africa / KZN	Human	Amajuba	Female	47	Live	Original	Oro-pharyngeal Swab		B.1.1	GR
hCoV-19/South Africa/KRISP-K001052/2020	EPI_ISL_509310	2020-07-14	Africa / South Africa / KZN	Human	Amajuba	Female	34	Live	Original	Oro-pharyngeal Swab		B.1.1	GR
hCoV-19/South Africa/KRISP-K001054/2020	EPI_ISL_509312	2020-07-18	Africa / South Africa / KZN	Human	eThekwini	Female	34	Live	Original	Oro-pharyngeal Swab		B.1.1	GR
hCoV-19/South Africa/KRISP-K001055/2020	EPI_ISL_509313	2020-07-13	Africa / South Africa / KZN	Human	eThekwini	Female	27	Live	Original	Oro-pharyngeal Swab		B.1.1	GR
hCoV-19/South Africa/KRISP-K001057/2020	EPI_ISL_509314	2020-07-03	Africa / South Africa / KZN	Human	Amajuba	Female	26	Live	Original	Oro-pharyngeal Swab		B.1.1	GR
hCoV-19/South Africa/KRISP-K001058/2020	EPI_ISL_509315	2020-07-02	Africa / South Africa / KZN	Human	Uthukela	Male	53	Live	Original	Oro-pharyngeal Swab		B.1.1	GR
hCoV-19/South Africa/KRISP-K001059/2020	EPI_ISL_509316	2020-07-01	Africa / South Africa / KZN	Human	Umzinyathi	Male	62	Live	Original	Oro-pharyngeal Swab		B.1.1	GR
hCoV-19/South Africa/KRISP-K001061/2020	EPI_ISL_509317	2020-07-04	Africa / South Africa / KZN	Human	King Cetshwayo	Female	28	Live	Original	Oro-pharyngeal Swab		B.1.1	GR
hCoV-19/South Africa/KRISP-K001062/2020	EPI_ISL_509318	2020-07-03	Africa / South Africa / KZN	Human	Zululand	Female	25	Live	Original	Oro-pharyngeal Swab		B.1.1	GR
hCoV-19/South Africa/KRISP-K001064/2020	EPI_ISL_509320	2020-07-03	Africa / South Africa / KZN	Human	Umgungundlovu	Female	40	Live	Original	Oro-pharyngeal Swab		B.1.1	GR
hCoV-19/South Africa/KRISP-K001065/2020	EPI_ISL_509321	2020-07-03	Africa / South Africa / KZN	Human	Zululand	Female	33	Live	Original	Oro-pharyngeal Swab		B.1.1	GR
hCoV-19/South Africa/KRISP-K001066/2020	EPI_ISL_509322	2020-07-01	Africa / South Africa / KZN	Human	Umzinyathi	Female	24	Live	Original	Oro-pharyngeal Swab		B.1.1	GR
hCoV-19/South Africa/KRISP-K001067/2020	EPI_ISL_509323	2020-07-02	Africa / South Africa / KZN	Human	Zululand	Female	43	Live	Original	Oro-pharyngeal Swab		B.1.1	GR
hCoV-19/South Africa/KRISP-K001068/2020	EPI_ISL_509324	2020-07-14	Africa / South Africa / KZN	Human	Amajuba	Female	39	Live	Original	Oro-pharyngeal Swab		B.1.1.1	GR
hCoV-19/South Africa/KRISP-K001071/2020	EPI_ISL_509325	2020-07-18	Africa / South Africa / KZN	Human	eThekwini	Female	32	Live	Original	Oro-pharyngeal Swab		B.1.1	GR
hCoV-19/South Africa/KRISP-K001072/2020	EPI_ISL_509326	2020-07-14	Africa / South Africa / KZN	Human	Amajuba	Female	35	Live	Original	Oro-pharyngeal Swab		B.1.1	GR
hCoV-19/South Africa/KRISP-K001073/2020	EPI_ISL_509327	2020-07-14	Africa / South Africa / KZN	Human	Amajuba	Female	23	Live	Original	Oro-pharyngeal Swab		B.1.1	GR
hCoV-19/South Africa/KRISP-K001074/2020	EPI_ISL_509328	2020-07-14	Africa / South Africa / KZN	Human	Umzinyathi	Male	48	Live	Original	Oro-pharyngeal Swab		B.1.1.1	GR
hCoV-19/South Africa/KRISP-K001075/2020	EPI_ISL_509329	2020-07-02	Africa / South Africa / KZN	Human	Zululand	Female	44	Live	Original	Oro-pharyngeal Swab		B.1.1.1	GR
hCoV-19/South Africa/KRISP-K001077/2020	EPI_ISL_509331	2020-07-03	Africa / South Africa / KZN	Human	Umzinyathi	Female	60	Live	Original	Oro-pharyngeal Swab		B.1.1	GR
hCoV-19/South Africa/KRISP-K001078/2020	EPI_ISL_509332	2020-07-03	Africa / South Africa / KZN	Human	Ugu	Female	84	Live	Original	Oro-pharyngeal Swab		B.1.1	GR
hCoV-19/South Africa/KRISP-K001079/2020	EPI_ISL_509333	2020-07-03	Africa / South Africa / KZN	Human	Amajuba	Male	53	Live	Original	Oro-pharyngeal Swab		B.1.1	GR
hCoV-19/South Africa/KRISP-K001080/2020	EPI_ISL_509334	2020-07-01	Africa / South Africa / KZN	Human	Uthukela	Male	50	Live	Original	Oro-pharyngeal Swab		B.1.1	GR
hCoV-19/South Africa/KRISP-K001082/2020	EPI_ISL_509335	2020-07-18	Africa / South Africa / KZN	Human	eThekwini	Female	42	Live	Original	Oro-pharyngeal Swab		B.1.1	GR
hCoV-19/South Africa/KRISP-K001083/2020	EPI_ISL_509336	2020-07-03	Africa / South Africa / KZN	Human	Amajuba	Female	42	Live	Original	Oro-pharyngeal Swab		B.1.1	GR
hCoV-19/South Africa/KRISP-K001084/2020	EPI_ISL_509337	2020-07-03	Africa / South Africa / KZN	Human	Amajuba	Male	85	Live	Original	Oro-pharyngeal Swab		B.1.1.1	GR
hCoV-19/South Africa/KRISP-K001085/2020	EPI_ISL_509338	2020-07-13	Africa / South Africa / KZN	Human	Zululand	Female	50	Live	Original	Oro-pharyngeal Swab		B.1.1.1	GR
hCoV-19/South Africa/KRISP-K001087/2020	EPI_ISL_509339	2020-07-13	Africa / South Africa / KZN	Human	Umgungundlovu	Female	49	Live	Original	Oro-pharyngeal Swab		B.1.1	GR
hCoV-19/South Africa/KRISP-K001088/2020	EPI_ISL_509340	2020-07-13	Africa / South Africa / KZN	Human	Uthukela	Female	50	Live	Original	Oro-pharyngeal Swab		B.1.1	GR
hCoV-19/South Africa/KRISP-K001089/2020	EPI_ISL_509341	2020-07-13	Africa / South Africa / KZN	Human	Umgungundlovu	Female	67	Live	Original	Oro-pharyngeal Swab		B.1.1	GR
hCoV-19/South Africa/KRISP-K001091/2020	EPI_ISL_509342	2020-07-10	Africa / South Africa / KZN	Human	Uthukela	Male	18	Live	Original	Oro-pharyngeal Swab		B.1.1	GR
hCoV-19/South Africa/KRISP-K001092/2020	EPI_ISL_509343	2020-07-13	Africa / South Africa / KZN	Human	Zululand	Male	52	Live	Original	Oro-pharyngeal Swab		B.1.5	G
hCoV-19/South Africa/KRISP-K001093/2020	EPI_ISL_509344	2020-07-10	Africa / South Africa / KZN	Human	Uthukela	Female	33	Live	Original	Oro-pharyngeal Swab		B.1.1.1	GR
hCoV-19/South Africa/KRISP-K001096/2020	EPI_ISL_509345	2020-07-13	Africa / South Africa / KZN	Human	Uthukela	Female	29	Live	Original	Oro-pharyngeal Swab		B.1.1	GR
hCoV-19/South Africa/KRISP-K001097/2020	EPI_ISL_509346	2020-07-13	Africa / South Africa / KZN	Human	Zululand	Female	45	Live	Original	Oro-pharyngeal Swab		B.1.1	GR
hCoV-19/South Africa/KRISP-K001098/2020	EPI_ISL_509347	2020-07-10	Africa / South Africa / KZN	Human	Uthukela	Male	14	Live	Original	Oro-pharyngeal Swab		B.1.1	GR
hCoV-19/South Africa/KRISP-K001099/2020	EPI_ISL_509348	2020-07-13	Africa / South Africa / KZN	Human	Zululand	Female	49	Live	Original	Oro-pharyngeal Swab		B.1.1	GR
hCoV-19/South Africa/KRISP-K001100/2020	EPI_ISL_509349	2020-07-10	Africa / South Africa / KZN	Human	Uthukela	Female	20	Live	Original	Oro-pharyngeal Swab		B.1.1	GR
hCoV-19/South Africa/KRISP-K001101/2020	EPI_ISL_509350	2020-07-10	Africa / South Africa / KZN	Human	Uthukela	Female	30	Live	Original	Oro-pharyngeal Swab		B.1.1.1	GR
hCoV-19/South Africa/KRISP-K001102/2020	EPI_ISL_509351	2020-07-10	Africa / South Africa / KZN	Human	Uthukela	Female	33	Live	Original	Oro-pharyngeal Swab		B.1.1.1	GR
hCoV-19/South Africa/KRISP-K001103/2020	EPI_ISL_509352	2020-07-13	Africa / South Africa / KZN	Human	Uthukela	Female	27	Live	Original	Oro-pharyngeal Swab		B.1.1	GR
hCoV-19/South Africa/KRISP-K001104/2020	EPI_ISL_509353	2020-07-13	Africa / South Africa / KZN	Human	Umgungundlovu	Male	30	Live	Original	Oro-pharyngeal Swab		B.1.1.1	GR
hCoV-19/South Africa/KRISP-K001105/2020	EPI_ISL_509354	2020-07-10	Africa / South Africa / KZN	Human	Uthukela	Female	47	Live	Original	Oro-pharyngeal Swab		B.1.1	GR
hCoV-19/South Africa/KRISP-K001106/2020	EPI_ISL_509355	2020-07-13	Africa / South Africa / KZN	Human	Umgungundlovu	Female	29	Live	Original	Oro-pharyngeal Swab		B.1.1	GR
hCoV-19/South Africa/KRISP-K001109/2020	EPI_ISL_509356	2020-07-16	Africa / South Africa / KZN	Human	Ilembe	Male	10	Live	Original	Oro-pharyngeal Swab		B.1.1	GR
hCoV-19/South Africa/KRISP-K001110/2020	EPI_ISL_509357	2020-07-17	Africa / South Africa / KZN	Human	Ilembe	Male	18	Live	Original	Oro-pharyngeal Swab		B.1.1.1	GR
hCoV-19/South Africa/KRISP-K001112/2020	EPI_ISL_509358	2020-07-17	Africa / South Africa / KZN	Human	Ilembe	Male	32	Live	Original	Oro-pharyngeal Swab		B.1	G
hCoV-19/South Africa/KRISP-K001113/2020	EPI_ISL_509359	2020-07-14	Africa / South Africa / KZN	Human	Ilembe	Male	27	Live	Original	Oro-pharyngeal Swab		B.1	G
hCoV-19/South Africa/KRISP-K001114/2020	EPI_ISL_509360	2020-07-17	Africa / South Africa / KZN	Human	Ilembe	Female	23	Live	Original	Oro-pharyngeal Swab		B.1.1	GR
hCoV-19/South Africa/KRISP-K001115/2020	EPI_ISL_509361	2020-07-14	Africa / South Africa / KZN	Human	Ilembe	Male	30	Live	Original	Oro-pharyngeal Swab		B.1	GH
hCoV-19/South Africa/KRISP-K001116/2020	EPI_ISL_509362	2020-07-16	Africa / South Africa / KZN	Human	Ilembe	Female	38	Live	Original	Oro-pharyngeal Swab		B.1.1.1	GR
hCoV-19/South Africa/KRISP-K001117/2020	EPI_ISL_509363	2020-07-17	Africa / South Africa / KZN	Human	Ilembe	Female	14	Live	Original	Oro-pharyngeal Swab		B.1.1	GR
hCoV-19/South Africa/KRISP-K001118/2020	EPI_ISL_509364	2020-07-16	Africa / South Africa / KZN	Human	Ilembe	Female	37	Live	Original	Oro-pharyngeal Swab		B.1.1	GR
hCoV-19/South Africa/KRISP-K001121/2020	EPI_ISL_509365	2020-07-16	Africa / South Africa / KZN	Human	Ilembe	Female	44	Live	Original	Oro-pharyngeal Swab		B.1.1	GR
hCoV-19/South Africa/KRISP-K001123/2020	EPI_ISL_509366	2020-07-15	Africa / South Africa / KZN	Human	Ilembe	Male	39	Live	Original	Oro-pharyngeal Swab		B.1.1	GR
hCoV-19/South Africa/KRISP-K001124/2020	EPI_ISL_509367	2020-07-16	Africa / South Africa / KZN	Human	Ilembe	Female	41	Live	Original	Oro-pharyngeal Swab		B.1.1	GR
hCoV-19/South Africa/KRISP-K001125/2020	EPI_ISL_509368	2020-07-16	Africa / South Africa / KZN	Human	Ilembe	Female	45	Live	Original	Oro-pharyngeal Swab		B.1.1	GR
hCoV-19/South Africa/KRISP-K001126/2020	EPI_ISL_509369	2020-07-16	Africa / South Africa / KZN	Human	Ilembe	Female	28	Live	Original	Oro-pharyngeal Swab		B.1	G
hCoV-19/South Africa/KRISP-K001127/2020	EPI_ISL_509370	2020-07-16	Africa / South Africa / KZN	Human	Ilembe	Female	41	Live	Original	Oro-pharyngeal Swab		B.1.1	GR
hCoV-19/South Africa/KRISP-K001128/2020	EPI_ISL_509371	2020-07-16	Africa / South Africa / KZN	Human	Ilembe	Male	37	Live	Original	Oro-pharyngeal Swab		B.1.1	GR
hCoV-19/Turkey/ACUTG-1/2020	EPI_ISL_509412	2020-04-13	Europe / Turkey / Istanbul	Human		Male	50	Released	Vero			B	O
hCoV-19/Turkey/ACUTG-2/2020	EPI_ISL_509413	2020-04-06	Europe / Turkey / Istanbul	Human		Male	57	Released	Vero			B.1.9	O
hCoV-19/Turkey/ACUTG-3/2020	EPI_ISL_509414	2020-04-07	Europe / Turkey / Istanbul	Human		Male	42	Released	Vero			B	O
hCoV-19/Turkey/ACUTG-4/2020	EPI_ISL_509415	2020-04-03	Europe / Turkey / Istanbul	Human		Male	44	Released	Vero			B.1	O
hCoV-19/Turkey/ACUTG-5/2020	EPI_ISL_509416	2020-04-22	Europe / Turkey / Istanbul	Human		Male	34	Released	Vero			B.1.1	GR
hCoV-19/Turkey/ACUTG-10/2020	EPI_ISL_509417	2020-04-19	Europe / Turkey / Istanbul	Human		Male	56	Released	Vero			B.1.9	O
hCoV-19/Indonesia/JABAR-L4173/2020	EPI_ISL_511879	2020-07-08	Asia / Indonesia / Bandung	Human		Female	34	Alive	Original	Nasopharyngeal and Oropharyngeal swab		B.1.36	GH
hCoV-19/Vietnam/VNHN_0207/2020	EPI_ISL_511891	2020-03-08	Asia / Vietnam / Hanoi	Human		Male	61	Released	Original	Nasopharyngeal swab		B.1.1	GR
hCoV-19/Vietnam/VNHN_0554/2020	EPI_ISL_511892	2020-03-11	Asia / Vietnam / Hanoi	Human		Female	43	Released	Original	Nasopharyngeal swab		B.1.1	GR
hCoV-19/Vietnam/VNHN_0847/2020	EPI_ISL_511893	2020-03-15	Asia / Vietnam / Hanoi	Human		Male	36	Released	Original	Nasopharyngeal swab		B.3	L
hCoV-19/Vietnam/VNHN_0897/2020	EPI_ISL_511894	2020-03-16	Asia / Vietnam / Hanoi	Human		Male	30	Released	original	Nasopharyngeal swab		B.1	G
hCoV-19/Vietnam/VNHN_0899/2020	EPI_ISL_511895	2020-03-16	Asia / Vietnam / Hanoi	Human		Female	26	Released	Original	Nasopharyngeal swab		B.1.1	GR
hCoV-19/Vietnam/VNHN_1166/2020	EPI_ISL_511896	2020-03-18	Asia / Vietnam / Hanoi	Human		Male	52	Released	Original	Nasopharyngeal swab		B.1	GH
hCoV-19/Vietnam/VNHN_1863/2020	EPI_ISL_511897	2020-03-23	Asia / Vietnam / Hanoi	Human		Female	24	Released	Original	Nasopharyngeal swab		B.2.1	V
hCoV-19/Vietnam/VNHN_5152/2020	EPI_ISL_511898	2020-04-14	Asia / Vietnam / Hanoi	Human		Female	47	Released	Original	Nasopharyngeal swab		B.1.1	GR
hCoV-19/Myanmar/MMC_137/2020	EPI_ISL_512844	2020-04-22	Asia / Myanmar / Yangon	Human		Female	31	Released	Original			B.6	O
hCoV-19/Cameroon/1958-CMR-YAO/2020	EPI_ISL_512873	2020-03-06	Africa / Cameroon / Yaounde	Human		Male	58	Live	Original	Nasopharyngeal swab		B.1	G
hCoV-19/SaudiArabia/KAUST-JEDDAH1000/2020	EPI_ISL_512874	2020-06-23	Asia / Saudi Arabia / Jeddah	Human		Male	49	Live	Original			B.1.36	GH
hCoV-19/SaudiArabia/KAUST-JEDDAH1003/2020	EPI_ISL_512877	2020-06-23	Asia / Saudi Arabia / Jeddah	Human		Male	61	Live	Original			B.1.36	O
hCoV-19/SaudiArabia/KAUST-JEDDAH1008/2020	EPI_ISL_512879	2020-06-17	Asia / Saudi Arabia / Jeddah	Human		Female	41	Live	Original			B.1.113	O
hCoV-19/SaudiArabia/KAUST-JEDDAH1011/2020	EPI_ISL_512882	2020-06-23	Asia / Saudi Arabia / Jeddah	Human		Male	61	Live	Original			B.1.113	O
hCoV-19/SaudiArabia/KAUST-JEDDAH1021/2020	EPI_ISL_512891	2020-06-23	Asia / Saudi Arabia / Jeddah	Human		Male	54	Live	Original			B.1.1	O
hCoV-19/SaudiArabia/KAUST-JEDDAH1025/2020	EPI_ISL_512895	2020-06-23	Asia / Saudi Arabia / Jeddah	Human		Male	38	Live	Original			B.1.36	O
hCoV-19/SaudiArabia/KAUST-JEDDAH1027/2020	EPI_ISL_512897	2020-06-23	Asia / Saudi Arabia / Jeddah	Human		Male	47	Live	Original			B.1.1	O
hCoV-19/SaudiArabia/KAUST-JEDDAH1028/2020	EPI_ISL_512898	2020-06-23	Asia / Saudi Arabia / Jeddah	Human		Male	53	Live	Original			B.1.1	GR
hCoV-19/SaudiArabia/KAUST-JEDDAH1030/2020	EPI_ISL_512899	2020-06-23	Asia / Saudi Arabia / Jeddah	Human		Male	52	Live	Original			B.1.1	GR
hCoV-19/SaudiArabia/KAUST-JEDDAH1031/2020	EPI_ISL_512900	2020-06-23	Asia / Saudi Arabia / Jeddah	Human		Male	54	Live	Original			B.1.113	GH
hCoV-19/SaudiArabia/KAUST-JEDDAH1032/2020	EPI_ISL_512901	2020-06-23	Asia / Saudi Arabia / Jeddah	Human		Male	54	Live	Original			B.1.1	O
hCoV-19/SaudiArabia/KAUST-JEDDAH1033/2020	EPI_ISL_512902	2020-06-23	Asia / Saudi Arabia / Jeddah	Human		Male	44	Live	Original			B.1.36	O
hCoV-19/SaudiArabia/KAUST-JEDDAH313/2020	EPI_ISL_512908	2020-04-15	Asia / Saudi Arabia / Jeddah	Human		Male	33	Live	Original			B.1.36	GH
hCoV-19/SaudiArabia/KAUST-JEDDAH317/2020	EPI_ISL_512909	2020-04-15	Asia / Saudi Arabia / Jeddah	Human		Male	68	Live	Original			B.1.36	GH
hCoV-19/SaudiArabia/KAUST-JEDDAH321/2020	EPI_ISL_512910	2020-04-15	Asia / Saudi Arabia / Jeddah	Human		Male	52	Live	Original			B.1.1	GR
hCoV-19/SaudiArabia/KAUST-JEDDAH322/2020	EPI_ISL_512911	2020-04-15	Asia / Saudi Arabia / Jeddah	Human		Male	46	Live	Original			B.1.36	GH
hCoV-19/SaudiArabia/KAUST-JEDDAH329/2020	EPI_ISL_512914	2020-04-15	Asia / Saudi Arabia / Jeddah	Human		Male	54	Live	Original			B.1.36	GH
hCoV-19/SaudiArabia/KAUST-JEDDAH330/2020	EPI_ISL_512915	2020-04-15	Asia / Saudi Arabia / Jeddah	Human		Male	46	Live	Original			B.1.36	GH
hCoV-19/SaudiArabia/KAUST-JEDDAH331/2020	EPI_ISL_512916	2020-04-15	Asia / Saudi Arabia / Jeddah	Human		Female	27	Live	Original			B.1.36	GH
hCoV-19/SaudiArabia/KAUST-JEDDAH332/2020	EPI_ISL_512917	2020-04-15	Asia / Saudi Arabia / Jeddah	Human		Male	46	Live	Original			B.1	GH
hCoV-19/SaudiArabia/KAUST-JEDDAH456/2020	EPI_ISL_512918	2020-04-15	Asia / Saudi Arabia / Jeddah	Human		Male	49	Live	Original			B.1.36	GH
hCoV-19/SaudiArabia/KAUST-JEDDAH457/2020	EPI_ISL_512919	2020-04-15	Asia / Saudi Arabia / Jeddah	Human		Male	52	Live	Original			B.1.36	GH
hCoV-19/SaudiArabia/KAUST-JEDDAH466/2020	EPI_ISL_512921	2020-08-04	Asia / Saudi Arabia / Jeddah	Human		Female	16	Live	Original			B.1.36	GH
hCoV-19/SaudiArabia/KAUST-JEDDAH468/2020	EPI_ISL_512923	2020-08-04	Asia / Saudi Arabia / Jeddah	Human		Male	30	Live	Original			A	S
hCoV-19/SaudiArabia/KAUST-JEDDAH469/2020	EPI_ISL_512924	2020-08-04	Asia / Saudi Arabia / Jeddah	Human		Male	25	Live	Original			B.1.36	GH
hCoV-19/SaudiArabia/KAUST-JEDDAH470/2020	EPI_ISL_512925	2020-08-04	Asia / Saudi Arabia / Jeddah	Human		Male	43	Live	Original			B.1.36	GH
hCoV-19/SaudiArabia/KAUST-JEDDAH471/2020	EPI_ISL_512926	2020-08-04	Asia / Saudi Arabia / Jeddah	Human		Male	43	Live	Original			B.1.36	GH
hCoV-19/SaudiArabia/KAUST-JEDDAH473/2020	EPI_ISL_512927	2020-08-04	Asia / Saudi Arabia / Jeddah	Human		Male	25	Live	Original			B.1.36	GH
hCoV-19/SaudiArabia/KAUST-JEDDAH479/2020	EPI_ISL_512928	2020-04-15	Asia / Saudi Arabia / Jeddah	Human		Female	35	Live	Original			A	S
hCoV-19/SaudiArabia/KAUST-JEDDAH482/2020	EPI_ISL_512929	2020-04-01	Asia / Saudi Arabia / Jeddah	Human		Male	30	Live	Original			B.1.36	GH
hCoV-19/SaudiArabia/KAUST-JEDDAH483/2020	EPI_ISL_512930	2020-04-01	Asia / Saudi Arabia / Jeddah	Human		Male	34	Live	Original			B.1.36	GH
hCoV-19/SaudiArabia/KAUST-JEDDAH486/2020	EPI_ISL_512931	2020-04-06	Asia / Saudi Arabia / Jeddah	Human		Male	56	Live	Original			B.1	O
hCoV-19/SaudiArabia/KAUST-JEDDAH487/2020	EPI_ISL_512932	2020-04-06	Asia / Saudi Arabia / Jeddah	Human		Male	28	Live	Original			B.1.36	GH
hCoV-19/SaudiArabia/KAUST-JEDDAH488/2020	EPI_ISL_512933	2020-04-06	Asia / Saudi Arabia / Jeddah	Human		Female	34	Live	Original			B.1.36	GH
hCoV-19/SaudiArabia/KAUST-JEDDAH490/2020	EPI_ISL_512934	2020-04-06	Asia / Saudi Arabia / Jeddah	Human		Male	49	Live	Original			B.1.36	GH
hCoV-19/SaudiArabia/KAUST-JEDDAH492/2020	EPI_ISL_512935	2020-04-08	Asia / Saudi Arabia / Jeddah	Human		Male	63	Live	Original			B.1.36	GH
hCoV-19/SaudiArabia/KAUST-JEDDAH493/2020	EPI_ISL_512936	2020-04-08	Asia / Saudi Arabia / Jeddah	Human		Male	35	Live	Original			B.1.36	G
hCoV-19/SaudiArabia/KAUST-JEDDAH494/2020	EPI_ISL_512937	2020-04-08	Asia / Saudi Arabia / Jeddah	Human		Female	31	Live	Original			B.1.36	G
hCoV-19/SaudiArabia/KAUST-JEDDAH496/2020	EPI_ISL_512938	2020-04-09	Asia / Saudi Arabia / Jeddah	Human		Female	64	Live	Original			B.1.36	GH
hCoV-19/SaudiArabia/KAUST-JEDDAH497/2020	EPI_ISL_512939	2020-04-09	Asia / Saudi Arabia / Jeddah	Human		Male	31	Live	Original			B.1.36	GH
hCoV-19/SaudiArabia/KAUST-JEDDAH498/2020	EPI_ISL_512940	2020-04-12	Asia / Saudi Arabia / Jeddah	Human		Male	60	Live	Original			B.1	O
hCoV-19/SaudiArabia/KAUST-JEDDAH505/2020	EPI_ISL_512942	2020-04-16	Asia / Saudi Arabia / Jeddah	Human		Male	50	Live	Original			B.1.36	GH
hCoV-19/SaudiArabia/KAUST-JEDDAH525/2020	EPI_ISL_512944	2020-04-23	Asia / Saudi Arabia / Jeddah	Human		Male	28	Live	Original			B.1.36	GH
hCoV-19/SaudiArabia/KAUST-JEDDAH528/2020	EPI_ISL_512945	2020-04-23	Asia / Saudi Arabia / Jeddah	Human		Male	44	Live	Original			B.1.36	GH
hCoV-19/SaudiArabia/KAUST-JEDDAH529/2020	EPI_ISL_512946	2020-04-23	Asia / Saudi Arabia / Jeddah	Human		Male	26	Live	Original			B.1.1	GR
hCoV-19/SaudiArabia/KAUST-JEDDAH531/2020	EPI_ISL_512947	2020-04-23	Asia / Saudi Arabia / Jeddah	Human		Male	34	Live	Original			B.1.36	GH
hCoV-19/SaudiArabia/KAUST-JEDDAH534/2020	EPI_ISL_512948	2020-04-23	Asia / Saudi Arabia / Jeddah	Human		Male	54	Live	Original			A	S
hCoV-19/SaudiArabia/KAUST-JEDDAH535/2020	EPI_ISL_512949	2020-04-23	Asia / Saudi Arabia / Jeddah	Human		Male	40	Live	Original			B.1.36	GH
hCoV-19/SaudiArabia/KAUST-JEDDAH536/2020	EPI_ISL_512950	2020-04-23	Asia / Saudi Arabia / Jeddah	Human		Male	43	Live	Original			B.1.36	O
hCoV-19/SaudiArabia/KAUST-JEDDAH538/2020	EPI_ISL_512951	2020-04-23	Asia / Saudi Arabia / Jeddah	Human		Male	42	Live	Original			B.1	G
hCoV-19/SaudiArabia/KAUST-JEDDAH539/2020	EPI_ISL_512952	2020-04-23	Asia / Saudi Arabia / Jeddah	Human		Female	29	Live	Original			B.1.113	GH
hCoV-19/SaudiArabia/KAUST-JEDDAH542/2020	EPI_ISL_512953	2020-04-23	Asia / Saudi Arabia / Jeddah	Human		Male	79	Live	Original			B.1.36	GH
hCoV-19/SaudiArabia/KAUST-JEDDAH545/2020	EPI_ISL_512955	2020-04-28	Asia / Saudi Arabia / Jeddah	Human		Male	41	Live	Original			B.1.1	GR
hCoV-19/SaudiArabia/KAUST-JEDDAH546/2020	EPI_ISL_512956	2020-04-21	Asia / Saudi Arabia / Jeddah	Human		Male	37	Live	Original			B.1.1	G
hCoV-19/SaudiArabia/KAUST-JEDDAH547/2020	EPI_ISL_512957	2020-04-21	Asia / Saudi Arabia / Jeddah	Human		Male	43	Live	Original			B.1.36	GH
hCoV-19/SaudiArabia/KAUST-JEDDAH554/2020	EPI_ISL_512958	2020-04-21	Asia / Saudi Arabia / Jeddah	Human		Male	45	Live	Original			B.1.36	GH
hCoV-19/SaudiArabia/KAUST-JEDDAH558/2020	EPI_ISL_512959	2020-04-21	Asia / Saudi Arabia / Jeddah	Human		Male	49	Live	Original			B.1.36	GH
hCoV-19/SaudiArabia/KAUST-JEDDAH559/2020	EPI_ISL_512960	2020-04-21	Asia / Saudi Arabia / Jeddah	Human		Male	52	Live	Original			B.1.36	GH
hCoV-19/SaudiArabia/KAUST-JEDDAH569/2020	EPI_ISL_512964	2020-04-23	Asia / Saudi Arabia / Jeddah	Human		Male	67	Live	Original			B.1.36	GH
hCoV-19/SaudiArabia/KAUST-JEDDAH570/2020	EPI_ISL_512965	2020-04-23	Asia / Saudi Arabia / Jeddah	Human		Male	50	Live	Original			B.1.36	GH
hCoV-19/SaudiArabia/KAUST-JEDDAH577/2020	EPI_ISL_512970	2020-04-30	Asia / Saudi Arabia / Jeddah	Human		Male	38	Live	Original			B.1.36	GH
hCoV-19/SaudiArabia/KAUST-JEDDAH578/2020	EPI_ISL_512971	2020-04-28	Asia / Saudi Arabia / Jeddah	Human		Male	49	Live	Original			B.1.36	GH
hCoV-19/SaudiArabia/KAUST-JEDDAH581/2020	EPI_ISL_512973	2020-04-23	Asia / Saudi Arabia / Jeddah	Human		Male	44	Live	Original			B.1.36	O
hCoV-19/SaudiArabia/KAUST-JEDDAH586/2020	EPI_ISL_512976	2020-04-23	Asia / Saudi Arabia / Jeddah	Human		Male	54	Live	Original			B.1.36	GH
hCoV-19/SaudiArabia/KAUST-JEDDAH587/2020	EPI_ISL_512977	2020-04-21	Asia / Saudi Arabia / Jeddah	Human		Male	38	Live	Original			B.1.1	O
hCoV-19/SaudiArabia/KAUST-JEDDAH588/2020	EPI_ISL_512978	2020-04-21	Asia / Saudi Arabia / Jeddah	Human		Male	45	Live	Original			B.1.77	GH
hCoV-19/SaudiArabia/KAUST-JEDDAH589/2020	EPI_ISL_512979	2020-04-21	Asia / Saudi Arabia / Jeddah	Human		Male	38	Live	Original			B.1.1	GR
hCoV-19/SaudiArabia/KAUST-JEDDAH590/2020	EPI_ISL_512980	2020-04-21	Asia / Saudi Arabia / Jeddah	Human		Male	51	Live	Original			B.1.1	GR
hCoV-19/SaudiArabia/KAUST-JEDDAH591/2020	EPI_ISL_512981	2020-04-21	Asia / Saudi Arabia / Jeddah	Human		Male	53	Live	Original			B.1.36	GH
hCoV-19/SaudiArabia/KAUST-JEDDAH594/2020	EPI_ISL_512983	2020-04-23	Asia / Saudi Arabia / Jeddah	Human		Male	32	Live	Original			B.1.36	O
hCoV-19/SaudiArabia/KAUST-JEDDAH595/2020	EPI_ISL_512984	2020-04-23	Asia / Saudi Arabia / Jeddah	Human		Male	52	Live	Original			B.1.36	GH
hCoV-19/SaudiArabia/KAUST-JEDDAH615/2020	EPI_ISL_512987	2020-04-30	Asia / Saudi Arabia / Jeddah	Human		Male	41	Live	Original			B.1.36	O
hCoV-19/SaudiArabia/KAUST-JEDDAH721/2020	EPI_ISL_512990	2020-03-04	Asia / Saudi Arabia / Jeddah	Human		Male	33	Live	Original			B.1	O
hCoV-19/SaudiArabia/KAUST-JEDDAH722/2020	EPI_ISL_512991	2020-03-04	Asia / Saudi Arabia / Jeddah	Human		Female	31	Live	Original			B.1.36	GH
hCoV-19/SaudiArabia/KAUST-JEDDAH723/2020	EPI_ISL_512992	2020-03-04	Asia / Saudi Arabia / Jeddah	Human		Female	28	Live	Original			B.1.36	GH
hCoV-19/SaudiArabia/KAUST-JEDDAH743/2020	EPI_ISL_512993	2020-04-01	Asia / Saudi Arabia / Jeddah	Human		Male	19	Live	Original			B.1	GH
hCoV-19/SaudiArabia/KAUST-JEDDAH746/2020	EPI_ISL_512994	2020-04-01	Asia / Saudi Arabia / Jeddah	Human		Male	38	Live	Original			A	S
hCoV-19/SaudiArabia/KAUST-JEDDAH747/2020	EPI_ISL_512995	2020-04-01	Asia / Saudi Arabia / Jeddah	Human		Male	18	Live	Original			B.1.1	O
hCoV-19/SaudiArabia/KAUST-JEDDAH748/2020	EPI_ISL_512996	2020-04-01	Asia / Saudi Arabia / Jeddah	Human		Male	59	Live	Original			B.1.36	GH
hCoV-19/SaudiArabia/KAUST-JEDDAH754/2020	EPI_ISL_512997	2020-04-01	Asia / Saudi Arabia / Jeddah	Human		Male	37	Live	Original			B.1	O
hCoV-19/SaudiArabia/KAUST-JEDDAH755/2020	EPI_ISL_512998	2020-04-01	Asia / Saudi Arabia / Jeddah	Human		Male	25	Live	Original			B.1	G
hCoV-19/SaudiArabia/KAUST-JEDDAH756/2020	EPI_ISL_512999	2020-04-01	Asia / Saudi Arabia / Jeddah	Human		Male	38	Live	Original			B.1.1	GR
hCoV-19/SaudiArabia/KAUST-JEDDAH757/2020	EPI_ISL_513000	2020-04-01	Asia / Saudi Arabia / Jeddah	Human		Male	34	Live	Original			B.1.36	O
hCoV-19/SaudiArabia/KAUST-JEDDAH759/2020	EPI_ISL_513001	2020-04-01	Asia / Saudi Arabia / Jeddah	Human		Male	26	Live	Original			B.1.36	GH
hCoV-19/SaudiArabia/KAUST-JEDDAH830/2020	EPI_ISL_513004	2020-05-24	Asia / Saudi Arabia / Jeddah	Human		Female	45	Live	Original			B.1.1	O
hCoV-19/SaudiArabia/KAUST-JEDDAH872/2020	EPI_ISL_513026	2020-05-24	Asia / Saudi Arabia / Jeddah	Human		Male	74	Live	Original			B.1.1	O
hCoV-19/SaudiArabia/KAUST-JEDDAH900/2020	EPI_ISL_513041	2020-04-06	Asia / Saudi Arabia / Jeddah	Human		Male	88	Live	Original			B.1.36	O
hCoV-19/SaudiArabia/KAUST-JEDDAH903/2020	EPI_ISL_513042	2020-04-06	Asia / Saudi Arabia / Jeddah	Human		Female	45	Live	Original			B.1.36	GH
hCoV-19/SaudiArabia/KAUST-JEDDAH911/2020	EPI_ISL_513044	2020-04-06	Asia / Saudi Arabia / Jeddah	Human		Male	51	Live	Original			B.1.1	GR
hCoV-19/SaudiArabia/KAUST-JEDDAH933/2020	EPI_ISL_513061	2020-04-06	Asia / Saudi Arabia / Jeddah	Human		Male	57	Live	Original			B.1.1	GR
hCoV-19/SaudiArabia/KAUST-JEDDAH990/2020	EPI_ISL_513064	2020-06-23	Asia / Saudi Arabia / Jeddah	Human		Male	48	Live	Original			B.1.1	O
hCoV-19/SaudiArabia/KAUST-JEDDAH991/2020	EPI_ISL_513065	2020-06-23	Asia / Saudi Arabia / Jeddah	Human		Male	52	Live	Original			B.1.36	GH
hCoV-19/SaudiArabia/KAUST-JEDDAH998/2020	EPI_ISL_513071	2020-06-23	Asia / Saudi Arabia / Jeddah	Human		Male	28	Live	Original			B.1.1	O
hCoV-19/SaudiArabia/KAUST-JEDDAH999/2020	EPI_ISL_513072	2020-06-23	Asia / Saudi Arabia / Jeddah	Human		Male	40	Live	Original			B.1.1	O
hCoV-19/SaudiArabia/KAUST-MADINAH1036/2020	EPI_ISL_513073	2020-06-11	Asia / Saudi Arabia / Madinah	Human		Male	28	Live	Original			B.1.36	GH
hCoV-19/SaudiArabia/KAUST-MADINAH1038/2020	EPI_ISL_513074	2020-06-13	Asia / Saudi Arabia / Madinah	Human		Male	57	Live	Original			B.1	O
hCoV-19/SaudiArabia/KAUST-MADINAH1043/2020	EPI_ISL_513075	2020-06-19	Asia / Saudi Arabia / Madinah	Human		Female	36	Live	Original			B.1.113	O
hCoV-19/SaudiArabia/KAUST-MADINAH1044/2020	EPI_ISL_513076	2020-06-13	Asia / Saudi Arabia / Madinah	Human		Male	58	Live	Original			B.1.36	GH
hCoV-19/SaudiArabia/KAUST-MADINAH1052/2020	EPI_ISL_513082	2020-06-13	Asia / Saudi Arabia / Madinah	Human		Male	28	Live	Original			B.1.36	O
hCoV-19/SaudiArabia/KAUST-MADINAH1059/2020	EPI_ISL_513084	2020-06-13	Asia / Saudi Arabia / Madinah	Human		Male	56	Live	Original			B.1.36	GH
hCoV-19/SaudiArabia/KAUST-MADINAH1061/2020	EPI_ISL_513086	2020-06-13	Asia / Saudi Arabia / Madinah	Human		Female	33	Live	Original			B.1.36	O
hCoV-19/SaudiArabia/KAUST-MADINAH1066/2020	EPI_ISL_513087	2020-06-13	Asia / Saudi Arabia / Madinah	Human		Male	33	Live	Original			B.1.36	GH
hCoV-19/SaudiArabia/KAUST-MADINAH1073/2020	EPI_ISL_513090	2020-06-11	Asia / Saudi Arabia / Madinah	Human		Female	52	Live	Original			B.1.113	GH
hCoV-19/SaudiArabia/KAUST-MADINAH1075/2020	EPI_ISL_513092	2020-06-11	Asia / Saudi Arabia / Madinah	Human		Male	41	Live	Original			B.1.113	O
hCoV-19/SaudiArabia/KAUST-MADINAH1076/2020	EPI_ISL_513093	2020-06-11	Asia / Saudi Arabia / Madinah	Human		Male	34	Live	Original			B.1.113	O
hCoV-19/SaudiArabia/KAUST-MADINAH1090/2020	EPI_ISL_513101	2020-06-11	Asia / Saudi Arabia / Madinah	Human		Female	58	Live	Original			B.1.113	GH
hCoV-19/SaudiArabia/KAUST-MADINAH1093/2020	EPI_ISL_513102	2020-06-11	Asia / Saudi Arabia / Madinah	Human		Female	25	Live	Original			B.1.113	O
hCoV-19/SaudiArabia/KAUST-MADINAH1094/2020	EPI_ISL_513103	2020-06-13	Asia / Saudi Arabia / Madinah	Human		Female	26	Live	Original			B.1.113	GH
hCoV-19/SaudiArabia/KAUST-MADINAH1095/2020	EPI_ISL_513104	2020-06-13	Asia / Saudi Arabia / Madinah	Human		Male	50	Live	Original			B.1.113	O
hCoV-19/SaudiArabia/KAUST-MADINAH1096/2020	EPI_ISL_513105	2020-06-13	Asia / Saudi Arabia / Madinah	Human		Female	51	Live	Original			B.1.113	O
hCoV-19/SaudiArabia/KAUST-MADINAH1099/2020	EPI_ISL_513106	2020-06-13	Asia / Saudi Arabia / Madinah	Human		Female	66	Live	Original			B.1.113	O
hCoV-19/SaudiArabia/KAUST-MADINAH1100/2020	EPI_ISL_513107	2020-06-13	Asia / Saudi Arabia / Madinah	Human		Female	43	Live	Original			B.1.113	O
hCoV-19/SaudiArabia/KAUST-MADINAH1102/2020	EPI_ISL_513108	2020-06-13	Asia / Saudi Arabia / Madinah	Human		Male	34	Live	Original			B.1.36	O
hCoV-19/SaudiArabia/KAUST-MADINAH1103/2020	EPI_ISL_513109	2020-06-13	Asia / Saudi Arabia / Madinah	Human		Female	69	Live	Original			B.1	G
hCoV-19/SaudiArabia/KAUST-MADINAH1106/2020	EPI_ISL_513110	2020-06-13	Asia / Saudi Arabia / Madinah	Human		Male	55	Live	Original			B.1	O
hCoV-19/SaudiArabia/KAUST-MADINAH1107/2020	EPI_ISL_513111	2020-06-11	Asia / Saudi Arabia / Madinah	Human		Male	23	Live	Original			B.1.36	GH
hCoV-19/SaudiArabia/KAUST-MADINAH1108/2020	EPI_ISL_513112	2020-06-11	Asia / Saudi Arabia / Madinah	Human		Male	33	Live	Original			B.1.36	O
hCoV-19/SaudiArabia/KAUST-MADINAH1109/2020	EPI_ISL_513113	2020-06-11	Asia / Saudi Arabia / Madinah	Human		Female	30	Live	Original			B.1.36	O
hCoV-19/SaudiArabia/KAUST-MADINAH1111/2020	EPI_ISL_513115	2020-06-03	Asia / Saudi Arabia / Madinah	Human		Female	58	Live	Original			B.1.36	O
hCoV-19/SaudiArabia/KAUST-MADINAH1112/2020	EPI_ISL_513116	2020-06-11	Asia / Saudi Arabia / Madinah	Human		Male	44	Live	Original			B.1.113	O
hCoV-19/SaudiArabia/KAUST-MADINAH1113/2020	EPI_ISL_513117	2020-06-11	Asia / Saudi Arabia / Madinah	Human		Female	58	Live	Original			B.1.113	GH
hCoV-19/SaudiArabia/KAUST-MADINAH1114/2020	EPI_ISL_513118	2020-06-11	Asia / Saudi Arabia / Madinah	Human		Female	47	Live	Original			B.1.113	GH
hCoV-19/SaudiArabia/KAUST-MADINAH1115/2020	EPI_ISL_513119	2020-06-11	Asia / Saudi Arabia / Madinah	Human		Male	27	Live	Original			B.1.113	GH
hCoV-19/SaudiArabia/KAUST-MADINAH1116/2020	EPI_ISL_513120	2020-06-11	Asia / Saudi Arabia / Madinah	Human		Male	34	Live	Original			B.1.113	O
hCoV-19/SaudiArabia/KAUST-MADINAH276/2020	EPI_ISL_513123	2020-04-01	Asia / Saudi Arabia / Madinah	Human		Male	26	Live	Original			B.1.36	GH
hCoV-19/SaudiArabia/KAUST-MADINAH333/2020	EPI_ISL_513127	2020-04-24	Asia / Saudi Arabia / Madinah	Human		Male	59	Live	Original			B.1.36	GH
hCoV-19/SaudiArabia/KAUST-MADINAH335/2020	EPI_ISL_513128	2020-04-20	Asia / Saudi Arabia / Madinah	Human		Male	44	Live	Original			B.1.36	GH
hCoV-19/SaudiArabia/KAUST-MADINAH342/2020	EPI_ISL_513129	2020-04-24	Asia / Saudi Arabia / Madinah	Human		Male	52	Live	Original			B.1.36	GH
hCoV-19/SaudiArabia/KAUST-MADINAH343/2020	EPI_ISL_513130	2020-04-24	Asia / Saudi Arabia / Madinah	Human		Male	56	Live	Original			B.1.36	GH
hCoV-19/SaudiArabia/KAUST-MADINAH347/2020	EPI_ISL_513133	2020-04-24	Asia / Saudi Arabia / Madinah	Human		Male	34	Live	Original			B.1.36	GH
hCoV-19/SaudiArabia/KAUST-MADINAH354/2020	EPI_ISL_513134	2020-04-23	Asia / Saudi Arabia / Madinah	Human		Male	33	Live	Original			B.1.36	GH
hCoV-19/SaudiArabia/KAUST-MADINAH360/2020	EPI_ISL_513137	2020-04-23	Asia / Saudi Arabia / Madinah	Human		Female	27	Live	Original			B.1.36	GH
hCoV-19/SaudiArabia/KAUST-MADINAH362/2020	EPI_ISL_513139	2020-04-23	Asia / Saudi Arabia / Madinah	Human		Male	53	Live	Original			B.1.113	GH
hCoV-19/SaudiArabia/KAUST-MADINAH363/2020	EPI_ISL_513140	2020-04-23	Asia / Saudi Arabia / Madinah	Human		Male	33	Live	Original			B.1.36	GH
hCoV-19/SaudiArabia/KAUST-MADINAH368/2020	EPI_ISL_513142	2020-04-23	Asia / Saudi Arabia / Madinah	Human		Male	40	Live	Original			B.1.36	O
hCoV-19/SaudiArabia/KAUST-MADINAH378/2020	EPI_ISL_513143	2020-04-24	Asia / Saudi Arabia / Madinah	Human		Male	62	Live	Original			B.1.113	GH
hCoV-19/SaudiArabia/KAUST-MADINAH380/2020	EPI_ISL_513144	2020-04-24	Asia / Saudi Arabia / Madinah	Human		Male	25	Live	Original			B.1.36	GH
hCoV-19/SaudiArabia/KAUST-MADINAH387/2020	EPI_ISL_513146	2020-04-24	Asia / Saudi Arabia / Madinah	Human		Male	44	Live	Original			B.1.36	GH
hCoV-19/SaudiArabia/KAUST-MADINAH391/2020	EPI_ISL_513147	2020-04-24	Asia / Saudi Arabia / Madinah	Human		Male	37	Live	Original			B.1.36	GH
hCoV-19/SaudiArabia/KAUST-MADINAH393/2020	EPI_ISL_513148	2020-04-24	Asia / Saudi Arabia / Madinah	Human		Male	37	Live	Original			B.1.36	GH
hCoV-19/SaudiArabia/KAUST-MADINAH406/2020	EPI_ISL_513154	2020-04-24	Asia / Saudi Arabia / Madinah	Human		Male	51	Live	Original			B.1.36	GH
hCoV-19/SaudiArabia/KAUST-MADINAH435/2020	EPI_ISL_513156	2020-04-23	Asia / Saudi Arabia / Madinah	Human		Male	51	Live	Original			B.1.36	GH
hCoV-19/SaudiArabia/KAUST-MADINAH437/2020	EPI_ISL_513157	2020-04-23	Asia / Saudi Arabia / Madinah	Human		Male	71	Live	Original			B.1.36	GH
hCoV-19/SaudiArabia/KAUST-MADINAH446/2020	EPI_ISL_513159	2020-04-20	Asia / Saudi Arabia / Madinah	Human		Male	37	Live	Original			B.1.36	GH
hCoV-19/SaudiArabia/KAUST-MADINAH450/2020	EPI_ISL_513160	2020-04-21	Asia / Saudi Arabia / Madinah	Human		Male	28	Live	Original			B.1.36	GH
hCoV-19/SaudiArabia/KAUST-MADINAH452/2020	EPI_ISL_513161	2020-04-21	Asia / Saudi Arabia / Madinah	Human		Female	40	Live	Original			B.1.36	GH
hCoV-19/SaudiArabia/KAUST-MADINAH511/2020	EPI_ISL_513162	2020-04-12	Asia / Saudi Arabia / Madinah	Human		Female	50	Live	Original			B.1.36	O
hCoV-19/SaudiArabia/KAUST-MADINAH513/2020	EPI_ISL_513163	2020-04-12	Asia / Saudi Arabia / Madinah	Human		Male	43	Live	Original			B.1.36	GH
hCoV-19/SaudiArabia/KAUST-MADINAH515/2020	EPI_ISL_513164	2020-04-07	Asia / Saudi Arabia / Madinah	Human		Male	26	Live	Original			B.1.36	GH
hCoV-19/SaudiArabia/KAUST-MADINAH516/2020	EPI_ISL_513165	2020-04-05	Asia / Saudi Arabia / Madinah	Human		Male	36	Live	Original			B.1.36	GH
hCoV-19/SaudiArabia/KAUST-MADINAH519/2020	EPI_ISL_513166	2020-04-05	Asia / Saudi Arabia / Madinah	Human		Female	60	Live	Original			B.1.36	GH
hCoV-19/SaudiArabia/KAUST-MADINAH521/2020	EPI_ISL_513167	2020-04-06	Asia / Saudi Arabia / Madinah	Human		Male	40	Live	Original			B.1.36	GH
hCoV-19/SaudiArabia/KAUST-MADINAH605/2020	EPI_ISL_513170	2020-05-06	Asia / Saudi Arabia / Madinah	Human		Male	11	Live	Original			B.1.36	GH
hCoV-19/SaudiArabia/KAUST-MADINAH606/2020	EPI_ISL_513171	2020-05-06	Asia / Saudi Arabia / Madinah	Human		Female	30	Live	Original			B.1.36	GH
hCoV-19/SaudiArabia/KAUST-MADINAH609/2020	EPI_ISL_513172	2020-05-06	Asia / Saudi Arabia / Madinah	Human		Male	0.2	Live	Original			B.1.36	O
hCoV-19/SaudiArabia/KAUST-MADINAH644/2020	EPI_ISL_513173	2020-04-21	Asia / Saudi Arabia / Madinah	Human		Male	35	Live	Original			B.1.36	O
hCoV-19/SaudiArabia/KAUST-MADINAH647/2020	EPI_ISL_513174	2020-05-08	Asia / Saudi Arabia / Madinah	Human		Male	37	Live	Original			B.1.36	O
hCoV-19/SaudiArabia/KAUST-MADINAH655/2020	EPI_ISL_513175	2020-04-30	Asia / Saudi Arabia / Madinah	Human		Male	35	Live	Original			B.1.36	GH
hCoV-19/SaudiArabia/KAUST-MADINAH684/2020	EPI_ISL_513176	2020-05-01	Asia / Saudi Arabia / Madinah	Human		Male	35	Live	Original			B.1.36	GH
hCoV-19/SaudiArabia/KAUST-MADINAH687/2020	EPI_ISL_513177	2020-05-08	Asia / Saudi Arabia / Madinah	Human		Male	26	Live	Original			B.1.36	GH
hCoV-19/SaudiArabia/KAUST-MADINAH688/2020	EPI_ISL_513178	2020-05-08	Asia / Saudi Arabia / Madinah	Human		Male	58	Live	Original			B.1	O
hCoV-19/SaudiArabia/KAUST-MADINAH691/2020	EPI_ISL_513179	2020-05-06	Asia / Saudi Arabia / Madinah	Human		Male	51	Live	Original			B.1.36	GH
hCoV-19/SaudiArabia/KAUST-MADINAH702/2020	EPI_ISL_513181	2020-04-30	Asia / Saudi Arabia / Madinah	Human		Male	34	Live	Original			B.1.36	GH
hCoV-19/SaudiArabia/KAUST-MADINAH710/2020	EPI_ISL_513183	2020-04-01	Asia / Saudi Arabia / Madinah	Human		Male	40	Live	Original			B.1.36	O
hCoV-19/SaudiArabia/KAUST-MADINAH711/2020	EPI_ISL_513184	2020-04-01	Asia / Saudi Arabia / Madinah	Human		Male	72	Live	Original			B.1.36	GH
hCoV-19/SaudiArabia/KAUST-MADINAH712/2020	EPI_ISL_513185	2020-04-01	Asia / Saudi Arabia / Madinah	Human		Female	56	Live	Original			B.1.36	GH
hCoV-19/SaudiArabia/KAUST-MADINAH713/2020	EPI_ISL_513186	2020-04-01	Asia / Saudi Arabia / Madinah	Human		Male	30	Live	Original			B.1.36	O
hCoV-19/SaudiArabia/KAUST-MADINAH715/2020	EPI_ISL_513187	2020-04-01	Asia / Saudi Arabia / Madinah	Human		Male	60	Live	Original			B.1.36	GH
hCoV-19/SaudiArabia/KAUST-MADINAH717/2020	EPI_ISL_513189	2020-04-01	Asia / Saudi Arabia / Madinah	Human		Male	42	Live	Original			B.1.1	O
hCoV-19/SaudiArabia/KAUST-MADINAH854/2020	EPI_ISL_513192	2020-05-27	Asia / Saudi Arabia / Madinah	Human		Male	34	Live	Original			B.1.1	O
hCoV-19/SaudiArabia/KAUST-MADINAH857/2020	EPI_ISL_513193	2020-05-26	Asia / Saudi Arabia / Madinah	Human		Male	45	Live	Original			B.1.113	GH
hCoV-19/SaudiArabia/KAUST-MADINAH858/2020	EPI_ISL_513194	2020-05-26	Asia / Saudi Arabia / Madinah	Human		Male	49	Live	Original			B.1.36	O
hCoV-19/SaudiArabia/KAUST-MADINAH859/2020	EPI_ISL_513195	2020-05-12	Asia / Saudi Arabia / Madinah	Human		Male	45	Live	Original			B.1.1	GR
hCoV-19/SaudiArabia/KAUST-MADINAH892/2020	EPI_ISL_513198	2020-05-12	Asia / Saudi Arabia / Madinah	Human		Male	47	Live	Original			B.1.1	O
hCoV-19/SaudiArabia/KAUST-MADINAH896/2020	EPI_ISL_513199	2020-05-26	Asia / Saudi Arabia / Madinah	Human		Female	54	Live	Original			B.1.36	GH
hCoV-19/SaudiArabia/KAUST-MADINAH947/2020	EPI_ISL_513204	2020-05-26	Asia / Saudi Arabia / Madinah	Human		Female	54	Live	Original			B.1.36	O
hCoV-19/SaudiArabia/KAUST-MADINAH955/2020	EPI_ISL_513205	2020-05-12	Asia / Saudi Arabia / Madinah	Human		Male	64	Live	Original			B.1.36	GH
hCoV-19/SaudiArabia/KAUST-MADINAH957/2020	EPI_ISL_513207	2020-05-26	Asia / Saudi Arabia / Madinah	Human		Male	45	Live	Original			B.1.113	GH
hCoV-19/SaudiArabia/KAUST-MADINAH958/2020	EPI_ISL_513208	2020-05-26	Asia / Saudi Arabia / Madinah	Human		Male	49	Live	Original			B.1.113	GH
hCoV-19/SaudiArabia/KAUST-MADINAH959/2020	EPI_ISL_513209	2020-05-12	Asia / Saudi Arabia / Madinah	Human		Male	45	Live	Original			B.1.36	O
hCoV-19/SaudiArabia/KAUST-MADINAH967/2020	EPI_ISL_513212	2020-05-26	Asia / Saudi Arabia / Madinah	Human		Male	49	Live	Original			B.1.36	O
hCoV-19/SaudiArabia/KAUST-MAKKAH290/2020	EPI_ISL_513214	2020-04-21	Asia / Saudi Arabia / Makkah	Human		Male	49	Live	Original			B.1.113	GH
hCoV-19/SaudiArabia/KAUST-MAKKAH291/2020	EPI_ISL_513215	2020-04-21	Asia / Saudi Arabia / Makkah	Human		Male	32	Live	Original			B.1.113	GH
hCoV-19/SaudiArabia/KAUST-MAKKAH293/2020	EPI_ISL_513216	2020-04-21	Asia / Saudi Arabia / Makkah	Human		Male	49	Live	Original			B.1.36	GH
hCoV-19/SaudiArabia/KAUST-MAKKAH294/2020	EPI_ISL_513217	2020-04-21	Asia / Saudi Arabia / Makkah	Human		Male	43	Live	Original			B.1.36	GH
hCoV-19/SaudiArabia/KAUST-MAKKAH295/2020	EPI_ISL_513218	2020-04-21	Asia / Saudi Arabia / Makkah	Human		Male	53	Live	Original			B.1.36	GH
hCoV-19/SaudiArabia/KAUST-MAKKAH297/2020	EPI_ISL_513219	2020-04-21	Asia / Saudi Arabia / Makkah	Human		Male	51	Live	Original			B.1.113	GH
hCoV-19/SaudiArabia/KAUST-MAKKAH299/2020	EPI_ISL_513220	2020-04-21	Asia / Saudi Arabia / Makkah	Human		Male	51	Live	Original			B.1	GH
hCoV-19/SaudiArabia/KAUST-MAKKAH300/2020	EPI_ISL_513221	2020-04-21	Asia / Saudi Arabia / Makkah	Human		Male	49	Live	Original			B.1.36	GH
hCoV-19/SaudiArabia/KAUST-MAKKAH301/2020	EPI_ISL_513222	2020-04-21	Asia / Saudi Arabia / Makkah	Human		Male	29	Live	Original			B.1.113	GH
hCoV-19/SaudiArabia/KAUST-MAKKAH302/2020	EPI_ISL_513223	2020-04-21	Asia / Saudi Arabia / Makkah	Human		Male	30	Live	Original			B.1.36	GH
hCoV-19/SaudiArabia/KAUST-MAKKAH303/2020	EPI_ISL_513224	2020-04-21	Asia / Saudi Arabia / Makkah	Human		Male	50	Live	Original			B.1.36	GH
hCoV-19/SaudiArabia/KAUST-MAKKAH304/2020	EPI_ISL_513225	2020-04-21	Asia / Saudi Arabia / Makkah	Human		Male	41	Live	Original			B.1.36	GH
hCoV-19/SaudiArabia/KAUST-MAKKAH309/2020	EPI_ISL_513226	2020-04-21	Asia / Saudi Arabia / Makkah	Human		Female	30	Live	Original			B.1.36	GH
hCoV-19/SaudiArabia/KAUST-MAKKAH730/2020	EPI_ISL_513230	2020-04-16	Asia / Saudi Arabia / Makkah	Human		Male	30	Live	Original			B.1.36	GH
hCoV-19/SaudiArabia/KAUST-MAKKAH760/2020	EPI_ISL_513234	2020-04-18	Asia / Saudi Arabia / Makkah	Human		Male	74	Live	Original			B.1.36	O
hCoV-19/SaudiArabia/KAUST-MAKKAH761/2020	EPI_ISL_513235	2020-04-18	Asia / Saudi Arabia / Makkah	Human		Male	43	Live	Original			B.1.113	O
hCoV-19/SaudiArabia/KAUST-MAKKAH762/2020	EPI_ISL_513236	2020-04-18	Asia / Saudi Arabia / Makkah	Human		Male	61	Live	Original			B.1.36	O
hCoV-19/SaudiArabia/KAUST-MAKKAH766/2020	EPI_ISL_513237	2020-04-18	Asia / Saudi Arabia / Makkah	Human		Male	70	Live	Original			B.1	O
hCoV-19/SaudiArabia/KAUST-MAKKAH768/2020	EPI_ISL_513238	2020-04-18	Asia / Saudi Arabia / Makkah	Human		Male	87	Live	Original			B.1.36	O
hCoV-19/SaudiArabia/KAUST-MAKKAH770/2020	EPI_ISL_513240	2020-04-18	Asia / Saudi Arabia / Makkah	Human		Male	29	Live	Original			B.1.36	O
hCoV-19/SaudiArabia/KAUST-MAKKAH771/2020	EPI_ISL_513241	2020-04-18	Asia / Saudi Arabia / Makkah	Human		Male	58	Live	Original			B.1.113	GH
hCoV-19/SaudiArabia/KAUST-MAKKAH772/2020	EPI_ISL_513242	2020-04-18	Asia / Saudi Arabia / Makkah	Human		Male	41	Live	Original			B.1.113	GH
hCoV-19/SaudiArabia/KAUST-MAKKAH773/2020	EPI_ISL_513243	2020-04-18	Asia / Saudi Arabia / Makkah	Human		Female	81	Live	Original			B.1.113	O
hCoV-19/SaudiArabia/KAUST-MAKKAH774/2020	EPI_ISL_513244	2020-04-18	Asia / Saudi Arabia / Makkah	Human		Male	43	Live	Original			B.1.36	O
hCoV-19/SaudiArabia/KAUST-MAKKAH776/2020	EPI_ISL_513245	2020-04-18	Asia / Saudi Arabia / Makkah	Human		Female	52	Live	Original			B.1.113	GH
hCoV-19/SaudiArabia/KAUST-MAKKAH777/2020	EPI_ISL_513246	2020-04-18	Asia / Saudi Arabia / Makkah	Human		Male	67	Live	Original			B.1.36	GH
hCoV-19/SaudiArabia/KAUST-MAKKAH778/2020	EPI_ISL_513247	2020-04-18	Asia / Saudi Arabia / Makkah	Human		Male	25	Live	Original			B.1.113	O
hCoV-19/SaudiArabia/KAUST-MAKKAH781/2020	EPI_ISL_513249	2020-04-24	Asia / Saudi Arabia / Makkah	Human		Male	52	Live	Original			B.1.113	GH
hCoV-19/SaudiArabia/KAUST-MAKKAH782/2020	EPI_ISL_513250	2020-04-24	Asia / Saudi Arabia / Makkah	Human		Male	26	Live	Original			B.1.36	O
hCoV-19/SaudiArabia/KAUST-MAKKAH784/2020	EPI_ISL_513252	2020-04-24	Asia / Saudi Arabia / Makkah	Human		Male	62	Live	Original			B.1.36	O
hCoV-19/SaudiArabia/KAUST-MAKKAH785/2020	EPI_ISL_513253	2020-04-24	Asia / Saudi Arabia / Makkah	Human		Male	55	Live	Original			B.1.113	GH
hCoV-19/SaudiArabia/KAUST-MAKKAH802/2020	EPI_ISL_513257	2020-04-24	Asia / Saudi Arabia / Makkah	Human		Male	37	Live	Original			B.1.36	GH
hCoV-19/SaudiArabia/KAUST-MAKKAH808/2020	EPI_ISL_513258	2020-04-24	Asia / Saudi Arabia / Makkah	Human		Male	40	Live	Original			B.1.36	GH
hCoV-19/SaudiArabia/KAUST-MAKKAH809/2020	EPI_ISL_513259	2020-04-24	Asia / Saudi Arabia / Makkah	Human		Male	37	Live	Original			B.1.36	GH
hCoV-19/SaudiArabia/KAUST-MAKKAH810/2020	EPI_ISL_513260	2020-04-24	Asia / Saudi Arabia / Makkah	Human		Male	66	Live	Original			B.1.36	GH
hCoV-19/SaudiArabia/KAUST-MAKKAH812/2020	EPI_ISL_513261	2020-04-24	Asia / Saudi Arabia / Makkah	Human		Male	33	Live	Original			B.1.36	GH
hCoV-19/SaudiArabia/KAUST-MAKKAH813/2020	EPI_ISL_513262	2020-04-24	Asia / Saudi Arabia / Makkah	Human		Male	62	Live	Original			B.1.36	GH
hCoV-19/SaudiArabia/KAUST-MAKKAH814/2020	EPI_ISL_513263	2020-04-24	Asia / Saudi Arabia / Makkah	Human		Male	44	Live	Original			B.1.36	O
hCoV-19/SaudiArabia/KAUST-MAKKAH815/2020	EPI_ISL_513264	2020-04-24	Asia / Saudi Arabia / Makkah	Human		Male	22	Live	Original			B.1.36	GH
hCoV-19/Brazil/RJ-INCA-C13/2020	EPI_ISL_513516	2020-04-14	South America / Brazil / Rio de Janeiro	Human		Male	34	Live	Original	Naso and oro-pharyngeal swab		B.1.1.33	GR
hCoV-19/Brazil/RJ-INCA-C181/2020	EPI_ISL_513519	2020-04-30	South America / Brazil / Rio de Janeiro	Human		Female	39	Live	Original	Naso and oro-pharyngeal swab		B.1.1.33	GR
hCoV-19/Brazil/RJ-INCA-C182/2020	EPI_ISL_513520	2020-04-30	South America / Brazil / Rio de Janeiro	Human		Female	41	Live	Original	Naso and oro-pharyngeal swab		B.1.1.33	GR
hCoV-19/Brazil/RJ-INCA-C183/2020	EPI_ISL_513521	2020-04-30	South America / Brazil / Rio de Janeiro	Human		Female	41	Live	Original	Naso and oro-pharyngeal swab		B.1.1.33	GR
hCoV-19/Brazil/RJ-INCA-C24/2020	EPI_ISL_513532	2020-04-16	South America / Brazil / Rio de Janeiro	Human		Female	38	Live	Original	Naso and oro-pharyngeal swab		B.1.1.28	GR
hCoV-19/Brazil/RJ-INCA-C25/2020	EPI_ISL_513533	2020-04-16	South America / Brazil / Rio de Janeiro	Human		Female	42	Live	Original	Naso and oro-pharyngeal swab		B.1.1.33	GR
hCoV-19/Brazil/RJ-INCA-C26/2020	EPI_ISL_513534	2020-04-16	South America / Brazil / Rio de Janeiro	Human		Female	57	Live	Original	Naso and oro-pharyngeal swab		B.1.1.33	GR
hCoV-19/Brazil/RJ-INCA-C33/2020	EPI_ISL_513541	2020-04-16	South America / Brazil / Rio de Janeiro	Human		Female	39	Live	Original	Naso and oro-pharyngeal swab		B.1.1.33	GR
hCoV-19/Brazil/RJ-INCA-C34/2020	EPI_ISL_513542	2020-04-16	South America / Brazil / Rio de Janeiro	Human		Female	38	Live	Original	Naso and oro-pharyngeal swab		B.1.1.33	GR
hCoV-19/Brazil/RJ-INCA-C37/2020	EPI_ISL_513545	2020-04-16	South America / Brazil / Rio de Janeiro	Human		Female	45	Live	Original	Naso and oro-pharyngeal swab		B.1.1.33	GR
hCoV-19/Brazil/RJ-INCA-C40/2020	EPI_ISL_513548	2020-04-17	South America / Brazil / Rio de Janeiro	Human		Male	47	Live	Original	Naso and oro-pharyngeal swab		B.1.1.33	GR
hCoV-19/Brazil/RJ-INCA-C41/2020	EPI_ISL_513549	2020-04-17	South America / Brazil / Rio de Janeiro	Human		Female	33	Live	Original	Naso and oro-pharyngeal swab		B.1.1.33	GR
hCoV-19/Brazil/RJ-INCA-C42/2020	EPI_ISL_513550	2020-04-17	South America / Brazil / Rio de Janeiro	Human		Female	43	Live	Original	Naso and oro-pharyngeal swab		B.1.1.33	GR
hCoV-19/Brazil/RJ-INCA-C47/2020	EPI_ISL_513553	2020-04-20	South America / Brazil / Rio de Janeiro	Human		Female	40	Live	Original	Naso and oro-pharyngeal swab		B.1.1.33	GR
hCoV-19/Brazil/RO-01/2020	EPI_ISL_514131	2020-05-11	South America / Brazil / Rondonia / Jaru	Human		Female	67	Live	Original			B.1.1.33	GR
hCoV-19/Brazil/RO-02/2020	EPI_ISL_514132	2020-05-11	South America / Brazil / Rondonia / Porto Velho	Human		Female	70	Live	Original			B.1.1.33	GR
hCoV-19/Brazil/RO-03/2020	EPI_ISL_514133	2020-05-11	South America / Brazil / Rondonia / Porto Velho	Human		Female	36	Live	Original			B.1.1.33	GR
hCoV-19/Brazil/RO-04/2020	EPI_ISL_514134	2020-05-11	South America / Brazil / Rondonia / Porto Velho	Human		Female	46	Live	Original			B.1	G
hCoV-19/Brazil/RO-05/2020	EPI_ISL_514135	2020-05-05	South America / Brazil / Rondonia / Porto Velho	Human		Female	41	Live	Original			B.1.1.33	GR
hCoV-19/Brazil/RO-06/2020	EPI_ISL_514136	2020-05-05	South America / Brazil / Rondonia / Porto Velho	Human		Male	38	Live	Original			B.1	G
hCoV-19/Brazil/RO-07/2020	EPI_ISL_514137	2020-05-05	South America / Brazil / Rondonia / Porto Velho	Human		Female	56	Live	Original			B.1.1.33	GR
hCoV-19/Brazil/RO-08/2020	EPI_ISL_514138	2020-06-05	South America / Brazil / Rondonia / Porto Velho	Human		Female	37	Live	Original			B.1.1.33	GR
hCoV-19/Bangladesh/NGRI-NSTU_02/2020	EPI_ISL_514434	2020-07-22	Asia / Bangladesh / Chittagong / Noakhali / Companigonj	Human		Male	30	Live	Original	Oropharyngeal swab and Nasopharyngeal swab		B.1.113	GH
hCoV-19/Bangladesh/NGRI_NSTU_03/2020	EPI_ISL_514440	2020-07-22	Asia / Bangladesh / Noakhali / Companigonj	Human		Male	38	Live	Original	Oropharyngeal swab and Nasopharyngeal swab		B.1.1.25	GR
hCoV-19/Bangladesh/NGRI_NSTU_05/2020	EPI_ISL_514441	2020-07-23	Asia / Bangladesh / Noakhali / Begumganj	Human		Male	41	Live	Original	Oropharyngeal swab and Nasopharyngeal swab		B.1.113	GH
hCoV-19/Bangladesh/NGRI_NSTU_16/2020	EPI_ISL_514580	2020-07-21	Asia / Bangladesh / Noakhali / Kabirhat / Goshbag / Lamchori	Human		Male	33	Live	Original			B.1.1.25	O
hCoV-19/Bangladesh/NGRI_NSTU_18/2020	EPI_ISL_514613	2020-07-21	Asia / Bangladesh / Noakhali / Kabirhat	Human		Male	51	Live	Original	Oropharyngeal swab and Nasopharyngeal swab		B.1.1.25	GR
hCoV-19/Bangladesh/NGRI_NSTU_31/2020	EPI_ISL_514614	2020-07-21	Asia / Bangladesh / Noakhali / Kabirhat	Human		Male	73	Live	Original	Oropharyngeal swab, Nasopharyngeal swab		B.1.113	GH
hCoV-19/Bangladesh/NGRI_NSTU_21/2020	EPI_ISL_514615	2020-07-20	Asia / Bangladesh / Noakhali / Laxmipur Sadar	Human		Male	24	Live	Original	Oropharyngeal swab, and Nasopharyngeal swab		B.1.113	GH
