# Supplementary material for: Genomic Variations in SARS-CoV-2 Genomes From Gujarat: Underlying Role of Variants in Disease Epidemiology
Source: Front Genet. 2021 Mar 19;12:586569. doi: 10.3389/fgene.2021.586569 (PMC8017293; doi:10.3389/fgene.2021.586569)
Supplement: Supplementary file 8 [file Table_6.XLSX]

## Sheet: deceased_63
GBRC-ID	Virus name	Accession ID	Collection date	Location	Host	Gender	Patient age	Patient status	Passage	Lineage	Clade
GBRC131	hCoV-19/India/GJ-GBRC131/2020	EPI_ISL_458086	2020-05-24	Asia / India / Gujarat / Ahmedabad	Human	Female	70	Deceased	Original	B.1.113	GH
GBRC133	hCoV-19/India/GJ-GBRC133/2020	EPI_ISL_458088	2020-05-24	Asia / India / Gujarat / Ahmedabad	Human	Male	51	Deceased	Original	B.1.113	GH
GBRC134	hCoV-19/India/GJ-GBRC134/2020	EPI_ISL_458089	2020-05-24	Asia / India / Gujarat / Ahmedabad	Human	Female	75	Deceased	Original	B.1.36	GH
GBRC136a	hCoV-19/India/GJ-GBRC136a/2020	EPI_ISL_458092	2020-05-24	Asia / India / Gujarat / Ahmedabad	Human	Male	65	Deceased	Original	B.1.113	GH
GBRC138	hCoV-19/India/GJ-GBRC138/2020	EPI_ISL_458096	2020-05-24	Asia / India / Gujarat / Ahmedabad	Human	Male	63	Deceased	Original	B.1	G
GBRC140	hCoV-19/India/GJ-GBRC140/2020	EPI_ISL_458099	2020-05-24	Asia / India / Gujarat / Ahmedabad	Human	Female	40	Deceased	Original	B.1.113	GH
GBRC154	hCoV-19/India/GJ-GBRC154/2020	EPI_ISL_461483	2020-05-27	Asia / India / Gujarat / Ahmedabad	Human	Male	68	Deceased	Original	B.1.80	G
GBRC155	hCoV-19/India/GJ-GBRC155/2020	EPI_ISL_461484	2020-05-27	Asia / India / Gujarat / Ahmedabad	Human	Female	60	Deceased	Original	B.1.113	GH
GBRC156	hCoV-19/India/GJ-GBRC156/2020	EPI_ISL_461485	2020-05-27	Asia / India / Gujarat / Ahmedabad	Human	Female	57	Deceased	Original	B.1.113	GH
GBRC157a	hCoV-19/India/GJ-GBRC157a/2020	EPI_ISL_461486	2020-05-27	Asia / India / Gujarat / Ahmedabad	Human	Male	83	Deceased	Original	B.1	G
GBRC159a	hCoV-19/India/GJ-GBRC159a/2020	EPI_ISL_461489	2020-05-27	Asia / India / Gujarat / Ahmedabad	Human	Female	45	Deceased	Original	B.1.113	GH
GBRC160a	hCoV-19/India/GJ-GBRC160a/2020	EPI_ISL_461491	2020-05-27	Asia / India / Gujarat / Ahmedabad	Human	Male	60	Deceased	Original	B.1.113	G
GBRC161a	hCoV-19/India/GJ-GBRC161a/2020	EPI_ISL_461493	2020-05-27	Asia / India / Gujarat / Ahmedabad	Human	Female	45	Deceased	Original	B.1.80	G
GBRC165	hCoV-19/India/GJ-GBRC165/2020	EPI_ISL_461500	2020-05-27	Asia / India / Gujarat / Ahmedabad	Human	Female	72	Deceased	Original	B.1.113	GH
GBRC166a	hCoV-19/India/GJ-GBRC166a/2020	EPI_ISL_461501	2020-05-27	Asia / India / Gujarat / Ahmedabad	Human	Male	50	Deceased	Original	B.1.113	GH
GBRC171	hCoV-19/India/GJ-GBRC171/2020	EPI_ISL_467033	2020-06-05	Asia / India / Gujarat / Gandhinagar	Human	Male	45	Deceased	Original	B.1.36	GH
GBRC176	hCoV-19/India/GJ-GBRC176/2020	EPI_ISL_467040	2020-06-05	Asia / India / Gujarat / Vadodara	Human	Male	77	Deceased	Original	B.1	G
GBRC177a	hCoV-19/India/GJ-GBRC177a/2020	EPI_ISL_467041	2020-06-03	Asia / India / Gujarat / Ahmedabad	Human	Female	57	Deceased	Original	B.1.113	GH
GBRC178a	hCoV-19/India/GJ-GBRC178a/2020	EPI_ISL_467043	2020-06-03	Asia / India / Gujarat / Ahmedabad	Human	Female	62	Deceased	Original	B.1.80	G
GBRC179a	hCoV-19/India/GJ-GBRC179a/2020	EPI_ISL_467045	2020-06-03	Asia / India / Gujarat / Ahmedabad	Human	Male	70	Deceased	Original	B.1.113	GH
GBRC180a	hCoV-19/India/GJ-GBRC180a/2020	EPI_ISL_467047	2020-06-03	Asia / India / Gujarat / Ahmedabad	Human	Female	60	Deceased	Original	B.1.80	G
GBRC181a	hCoV-19/India/GJ-GBRC181a/2020	EPI_ISL_467049	2020-06-03	Asia / India / Gujarat / Ahmedabad	Human	Male	61	Deceased	Original	B.1.113	GH
GBRC182a	hCoV-19/India/GJ-GBRC182a/2020	EPI_ISL_467051	2020-06-03	Asia / India / Gujarat / Ahmedabad	Human	Male	49	Deceased	Original	B.1.113	GH
GBRC183a	hCoV-19/India/GJ-GBRC183a/2020	EPI_ISL_467053	2020-06-03	Asia / India / Gujarat / Ahmedabad	Human	Female	60	Deceased	Original	B.1.113	GH
GBRC186a	hCoV-19/India/GJ-GBRC186a/2020	EPI_ISL_469027	2020-06-03	Asia / India / Gujarat / Ahmedabad	Human	Male	65	Deceased	Original	B.1.80	G
GBRC188	hCoV-19/India/GJ-GBRC188/2020	EPI_ISL_469031	2020-06-05	Asia / India / Gujarat / Vadodara	Human	Male	58	Deceased	Original	B.1.80	G
GBRC189	hCoV-19/India/GJ-GBRC189/2020	EPI_ISL_469032	2020-06-02	Asia / India / Gujarat / Vadodara	Human	Male	62	Deceased	Original	B.1.36	GH
GBRC190	hCoV-19/India/GJ-GBRC190/2020	EPI_ISL_469033	2020-06-05	Asia / India / Gujarat / Vadodara	Human	Male	70	Deceased	Original	B.1.36	GH
GBRC191a	hCoV-19/India/GJ-GBRC191a/2020	EPI_ISL_469034	2020-06-05	Asia / India / Gujarat / Vadodara	Human	Male	67	Deceased	Original	B.1	G
GBRC193a	hCoV-19/India/GJ-GBRC193a/2020	EPI_ISL_469037	2020-06-03	Asia / India / Gujarat / Vadodara	Human	Male	61	Deceased	Original	B.1	G
GBRC194a	hCoV-19/India/GJ-GBRC194a/2020	EPI_ISL_475047	2020-06-05	Asia / India / Gujarat / Savli	Human	Female	50	Deceased	Original	B.1.113	GH
GBRC211	hCoV-19/India/GBRC211/2020	EPI_ISL_475041	2020-06-11	Asia / India / Gujarat / Surat	Human	Male	67	Deceased	Original	B.1	G
GBRC220	hCoV-19/India/GJ-GBRC220/2020	EPI_ISL_475058	2020-06-05	Asia / India / Gujarat / Mandvi	Human	Female	77	Deceased	Original	B.1.1.32	GR
GBRC229a	hCoV-19/India/GJ-GBRC229a/2020	EPI_ISL_476867	2020-06-12	Asia / India / Gujarat / Palanpur	Human	Female	60	Deceased	Original	B.1.113	GH
GBRC233a	hCoV-19/India/GJ-GBRC233a/2020	EPI_ISL_476874	2020-06-12	Asia / India / Gujarat / Surat	Human	Male	75	Deceased	Original	B.1	G
GBRC238a	hCoV-19/India/GJ-GBRC238a/2020	EPI_ISL_476881	2020-06-12	Asia / India / Gujarat / Choryasi	Human	Male	57	Deceased	Original	B.1	G
GBRC239	hCoV-19/India/GJ-GBRC239/2020	EPI_ISL_483820	2020-06-11	Asia / India / Gujarat / Gandhinagar	Human	Male	52	Deceased	Original	B.1.36	GH
GBRC243	hCoV-19/India/GJ-GBRC243/2020	EPI_ISL_483824	2020-06-14	Asia / India / Gujarat / Himatnagar	Human	Female	70	Deceased	Original	B.1.36	GH
GBRC24a	hCoV-19/India/GJ-GBRC24a/2020	EPI_ISL_437453	2020-04-26	Asia / India / Gujarat / Ahmedabad	Human	Female	52	Deceased	Original	B.6	L
GBRC269	hCoV-19/India/GJ-GBRC269/2020	EPI_ISL_483866	2020-06-13	Asia / India / Gujarat / Choryasi	Human	Female	55	Deceased	Original	B.1	G
GBRC274	hCoV-19/India/GJ-GBRC274/2020	EPI_ISL_483874	2020-06-13	Asia / India / Gujarat / Surat	Human	Male	85	Deceased	Original	B.1	G
GBRC277a	hCoV-19/India/GJ-GBRC277a/2020	EPI_ISL_483878	2020-06-13	Asia / India / Gujarat / Olpad	Human	Male	41	Deceased	Original	B.1	G
GBRC297a	hCoV-19/India/GJ-GBRC297a/2020	EPI_ISL_495038	2020-06-15	Asia / India / Gujarat / Vadodara	Human	Male	71	Deceased	Original	B.1	G
GBRC301a	hCoV-19/India/GJ-GBRC301a/2020	EPI_ISL_495046	2020-06-15	Asia / India / Gujarat / Vadodara	Human	Female	50	Deceased	Original	B.1.36	GH
GBRC306a	hCoV-19/India/GJ-GBRC306a/2020	EPI_ISL_495056	2020-06-15	Asia / India / Gujarat / Vadodara	Human	Male	45	Deceased	Original	B.1.113	GH
GBRC309a	hCoV-19/India/GJ-GBRC309a/2020	EPI_ISL_495061	2020-06-15	Asia / India / Gujarat / Vadodara	Human	Male	75	Deceased	Original	B.1	G
GBRC310a	hCoV-19/India/GJ-GBRC310a/2020	EPI_ISL_495063	2020-06-19	Asia / India / Gujarat / Prantij	Human	Male	55	Deceased	Original	B.1.113	GH
GBRC324	hCoV-19/India/GJ-GBRC324/2020	EPI_ISL_512058	2020-06-18	Asia / India / Gujarat / Ahmedabad	Human	Female	64	Deceased	Original	B.1.113	GH
GBRC331	hCoV-19/India/GJ-GBRC331/2020	EPI_ISL_512066	2020-07-27	Asia / India / Gujarat / Ahmedabad	Human	Male	66	Deceased	Original	B.1.113	GH
GBRC332a	hCoV-19/India/GJ-GBRC332a/2020	EPI_ISL_512067	2020-07-27	Asia / India / Gujarat / Ahmedabad	Human	Female	87	Deceased	Original	B.1.113	GH
GBRC333	hCoV-19/India/GJ-GBRC333/2020	EPI_ISL_512069	2020-07-27	Asia / India / Gujarat / Ahmedabad	Human	Female	82	Deceased	Original	B.1.113	GH
GBRC335a	hCoV-19/India/GJ-GBRC335a/2020	EPI_ISL_512072	2020-07-06	Asia / India / Gujarat / Mehsana	Human	Female	58	Deceased	Original	B.1.113	GH
GBRC336	hCoV-19/India/GJ-GBRC336/2020	EPI_ISL_512074	2020-07-06	Asia / India / Gujarat / Mehsana	Human	Male	60	Deceased	Original	B.1.113	GH
GBRC339	hCoV-19/India/GJ-GBRC-339/2020	EPI_ISL_512077	2020-07-09	Asia / India / Gujarat / Modasa	Human	Female	67	Deceased	Original	B.1.36	GH
GBRC345	hCoV-19/India/GJ-GBRC345/2020	EPI_ISL_514587	2020-06-18	Asia / India / Gujarat / Ahmedabad	Human	Male	65	Deceased	Original	B.1.113	GH
GBRC351a	hCoV-19/India/GJ-GBRC351a/2020	EPI_ISL_514596	2020-06-18	Asia / India / Gujarat / Ahmedabad	Human	Female	65	Deceased	Original	B.1.113	GH
GBRC361a	hCoV-19/India/GJ-GBRC361a/2020	EPI_ISL_514611	2020-06-05	Asia / India / Gujarat / Kalol	Human	Male	50	Deceased	Original	B.1.113	GH
GBRC4	hCoV-19/India/GJ-GBRC4/2020	EPI_ISL_435051	2020-04-13	Asia / India / Gujarat / Ahmedabad	Human	Male	66	Deceased	Original	B.1	GH
GBRC46	hCoV-19/India/GJ-GBRC46/2020	EPI_ISL_444477	2020-04-29	Asia / India / Gujarat / Ahmedabad	Human	Male	60	Deceased	Original	B.1	G
GBRC49	hCoV-19/India/GJ-GBRC49/2020	EPI_ISL_444480	2020-04-30	Asia / India / Gujarat / Ahmedabad	Human	Male	60	Deceased	Original	B.1.36	GH
GBRC52	hCoV-19/India/GJ-GBRC52/2020	EPI_ISL_444483	2020-05-02	Asia / India / Gujarat / Prantij	Human	Male	30	Deceased	Original	B.1	G
GBRC60	hCoV-19/India/GJ-GBRC60/2020	EPI_ISL_447035	2020-05-03	Asia / India / Gujarat / Ahmedabad	Human	Female	78	Deceased	Original	B.1.113	GH
GBRC75	hCoV-19/India/GJ-GBRC75/2020	EPI_ISL_447053	2020-04-29	Asia / India / Gujarat / Gandhinagar	Human	Male	66	Deceased	Original	B.1.36	GH

## Sheet: recovered_256
Virus name	Accession ID	Collection date	Location	Host	Gender	Patient age	Patient status	Passage	Lineage	Clade
hCoV-19/India/GJ-GBRC20/2020	EPI_ISL_437449	2020-04-26	Asia / India / Gujarat / Ahmedabad	Human	Female	17	Released	Original	B.1.36	GH
hCoV-19/India/GJ-GBRC40/2020	EPI_ISL_444471	2020-04-29	Asia / India / Gujarat / Ahmedabad	Human	Female	34	Released	Original	B.1.36	GH
hCoV-19/India/GJ-GBRC50/2020	EPI_ISL_444481	2020-04-30	Asia / India / Gujarat / Ahmedabad	Human	Female	55	Released	Original	B.1	G
hCoV-19/India/GJ-GBRC80/2020	EPI_ISL_455015	2020-04-28	Asia / India / Gujarat / Rajkot	Human	Male	55	Released	Original	A	S
hCoV-19/India/GJ-GBRC90/2020	EPI_ISL_447552	2020-05-02	Asia / India / Gujarat / Gandhinagar	Human	Male	39	Released	Original	B.1.36	GH
hCoV-19/India/GJ-GBRC100/2020	EPI_ISL_450789	2020-05-10	Asia / India / Gujarat / Kodinar	Human	Female	55	Released	Original	B.1.36	GH
hCoV-19/India/GJ-GBRC120/2020	EPI_ISL_455017	2020-05-02	Asia / India / Gujarat / Vadodara	Human	Male	33	Released	Original	B.1.36	GH
hCoV-19/India/GJ-GBRC130/2020	EPI_ISL_455027	2020-05-02	Asia / India / Gujarat / Vadodara	Human	Male	51	Released	Original	B.1.36	GH
hCoV-19/India/GJ-GBRC200/2020	EPI_ISL_469045	2020-06-08	Asia / India / Gujarat / Kapadvanj	Human	Female	58	Released	Original	B.1.113	GH
hCoV-19/India/GJ-GBRC230/2020	EPI_ISL_476869	2020-06-11	Asia / India / Gujarat / Surat	Human	Male	45	Released	Original	B.1	G
hCoV-19/India/GJ-GBRC240/2020	EPI_ISL_483821	2020-06-05	Asia / India / Gujarat / Vadodara	Human	Male	70	Released	Original	B.1.36	GH
hCoV-19/India/GJ-GBRC270/2020	EPI_ISL_483867	2020-06-13	Asia / India / Gujarat / Surat	Human	Male	63	Released	Original	B.1.1.32	GR
hCoV-19/India/GJ-GBRC280/2020	EPI_ISL_495017	2020-06-18	Asia / India / Gujarat / Ahmedabad	Human	Male	45	Released	Original	B.1.113	GH
hCoV-19/India/GJ-GBRC320/2020	EPI_ISL_495078	2020-06-17	Asia / India / Gujarat / Surat	Human	Male	40	Released	Original	B.1	G
hCoV-19/India/GJ-GBRC330/2020	EPI_ISL_512065	2020-06-25	Asia / India / Gujarat / Ahmedabad	Human	Male	36	Released	Original	B.1.113	GH
hCoV-19/India/GJ-GBRC340/2020	EPI_ISL_514437	2020-07-09	Asia / India / Gujarat / Modasa	Human	Male	59	Released	Original	B.1.36	GH
hCoV-19/India/GJ-GBRC360/2020	EPI_ISL_514610	2020-06-15	Asia / India / Gujarat / Vadodara	Human	Female	60	Released	Original	B.1	G
hCoV-19/India/GJ-GBRC1/2020	EPI_ISL_426414	2020-04-05	Asia / India / Gujarat	Human	Male	37	Released	Original	B.1	G
hCoV-19/India/GJ-GBRC11/2020	EPI_ISL_437439	2020-04-23	Asia / India / Gujarat / Surat	Human	Male	41	Released	Original	A	S
hCoV-19/India/GJ-GBRC21/2020	EPI_ISL_437450	2020-04-26	Asia / India / Gujarat / Ahmedabad	Human	Female	36	Released	Original	B.1	G
hCoV-19/India/GJ-GBRC31/2020	EPI_ISL_444462	2020-04-29	Asia / India / Gujarat / Ahmedabad	Human	Female	28	Released	Original	B.1	G
hCoV-19/India/GJ-GBRC51/2020	EPI_ISL_444482	2020-05-02	Asia / India / Gujarat / Prantij	Human	Male	18	Released	Original	B.1.36	GH
hCoV-19/India/GJ-GBRC71/2020	EPI_ISL_447048	2020-04-27	Asia / India / Gujarat / Gandhinagar	Human	Female	70	Released	Original	B.1.113	GH
hCoV-19/India/GJ-GBRC91/2020	EPI_ISL_447553	2020-04-27	Asia / India / Gujarat / Gandhinagar	Human	Male	13	Released	Original	B.1.113	GH
hCoV-19/India/GJ-GBRC101/2020	EPI_ISL_450790	2020-04-28	Asia / India / Gujarat / Rajkot	Human	Male	14	Released	Original	A	S
hCoV-19/India/GJ-GBRC121/2020	EPI_ISL_455018	2020-05-02	Asia / India / Gujarat / Vadodara	Human	Male	44	Released	Original	B.1	G
hCoV-19/India/GJ-GBRC221/2020	EPI_ISL_475059	2020-06-05	Asia / India / Gujarat / Bhuj	Human	Male	59	Released	Original	B.1	G
hCoV-19/India/GJ-GBRC241/2020	EPI_ISL_483822	2020-06-08	Asia / India / Gujarat / Vadodara	Human	Male	44	Released	Original	B.1	G
hCoV-19/India/GJ-GBRC281/2020	EPI_ISL_495018	2020-06-18	Asia / India / Gujarat / Ahmedabad	Human	Male	59	Released	Original	B.1	G
hCoV-19/India/GJ-GBRC291/2020	EPI_ISL_495029	2020-06-15	Asia / India / Gujarat / Vadodara	Human	Female	55	Released	Original	B.1	G
hCoV-19/India/GJ-GBRC321/2020	EPI_ISL_500948	2020-06-17	Asia / India / Gujarat / Surat	Human	Male	72	Released	Original	B.1	G
hCoV-19/India/GJ-GBRC341/2020	EPI_ISL_514581	2020-06-18	Asia / India / Gujarat / Ahmedabad	Human	Male	57	Released	Original	B.1.36	GH
hCoV-19/India/GJ-GBRC2/2020	EPI_ISL_435049	2020-04-13	Asia / India / Gujarat / Ahmedabad	Human	Male	45	Released	Original	B.1	G
hCoV-19/India/GJ-GBRC12/2020	EPI_ISL_437440	2020-04-26	Asia / India / Gujarat / Surat	Human	Male	7	Released	Original	B.1.36	GH
hCoV-19/India/GJ-GBRC92/2020	EPI_ISL_447554	2020-04-26	Asia / India / Gujarat / Gandhinagar	Human	Male	39	Released	Original	B.1	G
hCoV-19/India/GJ-GBRC102/2020	EPI_ISL_450791	2020-04-27	Asia / India / Gujarat / Rajkot	Human	Female	55	Released	Original	A	S
hCoV-19/India/GJ-GBRC112/2020	EPI_ISL_451157	2020-05-02	Asia / India / Gujarat / Vadodara	Human	Female	1	Released	Original	B.1	G
hCoV-19/India/GJ-GBRC122/2020	EPI_ISL_455019	2020-05-02	Asia / India / Gujarat / Vadodara	Human	Male	18	Released	Original	B.1	G
hCoV-19/India/GJ-GBRC132/2020	EPI_ISL_458087	2020-05-24	Asia / India / Gujarat / Ahmedabad	Human	Male	37	Released	Original	B.1.36	GH
hCoV-19/India/GJ-GBRC142/2020	EPI_ISL_458102	2020-05-24	Asia / India / Gujarat / Ahmedabad	Human	Female	80	Released	Original	B.1.36	GH
hCoV-19/India/GJ-GBRC152/2020	EPI_ISL_461480	2020-05-02	Asia / India / Gujarat / Vadodara	Human	Female	53	Released	Original	B.1.36	GH
hCoV-19/India/GJ-GBRC172/2020	EPI_ISL_467034	2020-06-05	Asia / India / Gujarat / Kalol	Human	Male	62	Released	Original	B.1.113	GH
hCoV-19/India/GJ-GBRC192/2020	EPI_ISL_469036	2020-06-05	Asia / India / Gujarat / Vadodara	Human	Female	66	Released	Original	B.1.36	GH
hCoV-19/India/GJ-GBRC202/2020	EPI_ISL_469048	2020-06-05	Asia / India / Gujarat / Dhanera	Human	Male	37	Released	Original	B.1.80	G
hCoV-19/India/GBRC212/2020	EPI_ISL_475042	2020-06-11	Asia / India / Gujarat / Surat	Human	Male	70	Released	Original	B.1	G
hCoV-19/India/GJ-GBRC242/2020	EPI_ISL_483823	2020-06-14	Asia / India / Gujarat / Himatnagar	Human	Male	46	Released	Original	B.1.113	GH
hCoV-19/India/GJ-GBRC252/2020	EPI_ISL_483837	2020-06-12	Asia / India / Gujarat / Rajkot	Human	Male	55	Released	Original	B.1.113	GH
hCoV-19/India/GJ-GBRC262/2020	EPI_ISL_483855	2020-06-11	Asia / India / Gujarat / Surat	Human	Male	38	Released	Original	B.1.80	G
hCoV-19/India/GJ-GBRC282/2020	EPI_ISL_495019	2020-06-18	Asia / India / Gujarat / Ahmedabad	Human	Male	28	Released	Original	B.1.113	GH
hCoV-19/India/GJ-GBRC3/2020	EPI_ISL_435050	2020-04-13	Asia / India / Gujarat / Ahmedabad	Human	Female	42	Released	Original	B.1	G
hCoV-19/India/GJ-GBRC23/2020	EPI_ISL_437452	2020-04-26	Asia / India / Gujarat / Ahmedabad	Human	Female	12	Released	Original	B.1.113	GH
hCoV-19/India/GJ-GBRC43/2020	EPI_ISL_444474	2020-04-29	Asia / India / Gujarat / Ahmedabad	Human	Female	52	Released	Original	B.1.36	GH
hCoV-19/India/GJ-GBRC53/2020	EPI_ISL_444484	2020-05-04	Asia / India / Gujarat / Modasa	Human	Male	28	Released	Original	B.1.36	GH
hCoV-19/India/GJ-GBRC63/2020	EPI_ISL_447038	2020-05-03	Asia / India / Gujarat / Ahmedabad	Human	Female	34	Released	Original	B.1	G
hCoV-19/India/GJ-GBRC83/2020	EPI_ISL_447544	2020-05-05	Asia / India / Gujarat / Modasa	Human	Male	14	Released	Original	B.1	G
hCoV-19/India/GJ-GBRC93/2020	EPI_ISL_447555	2020-04-28	Asia / India / Gujarat / Mansa	Human	Male	6	Released	Original	B.1.36	GH
hCoV-19/India/GJ-GBRC103/2020	EPI_ISL_451666	2020-05-04	Asia / India / Gujarat / Jamnagar	Human	Male	54	Released	Original	B.6	O
hCoV-19/India/GJ-GBRC113/2020	EPI_ISL_451158	2020-05-03	Asia / India / Gujarat / Vadodara	Human	Male	72	Released	Original	B.1	G
hCoV-19/India/GJ-GBRC123/2020	EPI_ISL_455020	2020-05-02	Asia / India / Gujarat / Vadodara	Human	Male	20	Released	Original	B.1	G
hCoV-19/India/GJ-GBRC143/2020	EPI_ISL_458103	2020-05-05	Asia / India / Gujarat / Bayad	Human	Male	50	Released	Original	B.1.113	GH
hCoV-19/India/GJ-GBRC283/2020	EPI_ISL_495020	2020-06-28	Asia / India / Gujarat / Botad	Human	Female	68	Released	Original	B.1.36	GH
hCoV-19/India/GJ-GBRC313/2020	EPI_ISL_495069	2020-06-08	Asia / India / Gujarat / Nadiad	Human	Male	33	Released	Original	B.1.113	GH
hCoV-19/India/GJ-GBRC353/2020	EPI_ISL_514600	2020-06-25	Asia / India / Gujarat / Ahmedabad	Human	Male	38	Released	Original	B.1.80	G
hCoV-19/India/GJ-GBRC14/2020	EPI_ISL_437442	2020-04-27	Asia / India / Gujarat / Surat	Human	Female	7	Released	Original	B.6	O
hCoV-19/India/GJ-GBRC34/2020	EPI_ISL_444465	2020-04-29	Asia / India / Gujarat / Ahmedabad	Human	Male	53	Released	Original	B.1.113	GH
hCoV-19/India/GJ-GBRC44/2020	EPI_ISL_444475	2020-04-29	Asia / India / Gujarat / Ahmedabad	Human	Male	20	Released	Original	B.1	G
hCoV-19/India/GJ-GBRC64/2020	EPI_ISL_447039	2020-05-03	Asia / India / Gujarat / Ahmedabad	Human	Female	52	Released	Original	B.1.113	GH
hCoV-19/India/GJ-GBRC84/2020	EPI_ISL_447545	2020-05-05	Asia / India / Gujarat / Prantij	Human	Female	25	Released	Original	B.1	G
hCoV-19/India/GJ-GBRC94/2020	EPI_ISL_450781	2020-05-09	Asia / India / Gujarat / Junagadh	Human	Male	24	Released	Original	B.1.80	G
hCoV-19/India/GJ-GBRC104/2020	EPI_ISL_451149	2020-05-07	Asia / India / Gujarat / Jamnagar	Human	Male	55	Released	Original	B.1.113	GH
hCoV-19/India/GJ-GBRC124/2020	EPI_ISL_455021	2020-05-02	Asia / India / Gujarat / Vadodara	Human	Male	50	Released	Original	B.1.36	GH
hCoV-19/India/GJ-GBRC144/2020	EPI_ISL_458104	2020-05-06	Asia / India / Gujarat / Prantij	Human	Female	60	Released	Original	B.1	G
hCoV-19/India/GJ-GBRC164/2020	EPI_ISL_461499	2020-05-27	Asia / India / Gujarat / Ahmedabad	Human	Male	73	Released	Original	B.1.113	GH
hCoV-19/India/GJ-GBRC184/2020	EPI_ISL_469024	2020-05-27	Asia / India / Gujarat / Ahmedabad	Human	Male	48	Released	Original	B.1.113	GH
hCoV-19/India/GJ-GBRC234/2020	EPI_ISL_477183	2020-06-12	Asia / India / Gujarat / Choryasi	Human	Male	42	Released	Original	B.1	G
hCoV-19/India/GJ-GBRC244/2020	EPI_ISL_483825	2020-06-14	Asia / India / Gujarat / Ahmedabad	Human	Female	63	Released	Original	B.1.113	GH
hCoV-19/India/GJ-GBRC294/2020	EPI_ISL_495034	2020-06-15	Asia / India / Gujarat / Vadodara	Human	Male	37	Released	Original	B.1	G
hCoV-19/India/GJ-GBRC314/2020	EPI_ISL_495070	2020-06-17	Asia / India / Gujarat / Choryasi	Human	Male	24	Released	Original	B.1	G
hCoV-19/India/GJ-GBRC344/2020	EPI_ISL_514586	2020-06-18	Asia / India / Gujarat / Ahmedabad	Human	Female	62	Released	Original	B.1.113	GH
hCoV-19/India/GJ-GBRC5/2020	EPI_ISL_435052	2020-04-13	Asia / India / Gujarat / Ahmedabad	Human	Female	66	Released	Original	B.1	GH
hCoV-19/India/GJ-GBRC25/2020	EPI_ISL_444456	2020-04-26	Asia / India / Gujarat / Ahmedabad	Human	Female	43	Released	Original	B.1.36	GH
hCoV-19/India/GJ-GBRC35/2020	EPI_ISL_444466	2020-04-29	Asia / India / Gujarat / Ahmedabad	Human	Male	35	Released	Original	B.1.113	GH
hCoV-19/India/GJ-GBRC45/2020	EPI_ISL_444476	2020-04-29	Asia / India / Gujarat / Ahmedabad	Human	Female	24	Released	Original	B.1.113	GH
hCoV-19/India/GJ-GBRC55/2020	EPI_ISL_444486	2020-05-04	Asia / India / Gujarat / Dhansura	Human	Male	55	Released	Original	B.1.113	GH
hCoV-19/India/GJ-GBRC85/2020	EPI_ISL_447546	2020-05-05	Asia / India / Gujarat / Himatnagar	Human	Male	10	Released	Original	B.1.113	GH
hCoV-19/India/GJ-GBRC105/2020	EPI_ISL_451150	2020-05-06	Asia / India / Gujarat / Jamnagar	Human	Male	70	Released	Original	B.1.80	G
hCoV-19/India/GJ-GBRC125/2020	EPI_ISL_455022	2020-05-02	Asia / India / Gujarat / Vadodara	Human	Male	49	Released	Original	B.1	G
hCoV-19/India/GJ-GBRC145/2020	EPI_ISL_458105	2020-05-06	Asia / India / Gujarat / Prantij	Human	Female	70	Released	Original	B.1	G
hCoV-19/India/GJ-GBRC175/2020	EPI_ISL_467039	2020-06-05	Asia / India / Gujarat / Vadodara	Human	Female	44	Released	Original	B.1.80	G
hCoV-19/India/GJ-GBRC215/2020	EPI_ISL_475049	2020-06-05	Asia / India / Gujarat / Bharuch	Human	Male	35	Released	Original	B.1.80	G
hCoV-19/India/GJ-GBRC245/2020	EPI_ISL_483826	2020-06-14	Asia / India / Gujarat / Modasa	Human	Female	29	Released	Original	B.1.36	GH
hCoV-19/India/GJ-GBRC265/2020	EPI_ISL_483860	2020-06-13	Asia / India / Gujarat / Surat	Human	Male	38	Released	Original	B.1	G
hCoV-19/India/GJ-GBRC285/2020	EPI_ISL_495023	2020-07-02	Asia / India / Gujarat / Bhavnagar	Human	Male	42	Released	Original	B.1.36	GH
hCoV-19/India/GJ-GBRC295/2020	EPI_ISL_495035	2020-06-15	Asia / India / Gujarat / Vadodara	Human	Male	62	Released	Original	B.1	G
hCoV-19/India/GJ-GBRC325/2020	EPI_ISL_512059	2020-06-18	Asia / India / Gujarat / Ahmedabad	Human	Female	45	Released	Original	B.1.113	GH
hCoV-19/India/GJ-GBRC6/2020	EPI_ISL_435053	2020-04-07	Asia / India / Gujarat / Ahmedabad	Human	Female	60	Released	Original	B.1	G
hCoV-19/India/GJ-GBRC26/2020	EPI_ISL_444457	2020-04-26	Asia / India / Gujarat / Ahmedabad	Human	Male	40	Released	Original	B.1.36	GH
hCoV-19/India/GJ-GBRC66/2020	EPI_ISL_447042	2020-05-03	Asia / India / Gujarat / Ahmedabad	Human	Male	24	Released	Original	B.1.36	GH
hCoV-19/India/GJ-GBRC76/2020	EPI_ISL_447534	2020-05-05	Asia / India / Gujarat / Modasa	Human	Female	9	Released	Original	B.1.36	GH
hCoV-19/India/GJ-GBRC96/2020	EPI_ISL_450784	2020-05-09	Asia / India / Gujarat / Botad	Human	Male	17	Released	Original	B.6	O
hCoV-19/India/GJ-GBRC106/2020	EPI_ISL_451151	2020-05-05	Asia / India / Gujarat / Jamnagar	Human	Male	50	Released	Original	B.1.113	GH
hCoV-19/India/GJ-GBRC116/2020	EPI_ISL_451161	2020-05-03	Asia / India / Gujarat / Dahod	Human	Male	37	Released	Original	B.6	O
hCoV-19/India/GJ-GBRC126/2020	EPI_ISL_455023	2020-05-02	Asia / India / Gujarat / Vadodara	Human	Male	53	Released	Original	B.1.36	GH
hCoV-19/India/GJ-GBRC196/2020	EPI_ISL_469041	2020-06-08	Asia / India / Gujarat / Vadodara	Human	Male	42	Released	Original	B.1.36	GH
hCoV-19/India/GJ-GBRC206/2020	EPI_ISL_475032	2020-06-11	Asia / India / Gujarat / Surat	Human	Male	33	Released	Original	B.1	G
hCoV-19/India/GJ-GBRC226/2020	EPI_ISL_476863	2020-06-11	Asia / India / Gujarat / Dahegam	Human	Female	40	Released	Original	B.1.113	GH
hCoV-19/India/GJ-GBRC236/2020	EPI_ISL_476878	2020-06-12	Asia / India / Gujarat / Surat	Human	Male	66	Released	Original	B.1	G
hCoV-19/India/GJ-GBRC246/2020	EPI_ISL_483827	2020-06-19	Asia / India / Gujarat / Prantij	Human	Male	50	Released	Original	B.1	G
hCoV-19/India/GJ-GBRC266/2020	EPI_ISL_483861	2020-06-13	Asia / India / Gujarat / Surat	Human	Male	48	Released	Original	B.1	G
hCoV-19/India/GJ-GBRC276/2020	EPI_ISL_483877	2020-06-13	Asia / India / Gujarat / Surat	Human	Male	32	Released	Original	B.1	G
hCoV-19/India/GJ-GBRC286/2020	EPI_ISL_495024	2020-07-03	Asia / India / Gujarat / Ghogha	Human	Male	50	Released	Original	B.1.1.32	GR
hCoV-19/India/GJ-GBRC326/2020	EPI_ISL_512060	2020-06-25	Asia / India / Gujarat / Ahmedabad	Human	Female	43	Released	Original	B.1.113	GH
hCoV-19/India/GJ-GBRC346/2020	EPI_ISL_514588	2020-06-18	Asia / India / Gujarat / Daskroi	Human	Male	62	Released	Original	B.1.113	GH
hCoV-19/India/GJ-GBRC356/2020	EPI_ISL_514605	2020-06-25	Asia / India / Gujarat / Ahmedabad	Human	Male	20	Released	Original	B.1.113	GH
hCoV-19/India/GJ-GBRC27/2020	EPI_ISL_444458	2020-04-26	Asia / India / Gujarat / Ahmedabad	Human	Male	35	Released	Original	B.1	G
hCoV-19/India/GJ-GBRC37/2020	EPI_ISL_444468	2020-04-29	Asia / India / Gujarat / Ahmedabad	Human	Female	60	Released	Original	B.1	G
hCoV-19/India/GJ-GBRC77/2020	EPI_ISL_447535	2020-05-05	Asia / India / Gujarat / Modasa	Human	Male	30	Released	Original	B.1.36	GH
hCoV-19/India/GJ-GBRC87/2020	EPI_ISL_447548	2020-04-28	Asia / India / Gujarat / Dahegam	Human	Female	44	Released	Original	B.1.113	GH
hCoV-19/India/GJ-GBRC107/2020	EPI_ISL_451152	2020-05-09	Asia / India / Gujarat / Jamnagar	Human	Female	42	Released	Original	B.1.113	GH
hCoV-19/India/GJ-GBRC117/2020	EPI_ISL_451162	2020-05-03	Asia / India / Gujarat / Vadodara	Human	Female	25	Released	Original	B.1.113	GH
hCoV-19/India/GJ-GBRC127/2020	EPI_ISL_455024	2020-05-02	Asia / India / Gujarat / Vadodara	Human	Male	38	Released	Original	B.1	G
hCoV-19/India/GJ-GBRC197/2020	EPI_ISL_469042	2020-06-08	Asia / India / Gujarat / Vadodara	Human	Male	63	Released	Original	B.1	G
hCoV-19/India/GJ-GBRC227/2020	EPI_ISL_476864	2020-06-11	Asia / India / Gujarat / Ahmedabad	Human	Male	48	Released	Original	B.1.113	GH
hCoV-19/India/GJ-GBRC247/2020	EPI_ISL_483828	2020-06-19	Asia / India / Gujarat / Talod	Human	Male	58	Released	Original	B.1.113	GH
hCoV-19/India/GJ-GBRC287/2020	EPI_ISL_495025	2020-07-04	Asia / India / Gujarat / Mahuva	Human	Male	50	Released	Original	B.1	G
hCoV-19/India/GJ-GBRC317/2020	EPI_ISL_500947	2020-06-17	Asia / India / Gujarat / Surat	Human	Male	58	Released	Original	B.1.36	GH
hCoV-19/India/GJ-GBRC8/2020	EPI_ISL_435055	2020-04-22	Asia / India / Gujarat / Gandhinagar	Human	Male	33	Released	Original	B.1.113	GH
hCoV-19/India/GJ-GBRC18/2020	EPI_ISL_437447	2020-04-26	Asia / India / Gujarat / Ahmedabad	Human	Male	42	Released	Original	B.1	G
hCoV-19/India/GJ-GBRC28/2020	EPI_ISL_444459	2020-04-30	Asia / India / Gujarat / Ahmedabad	Human	Male	48	Released	Original	B.1.113	GH
hCoV-19/India/GJ-GBRC38/2020	EPI_ISL_444469	2020-04-29	Asia / India / Gujarat / Ahmedabad	Human	Male	37	Released	Original	B.1.113	GH
hCoV-19/India/GJ-GBRC58/2020	EPI_ISL_447033	2020-05-03	Asia / India / Gujarat / Ahmedabad	Human	Male	40	Released	Original	B.1.113	GH
hCoV-19/India/GJ-GBRC68/2020	EPI_ISL_447045	2020-05-03	Asia / India / Gujarat / Ahmedabad	Human	Male	28	Released	Original	B.1.113	GH
hCoV-19/India/GJ-GBRC128/2020	EPI_ISL_455025	2020-05-02	Asia / India / Gujarat / Vadodara	Human	Female	22	Released	Original	B.1	G
hCoV-19/India/GJ-GBRC158/2020	EPI_ISL_461488	2020-05-27	Asia / India / Gujarat / Ahmedabad	Human	Female	50	Released	Original	B.1.113	GH
hCoV-19/India/GJ-GBRC198/2020	EPI_ISL_469043	2020-06-08	Asia / India / Gujarat / Nadiad	Human	Male	65	Released	Original	A	S
hCoV-19/India/GJ-GBRC288/2020	EPI_ISL_500946	2020-06-15	Asia / India / Gujarat / Vadodara	Human	Female	70	Released	Original	B.1.36	GH
hCoV-19/India/GJ-GBRC308/2020	EPI_ISL_495060	2020-06-15	Asia / India / Gujarat / Vadodara	Human	Female	32	Released	Original	B.1.36	GH
hCoV-19/India/GJ-GBRC328/2020	EPI_ISL_512063	2020-06-25	Asia / India / Gujarat / Ahmedabad	Human	Male	30	Released	Original	B.1.113	GH
hCoV-19/India/GJ-GBRC358/2020	EPI_ISL_514608	2020-06-25	Asia / India / Gujarat / Ahmedabad	Human	Male	25	Released	Original	B.1.113	GH
hCoV-19/India/GJ-GBRC9/2020	EPI_ISL_435056	2020-04-21	Asia / India / Gujarat / Mansa	Human	Male	65	Released	Original	B.1	G
hCoV-19/India/GJ-GBRC19/2020	EPI_ISL_437448	2020-04-26	Asia / India / Gujarat / Ahmedabad	Human	Female	40	Released	Original	B.1	G
hCoV-19/India/GJ-GBRC29/2020	EPI_ISL_444460	2020-04-30	Asia / India / Gujarat / Ahmedabad	Human	Male	37	Released	Original	B.1	G
hCoV-19/India/GJ-GBRC59/2020	EPI_ISL_447034	2020-05-03	Asia / India / Gujarat / Ahmedabad	Human	Male	78	Released	Original	B.1.113	GH
hCoV-19/India/GJ-GBRC89/2020	EPI_ISL_447551	2020-04-25	Asia / India / Gujarat / Gandhinagar	Human	Female	52	Released	Original	B.1	G
hCoV-19/India/GJ-GBRC99/2020	EPI_ISL_450788	2020-05-06	Asia / India / Gujarat / Rajkot	Human	Male	38	Released	Original	B.1	G
hCoV-19/India/GJ-GBRC119/2020	EPI_ISL_455016	2020-04-27	Asia / India / Gujarat / Rajkot	Human	Male	10	Released	Original	A	S
hCoV-19/India/GJ-GBRC129/2020	EPI_ISL_455026	2020-05-02	Asia / India / Gujarat / Vadodara	Human	Female	60	Released	Original	B.1	G
hCoV-19/India/GJ-GBRC149/2020	EPI_ISL_458111	2020-05-17	Asia / India / Gujarat / Himatnagar	Human	Male	30	Released	Original	B.1.113	GH
hCoV-19/India/GJ-GBRC199/2020	EPI_ISL_469044	2020-06-08	Asia / India / Gujarat / Nadiad	Human	Male	50	Released	Original	B.1.113	GH
hCoV-19/India/GJ-GBRC259/2020	EPI_ISL_483850	2020-06-11	Asia / India / Gujarat / Surat	Human	Female	58	Released	Original	A	S
hCoV-19/India/GJ-GBRC279/2020	EPI_ISL_495016	2020-06-18	Asia / India / Gujarat / Dholka	Human	Male	45	Released	Original	B.1	G
hCoV-19/India/GJ-GBRC289/2020	EPI_ISL_495026	2020-06-05	Asia / India / Gujarat / Vadodara	Human	Male	65	Released	Original	B.1	G
hCoV-19/India/GJ-GBRC319/2020	EPI_ISL_495077	2020-06-17	Asia / India / Gujarat / Surat	Human	Male	48	Released	Original	A	S
hCoV-19/India/GJ-GBRC329/2020	EPI_ISL_512064	2020-06-25	Asia / India / Gujarat / Ahmedabad	Human	Male	40	Released	Original	B.1.113	GH
hCoV-19/India/GJ-GBRC349/2020	EPI_ISL_514593	2020-06-18	Asia / India / Gujarat / Ahmedabad	Human	Female	72	Released	Original	B.1	G
hCoV-19/India/GJ-GBRC359/2020	EPI_ISL_514609	2020-06-25	Asia / India / Gujarat / Ahmedabad	Human	Male	21	Released	Original	B.1.113	GH
hCoV-19/India/GJ-GBRC17a/2020	EPI_ISL_437445	2020-04-26	Asia / India / Gujarat / Ahmedabad	Human	Female	29	Released	Original	B.1.113	GH
hCoV-19/India/GJ-GBRC56a/2020	EPI_ISL_447030	2020-05-03	Asia / India / Gujarat / Ahmedabad	Human	Female	65	Released	Original	B.1	G
hCoV-19/India/GJ-GBRC67a/2020	EPI_ISL_447043	2020-05-03	Asia / India / Gujarat / Ahmedabad	Human	Female	42	Released	Original	B.1.113	GH
hCoV-19/India/GJ-GBRC78a/2020	EPI_ISL_447536	2020-05-05	Asia / India / Gujarat / Modasa	Human	Male	68	Released	Original	B.1.36	GH
hCoV-19/India/GJ-GBRC82a/2020	EPI_ISL_447542	2020-05-05	Asia / India / Gujarat / Modasa	Human	Male	33	Released	Original	B.1.36	GH
hCoV-19/India/GJ-GBRC95a/2020	EPI_ISL_450782	2020-04-11	Asia / India / Gujarat / Ahmedabad	Human	Female	unknown	Released	Original	B.1.36	GH
hCoV-19/India/GJ-GBRC135a/2020	EPI_ISL_458090	2020-05-24	Asia / India / Gujarat / Ahmedabad	Human	Female	56	Released	Original	B.1.113	GH
hCoV-19/India/GJ-GBRC137a/2020	EPI_ISL_458094	2020-05-24	Asia / India / Gujarat / Ahmedabad	Human	Male	58	Released	Original	B.1.113	GH
hCoV-19/India/GJ-GBRC139a/2020	EPI_ISL_458097	2020-05-24	Asia / India / Gujarat / Ahmedabad	Human	Female	65	Released	Original	B.1.113	GH
hCoV-19/India/GJ-GBRC146a/2020	EPI_ISL_458106	2020-05-16	Asia / India / Gujarat / Himatnagar	Human	Female	45	Released	Original	B.1	G
hCoV-19/India/GJ-GBRC150a/2020	EPI_ISL_458112	2020-05-18	Asia / India / Gujarat / Himatnagar	Human	Male	32	Released	Original	B.1.113	GH
hCoV-19/India/GJ-GBRC151a/2020	EPI_ISL_461478	2020-05-02	Asia / India / Gujarat / Vadodara	Human	Female	45	Released	Original	B.1	G
hCoV-19/India/GJ-GBRC153a/2020	EPI_ISL_461481	2020-04-27	Asia / India / Gujarat / Rajkot	Human	Male	18	Released	Original	B.1.80	G
hCoV-19/India/GJ-GBRC162a/2020	EPI_ISL_461495	2020-05-27	Asia / India / Gujarat / Ahmedabad	Human	Male	54	Released	Original	B.1.113	GH
hCoV-19/India/GJ-GBRC163a/2020	EPI_ISL_461497	2020-05-27	Asia / India / Gujarat / Ahmedabad	Human	Female	58	Released	Original	B.1	G
hCoV-19/India/GJ-GBRC167a/2020	EPI_ISL_461503	2020-05-27	Asia / India / Gujarat / Ahmedabad	Human	Male	86	Released	Original	B.1	G
hCoV-19/India/GJ-GBRC168a/2020	EPI_ISL_461505	2020-05-27	Asia / India / Gujarat / Ahmedabad	Human	Male	65	Released	Original	B.1	G
hCoV-19/India/GJ-GBRC169a/2020	EPI_ISL_467029	2020-06-05	Asia / India / Gujarat / Gandhinagar	Human	Male	72	Released	Original	B.1.80	G
hCoV-19/India/GJ-GBRC170a/2020	EPI_ISL_467031	2020-06-05	Asia / India / Gujarat / Kadi	Human	Male	70	Released	Original	B.1.80	G
hCoV-19/India/GJ-GBRC173a/2020	EPI_ISL_467035	2020-06-05	Asia / India / Gujarat / Kalol	Human	Female	55	Released	Original	B.1.80	G
hCoV-19/India/GJ-GBRC174a/2020	EPI_ISL_467037	2020-06-05	Asia / India / Gujarat / Gandhinagar	Human	Male	42	Released	Original	B.1.80	G
hCoV-19/India/GJ-GBRC185a/2020	EPI_ISL_469025	2020-06-03	Asia / India / Gujarat / Ahmedabad	Human	Male	31	Released	Original	B.1.80	G
hCoV-19/India/GJ-GBRC187a/2020	EPI_ISL_469029	2020-06-05	Asia / India / Gujarat / Vadodara	Human	Female	60	Released	Original	B.1	G
hCoV-19/India/GJ-GBRC195a/2020	EPI_ISL_469039	2020-06-08	Asia / India / Gujarat / Vadodara	Human	Male	48	Released	Original	B.1	G
hCoV-19/India/GJ-GBRC201a/2020	EPI_ISL_469046	2020-06-08	Asia / India / Gujarat / Mahemdavad	Human	Female	54	Released	Original	B.1.113	GH
hCoV-19/India/GJ-GBRC203a/2020	EPI_ISL_475026	2020-06-07	Asia / India / Gujarat / Palanpur	Human	Female	57	Released	Original	B.1.1	G
hCoV-19/India/GJ-GBRC204a/2020	EPI_ISL_475028	2020-06-07	Asia / India / Gujarat / Palanpur	Human	Female	54	Released	Original	B.1.113	GH
hCoV-19/India/GJ-GBRC205a/2020	EPI_ISL_475030	2020-06-11	Asia / India / Gujarat / Surat	Human	Male	70	Released	Original	B.1.113	GH
hCoV-19/India/GJ-GBRC207a/2020	EPI_ISL_475033	2020-06-11	Asia / India / Gujarat / Surat	Human	Female	55	Released	Original	B.1.113	GH
hCoV-19/India/GJ-GBRC208a/2020	EPI_ISL_475035	2020-06-11	Asia / India / Gujarat / Surat	Human	Male	45	Released	Original	A	S
hCoV-19/India/GJ-GBRC209a/2020	EPI_ISL_475037	2020-06-11	Asia / India / Gujarat / Surat	Human	Male	55	Released	Original	B.1	GH
hCoV-19/India/GJ-GBRC210a/2020	EPI_ISL_475039	2020-06-11	Asia / India / Gujarat / Surat	Human	Male	57	Released	Original	B.1.113	GH
hCoV-19/India/GJ-GBRC213a/2020	EPI_ISL_475043	2020-06-11	Asia / India / Gujarat / Surat	Human	Male	40	Released	Original	B.1.113	O
hCoV-19/India/GJ-GBRC214a/2020	EPI_ISL_475045	2020-06-11	Asia / India / Gujarat / Surat	Human	Male	32	Released	Original	B.1	GH
hCoV-19/India/GJ-GBRC216a/2020	EPI_ISL_475050	2020-06-08	Asia / India / Gujarat / Vadodara	Human	Male	38	Released	Original	B.1.113	GH
hCoV-19/India/GJ-GBRC217a/2020	EPI_ISL_475052	2020-06-08	Asia / India / Gujarat / Vadodara	Human	Male	39	Released	Original	B.1.113	GH
hCoV-19/India/GJ-GBRC218a/2020	EPI_ISL_475054	2020-06-08	Asia / India / Gujarat / Vadodara	Human	Male	48	Released	Original	B.1.113	GH
hCoV-19/India/GJ-GBRC219a/2020	EPI_ISL_475056	2020-06-08	Asia / India / Gujarat / Kheda	Human	Male	58	Released	Original	B.1.113	GH
hCoV-19/India/GJ-GBRC222a/2020	EPI_ISL_476855	2020-06-08	Asia / India / Gujarat / Vadodara	Human	Male	34	Released	Original	B.1.113	GH
hCoV-19/India/GJ-GBRC223a/2020	EPI_ISL_476857	2020-06-08	Asia / India / Gujarat / Vadodara	Human	Male	44	Released	Original	B.1.113	GH
hCoV-19/India/GJ-GBRC224a/2020	EPI_ISL_476859	2020-06-08	Asia / India / Gujarat / Vadodara	Human	Male	66	Released	Original	B.1.113	GH
hCoV-19/India/GJ-GBRC225a/2020	EPI_ISL_476861	2020-06-08	Asia / India / Gujarat / Savali	Human	Male	32	Released	Original	B.1.113	GH
hCoV-19/India/GJ-GBRC228a/2020	EPI_ISL_476865	2020-06-11	Asia / India / Gujarat / Ahmedabad	Human	Male	53	Released	Original	B.1.113	GH
hCoV-19/India/GJ-GBRC231a/2020	EPI_ISL_476870	2020-06-11	Asia / India / Gujarat / Surat	Human	Male	24	Released	Original	B.1.113	GH
hCoV-19/India/GJ-GBRC232a/2020	EPI_ISL_476872	2020-06-11	Asia / India / Gujarat / Surat	Human	Male	61	Released	Original	B.1.113	GH
hCoV-19/India/GJ-GBRC235a/2020	EPI_ISL_476876	2020-06-12	Asia / India / Gujarat / Surat	Human	Female	59	Released	Original	B.1	GH
hCoV-19/India/GJ-GBRC237a/2020	EPI_ISL_476879	2020-06-12	Asia / India / Gujarat / Bardoli	Human	Male	65	Released	Original	B.1	G
hCoV-19/India/GJ-GBRC248a/2020	EPI_ISL_483829	2020-06-12	Asia / India / Gujarat / Rajkot	Human	Male	41	Released	Original	B.1.36	GH
hCoV-19/India/GJ-GBRC249a/2020	EPI_ISL_483831	2020-06-12	Asia / India / Gujarat / Rajkot	Human	Male	55	Released	Original	B.1.113	GH
hCoV-19/India/GJ-GBRC250a/2020	EPI_ISL_483833	2020-06-12	Asia / India / Gujarat / Chuda	Human	Male	42	Released	Original	B.1.113	GH
hCoV-19/India/GJ-GBRC251a/2020	EPI_ISL_483835	2020-06-12	Asia / India / Gujarat / Junagadh	Human	Male	48	Released	Original	B.1	G
hCoV-19/India/GJ-GBRC253a/2020	EPI_ISL_483838	2020-06-12	Asia / India / Gujarat / Rajkot	Human	Female	51	Released	Original	B.1.113	GH
hCoV-19/India/GJ-GBRC254a/2020	EPI_ISL_483840	2020-06-12	Asia / India / Gujarat / Rajkot	Human	Male	15	Released	Original	B.1.113	GH
hCoV-19/India/GJ-GBRC255a/2020	EPI_ISL_483842	2020-06-12	Asia / India / Gujarat / Rajkot	Human	Female	37	Released	Original	B.1.113	GH
hCoV-19/India/GJ-GBRC256a/2020	EPI_ISL_483844	2020-06-12	Asia / India / Gujarat / Jetpur	Human	Male	50	Released	Original	B.1	G
hCoV-19/India/GJ-GBRC257a/2020	EPI_ISL_483846	2020-06-12	Asia / India / Gujarat / Rajkot	Human	Female	29	Released	Original	B.1.113	GH
hCoV-19/India/GJ-GBRC258a/2020	EPI_ISL_483848	2020-06-12	Asia / India / Gujarat / Gondal	Human	Male	62	Released	Original	B.1.113	GH
hCoV-19/India/GJ-GBRC260a/2020	EPI_ISL_483851	2020-06-11	Asia / India / Gujarat / Surat	Human	Male	44	Released	Original	B.1.113	GH
hCoV-19/India/GJ-GBRC261a/2020	EPI_ISL_483853	2020-06-11	Asia / India / Gujarat / Surat	Human	Male	56	Released	Original	B.1	G
hCoV-19/India/GJ-GBRC263a/2020	EPI_ISL_483856	2020-06-12	Asia / India / Gujarat / Surat	Human	Male	39	Released	Original	B.1.113	GH
hCoV-19/India/GJ-GBRC264a/2020	EPI_ISL_483858	2020-06-13	Asia / India / Gujarat / Choryasi	Human	Male	44	Released	Original	B.1	G
hCoV-19/India/GJ-GBRC267a/2020	EPI_ISL_483862	2020-06-13	Asia / India / Gujarat / Choryasi	Human	Male	28	Released	Original	B.1	G
hCoV-19/India/GJ-GBRC268a/2020	EPI_ISL_483864	2020-06-13	Asia / India / Gujarat / Surat	Human	Female	53	Released	Original	B.1	G
hCoV-19/India/GJ-GBRC271a/2020	EPI_ISL_483868	2020-06-13	Asia / India / Gujarat / Surat	Human	Female	54	Released	Original	B.1.113	O
hCoV-19/India/GJ-GBRC272a/2020	EPI_ISL_483870	2020-06-13	Asia / India / Gujarat / Surat	Human	Female	49	Released	Original	A	S
hCoV-19/India/GJ-GBRC273a/2020	EPI_ISL_483872	2020-06-13	Asia / India / Gujarat / Choryasi	Human	Male	60	Released	Original	A	S
hCoV-19/India/GJ-GBRC275a/2020	EPI_ISL_483875	2020-06-13	Asia / India / Gujarat / Surat	Human	Male	49	Released	Original	B.1	G
hCoV-19/India/GJ-GBRC278a/2020	EPI_ISL_495014	2020-06-18	Asia / India / Gujarat / Daskroi	Human	Male	47	Released	Original	B.1.113	GH
hCoV-19/India/GJ-GBRC284a/2020	EPI_ISL_495021	2020-06-30	Asia / India / Gujarat / Bhavnagar	Human	Male	60	Released	Original	B.1.113	GH
hCoV-19/India/GJ-GBRC290a/2020	EPI_ISL_495027	2020-06-15	Asia / India / Gujarat / Vadodara	Human	Female	55	Released	Original	B.1.113	GH
hCoV-19/India/GJ-GBRC292a/2020	EPI_ISL_495030	2020-06-15	Asia / India / Gujarat / Vadodara	Human	Male	67	Released	Original	B.1	G
hCoV-19/India/GJ-GBRC293a/2020	EPI_ISL_495032	2020-06-15	Asia / India / Gujarat / Vadodara	Human	Male	53	Released	Original	B.1	G
hCoV-19/India/GJ-GBRC296a/2020	EPI_ISL_495036	2020-06-15	Asia / India / Gujarat / Vadodara	Human	Male	65	Released	Original	B.1	G
hCoV-19/India/GJ-GBRC298a/2020	EPI_ISL_495040	2020-06-15	Asia / India / Gujarat / Vadodara	Human	Male	57	Released	Original	B.1	G
hCoV-19/India/GJ-GBRC299a/2020	EPI_ISL_495042	2020-06-15	Asia / India / Gujarat / Vadodara	Human	Male	62	Released	Original	B.1.36	GH
hCoV-19/India/GJ-GBRC300a/2020	EPI_ISL_495044	2020-06-15	Asia / India / Gujarat / Vadodara	Human	Male	43	Released	Original	B.1.113	GH
hCoV-19/India/GJ-GBRC302a/2020	EPI_ISL_495048	2020-06-15	Asia / India / Gujarat / Vadodara	Human	Female	50	Released	Original	B.1.113	GH
hCoV-19/India/GJ-GBRC303a/2020	EPI_ISL_495050	2020-06-15	Asia / India / Gujarat / Vadodara	Human	Male	41	Released	Original	B.1.113	GH
hCoV-19/India/GJ-GBRC304a/2020	EPI_ISL_495052	2020-06-15	Asia / India / Gujarat / Vadodara	Human	Male	42	Released	Original	B.1	G
hCoV-19/India/GJ-GBRC305a/2020	EPI_ISL_495054	2020-06-15	Asia / India / Gujarat / Vadodara	Human	Male	67	Released	Original	B.1	G
hCoV-19/India/GJ-GBRC307a/2020	EPI_ISL_495058	2020-06-15	Asia / India / Gujarat / Vadodara	Human	Male	50	Released	Original	B.1	G
hCoV-19/India/GJ-GBRC311a/2020	EPI_ISL_495065	2020-06-20	Asia / India / Gujarat / Mandvi	Human	Male	26	Released	Original	B.1.36	GH
hCoV-19/India/GJ-GBRC312a/2020	EPI_ISL_495067	2020-06-08	Asia / India / Gujarat / Kheda	Human	Male	52	Released	Original	B.1	G
hCoV-19/India/GJ-GBRC315a/2020	EPI_ISL_495071	2020-06-17	Asia / India / Gujarat / Kamrej	Human	Male	45	Released	Original	B.1	GH
hCoV-19/India/GJ-GBRC316a/2020	EPI_ISL_495073	2020-06-17	Asia / India / Gujarat / Surat	Human	Male	53	Released	Original	B.1	GH
hCoV-19/India/GJ-GBRC318a/2020	EPI_ISL_495075	2020-06-17	Asia / India / Gujarat / Surat	Human	Male	76	Released	Original	B.1	G
hCoV-19/India/GJ-GBRC322a/2020	EPI_ISL_500949	2020-06-17	Asia / India / Gujarat / Surat	Human	Male	21	Released	Original	B.1	G
hCoV-19/India/GJ-GBRC323a/2020	EPI_ISL_495079	2020-06-12	Asia / India / Gujarat / Surat	Human	Female	79	Released	Original	B.1.113	GH
hCoV-19/India/GJ-GBRC327a/2020	EPI_ISL_512061	2020-06-25	Asia / India / Gujarat / Ahmedabad	Human	Female	20	Released	Original	B.1.1	GR
hCoV-19/India/GJ-GBRC334a/2020	EPI_ISL_512070	2020-06-12	Asia / India / Gujarat / Adajan	Human	Female	68	Released	Original	A	S
hCoV-19/India/GJ-GBRC337a/2020	EPI_ISL_514435	2020-07-09	Asia / India / Gujarat / Modasa	Human	Male	42	Released	Original	B.1.36	GH
hCoV-19/India/GJ-GBRC338a/2020	EPI_ISL_512075	2020-07-09	Asia / India / Gujarat / Modasa	Human	Male	40	Released	Original	B.1.36	GH
hCoV-19/India/GJ-GBRC342a/2020	EPI_ISL_514582	2020-06-18	Asia / India / Gujarat / Ahmedabad	Human	Male	29	Released	Original	B.1.113	GH
hCoV-19/India/GJ-GBRC343a/2020	EPI_ISL_514584	2020-06-18	Asia / India / Gujarat / Ahmedabad	Human	Male	59	Released	Original	B.1.113	GH
hCoV-19/India/GJ-GBRC347a/2020	EPI_ISL_514589	2020-06-18	Asia / India / Gujarat / Daskroi	Human	Male	63	Released	Original	B.1.113	GH
hCoV-19/India/GJ-GBRC348a/2020	EPI_ISL_514591	2020-06-18	Asia / India / Gujarat / Ahmedabad	Human	Male	55	Released	Original	B.1.113	GH
hCoV-19/India/GJ-GBRC350a/2020	EPI_ISL_514594	2020-06-18	Asia / India / Gujarat / Ahmedabad	Human	Male	64	Released	Original	B.1.113	GH
hCoV-19/India/GJ-GBRC354a/2020	EPI_ISL_514601	2020-06-25	Asia / India / Gujarat / Ahmedabad	Human	Male	38	Released	Original	B.1.36	G
hCoV-19/India/GJ-GBRC355a/2020	EPI_ISL_514603	2020-06-25	Asia / India / Gujarat / Ahmedabad	Human	Female	37	Released	Original	B.1.113	GH
hCoV-19/India/GJ-GBRC357a/2020	EPI_ISL_514606	2020-06-25	Asia / India / Gujarat / Ahmedabad	Human	Male	25	Released	Original	B.1.113	GH
